# Supplementary material for: Crystal structures of fisetin dihydrate and luteolin monohydrate: crystallization from ethanol–water mixtures
Source: Acta Crystallogr E Crystallogr Commun. 2026 Jun 26;82(Pt 7):866–70. doi: 10.1107/S2056989026006353 (PMC13330811; doi:10.1107/S2056989026006353)
Supplement: Supplementary file 1 [file e-82-00866-sup1.cif]

##############################################################################
#                                                                            #
# This CIF contains the data in a paper accepted for publication in          #
# Acta Crystallographica Section E. It conforms to the requirements of       #
# Notes for Authors for Acta Crystallographica Section E, and has been       #
# peer reviewed under the auspices of the IUCr Commission on Journals.       #
#                                                                            #
# Full details of the Crystallographic Information File format               #
# are given in the paper "The Crystallographic Information File (CIF):       #
# a New Standard Archive File for Crystallography" by S. R. Hall, F. H.      #
# Allen and I. D. Brown [Acta Cryst. (1991), A47, 655-685].                  #
#                                                                            #
# The current version of the core CIF dictionary is obtainable from          #
# ftp://ftp.iucr.org/pub/cif_core.dic.                                       #
#                                                                            #
# Software is freely available for graphical display of the structure(s)     #
# in this CIF. For information consult the CIF software page                 #
# http://www.iucr.org/resources/cif/software.                                #
#                                                                            #
# This file may be used for bona fide research purposes within the           #
# scientific community so long as proper attribution is given to the journal # 
# article from which it was obtained.                                        #
#                                                                            #
##############################################################################
data_Neta1R
_audit_creation_method     'SHELXL-2018/3'
_journal_date_recd_electronic     2026-05-27
_journal_date_accepted     2026-06-17
_journal_name_full     'Acta Crystallographica, Section E'
_journal_year     2026
_journal_volume     82
_journal_issue      1
_journal_page_first     0
_journal_page_last     0
_journal_paper_category     GO
_journal_paper_doi     10.1107/S2056989026006353
_journal_coeditor_code     VM2331
_publ_contact_author_name     'Avi Shpigelman'
_publ_contact_author_address
;
Faculty of Biotechnology and Food Engineering, Technion - Israel Institute of
Technology, Haifa 3200003,
Israel
;
_publ_contact_author_email     avis@bfe.technion.ac.il
_publ_contact_author_fax     ?
_publ_contact_author_phone     ?
_publ_section_title
;
Crystal structures of fisetin dihydrate and luteolin monohydrate:
crystallization from ethanol--water mixtures
;
_publ_section_title_footnote     .
loop_
    _publ_author_name
    _publ_author_footnote
    _publ_author_address
    'Caspin, Neta' .
;
Schulich Faculty of Chemistry, Technion - Israel Institute of Technology,
Haifa 3200003,
Israel
;
    'Fridman, Natalia' .
;
Schulich Faculty of Chemistry, Technion - Israel Institute of Technology,
Haifa 3200003,
Israel
;
    'Shpigelman, Avi' .
;
Faculty of Biotechnology and Food Engineering,
Technion - Israel Institute of Technology, Haifa 3200003,
Israel
;
_publ_section_synopsis
;
The crystal structures of fisetin dihydrate and luteolin monohydrate, obtained
from ethanol-water mixtures, were determined by single-crystal X-ray
diffraction.
;
_chemical_name_systematic
;
2-(3,4-Dihydroxyphenyl)-3,7-dihydroxy-4<i>H</i>-1-benzopyran-4-one
dihydrate
;
_chemical_name_common
;
Neta1R (Neta Caspin)
Fisetin dihydrate
;
_chemical_formula_moiety     'C15 H10 O6, 2(H2 O)'
_chemical_formula_sum     'C15 H14 O8'
_chemical_formula_iupac     'C15 H10 O6, 2H2 O'
_chemical_formula_weight     322.26
_chemical_melting_point     ?
_chemical_absolute_configuration     unk
_space_group_crystal_system     monoclinic
_space_group_name_H-M_alt     'P 21'
_space_group_name_Hall     'P 2yb'
loop_
    _space_group_symop_operation_xyz
    'x, y, z'
    '-x, y+1/2, -z'
_cell_length_a     9.0785(7)
_cell_length_b     4.7162(5)
_cell_length_c     15.3572(18)
_cell_angle_alpha     90
_cell_angle_beta     92.369(9)
_cell_angle_gamma     90
_cell_volume     656.98(11)
_cell_formula_units_Z     2
_cell_measurement_reflns_used     2638
_cell_measurement_theta_min     2.655
_cell_measurement_theta_max     29.373
_cell_measurement_temperature     100(2)
_exptl_crystal_description     needle
_exptl_crystal_colour     yellow
_exptl_crystal_size_max     0.330
_exptl_crystal_size_mid     0.120
_exptl_crystal_size_min     0.090
_exptl_crystal_density_diffrn     1.629
_exptl_crystal_density_meas     ?
_exptl_crystal_density_method     ?
_exptl_crystal_F_000     336
_exptl_absorpt_coefficient_mu     0.134
_exptl_absorpt_correction_type     multi-scan
_exptl_absorpt_process_details
;
(CrysAlisPro; Rigaku OD, 2022)
;
_exptl_absorpt_correction_T_min     0.937
_exptl_absorpt_correction_T_max     0.968
_diffrn_ambient_temperature     100(2)
_diffrn_source     ?
_diffrn_radiation_type     MoK\a
_diffrn_radiation_wavelength     0.71073
_diffrn_measurement_device_type     'XtaLAB Synergy-S'
_diffrn_measurement_method     '\w scans'
_diffrn_detector_area_resol_mean     95
_diffrn_reflns_number     4931
_diffrn_reflns_av_R_equivalents     0.0287
_diffrn_reflns_av_unetI/netI     0.0385
_diffrn_reflns_theta_min     2.655
_diffrn_reflns_theta_max     29.373
_diffrn_reflns_theta_full     25.242
_diffrn_measured_fraction_theta_max     0.812
_diffrn_measured_fraction_theta_full     0.997
_diffrn_reflns_limit_h_min     -10
_diffrn_reflns_limit_h_max     11
_diffrn_reflns_limit_k_min     -6
_diffrn_reflns_limit_k_max     5
_diffrn_reflns_limit_l_min     -20
_diffrn_reflns_limit_l_max     18
_refine_special_details     ?
_reflns_number_total     2638
_reflns_number_gt     2411
_reflns_threshold_expression     'I > 2\s(I)'
_refine_ls_structure_factor_coef     Fsqd
_refine_ls_matrix_type     full
_refine_ls_R_factor_all     0.0383
_refine_ls_R_factor_gt     0.0337
_refine_ls_wR_factor_gt     0.0806
_refine_ls_wR_factor_ref     0.0832
_refine_ls_goodness_of_fit_ref     1.057
_refine_ls_restrained_S_all     1.057
_refine_ls_number_reflns     2638
_refine_ls_number_parameters     228
_refine_ls_number_restraints     1
_refine_ls_hydrogen_treatment     mixed
_refine_ls_weighting_scheme     calc
_refine_ls_weighting_details
              'w=1/[\s^2^(Fo^2^)+(0.0392P)^2^+0.1492P] where P=(Fo^2^+2Fc^2^)/3'
_atom_sites_solution_hydrogens     mixed
_atom_sites_solution_primary     ?
_atom_sites_solution_secondary     ?
_refine_ls_shift/su_max     0.000
_refine_ls_shift/su_mean     0.000
_refine_diff_density_max     0.234
_refine_diff_density_min     -0.215
_refine_ls_extinction_method     none
_refine_ls_extinction_coef     .
_refine_ls_abs_structure_details
;
Flack <i>x</i> determined using 853 quotients
[(<i>I</i>^+^)-(<i>I</i>^-^)]/[(<i>I</i>^+^)+(<i>I</i>^-^)]
(Parsons <i>et al.</i>,  2013)
;
_refine_ls_abs_structure_Flack     0.03(7)
loop_
    _atom_type_symbol
    _atom_type_description
    _atom_type_scat_dispersion_real
    _atom_type_scat_dispersion_imag
    _atom_type_scat_source
    'C' 'C' 0.0033 0.0016
                         'International Tables Vol C Tables 4.2.6.8 and 6.1.1.4'
    'H' 'H' 0.0000 0.0000
                         'International Tables Vol C Tables 4.2.6.8 and 6.1.1.4'
    'O' 'O' 0.0106 0.0060
                         'International Tables Vol C Tables 4.2.6.8 and 6.1.1.4'
_computing_data_collection
;
CrysAlisPro 1.171.41.111a (Rigaku OD, 2022)
;
_computing_cell_refinement
;
CrysAlisPro 1.171.41.111a (Rigaku OD, 2022)
;
_computing_data_reduction
;
CrysAlisPro 1.171.41.111a (Rigaku OD, 2022)
;
_computing_structure_solution
;
<i>olex2.solve</i> 1.5 (Bourhis <i>et al.</i>,  2015)
;
_computing_structure_refinement
;
<i>SHELXL2018/3</i> (Sheldrick, 2015)
;
_computing_molecular_graphics
;
Mercury (Macrae et al., 2020)
;
_computing_publication_material
;
Olex2 1.5 (Dolomanov <i>et al.</i>,  2009)
;
loop_
    _atom_site_type_symbol
    _atom_site_label
    _atom_site_fract_x
    _atom_site_fract_y
    _atom_site_fract_z
    _atom_site_U_iso_or_equiv
    _atom_site_adp_type
    _atom_site_calc_flag
    _atom_site_occupancy
    _atom_site_disorder_assembly
    _atom_site_disorder_group
    O O1 0.1182(2) -0.3796(4) 0.13335(11) 0.0154(4) Uani d 1 . .
    H H1 0.055562 -0.477165 0.158764 0.023 Uiso calc 1 . .
    C C1 0.1909(3) -0.2091(5) 0.19230(15) 0.0135(5) Uani d 1 . .
    O O2 0.41137(19) 0.3567(4) 0.44683(10) 0.0173(4) Uani d 1 . .
    C C2 0.1616(3) -0.2194(6) 0.28209(16) 0.0150(5) Uani d 1 . .
    H H2 0.089780 -0.346481 0.302743 0.018 Uiso calc 1 . .
    O O3 0.6098(2) 0.6955(4) 0.38136(11) 0.0186(4) Uani d 1 . .
    H H3 0.574088 0.690794 0.430930 0.028 Uiso calc 1 . .
    C C3 0.2379(3) -0.0443(6) 0.33871(15) 0.0148(5) Uani d 1 . .
    H H3A 0.218920 -0.051708 0.399035 0.018 Uiso calc 1 . .
    O O4 0.46911(18) 0.3350(4) 0.18641(10) 0.0124(4) Uani d 1 . .
    C C4 0.3442(3) 0.1470(5) 0.30926(16) 0.0135(5) Uani d 1 . .
    O O5 0.92708(19) 1.2669(4) 0.21669(11) 0.0159(4) Uani d 1 . .
    H H5 0.913091 1.280811 0.270254 0.024 Uiso calc 1 . .
    C C5 0.3700(3) 0.1531(5) 0.22029(16) 0.0117(5) Uani d 1 . .
    O O6 0.9220(2) 1.2172(4) 0.04617(11) 0.0183(4) Uani d 1 . .
    H H6 0.909586 1.191230 -0.007744 0.027 Uiso calc 1 . .
    C C6 0.2953(3) -0.0263(5) 0.16140(15) 0.0132(5) Uani d 1 . .
    H H6A 0.315788 -0.022870 0.101253 0.016 Uiso calc 1 . .
    C C7 0.4266(3) 0.3358(5) 0.36653(15) 0.0134(5) Uani d 1 . .
    C C8 0.5319(3) 0.5170(5) 0.32647(16) 0.0132(5) Uani d 1 . .
    C C9 0.5501(3) 0.5200(5) 0.23852(15) 0.0120(5) Uani d 1 . .
    C C10 0.6457(3) 0.7038(5) 0.18845(15) 0.0129(5) Uani d 1 . .
    C C11 0.7424(3) 0.9004(6) 0.22903(15) 0.0135(5) Uani d 1 . .
    H H11 0.746773 0.915742 0.290769 0.016 Uiso calc 1 . .
    C C12 0.8315(3) 1.0725(5) 0.18035(15) 0.0127(5) Uani d 1 . .
    C C13 0.8279(3) 1.0494(5) 0.08918(15) 0.0143(5) Uani d 1 . .
    C C14 0.7305(3) 0.8603(6) 0.04882(15) 0.0174(5) Uani d 1 . .
    H H14 0.725433 0.847960 -0.012973 0.021 Uiso calc 1 . .
    C C15 0.6402(3) 0.6884(6) 0.09699(16) 0.0168(6) Uani d 1 . .
    H H15 0.574296 0.559697 0.067981 0.020 Uiso calc 1 . .
    O O7 0.9019(2) 1.3760(5) 0.38714(12) 0.0209(4) Uani d 1 . .
    H H7A 0.879(5) 1.229(13) 0.416(3) 0.070(16) Uiso d 1 . .
    H H7B 0.846(6) 1.520(13) 0.408(4) 0.085(18) Uiso d 1 . .
    O O8 0.8611(2) 0.9245(5) 0.48802(13) 0.0271(5) Uani d 1 . .
    H H8A 0.773(5) 0.910(11) 0.514(3) 0.061(13) Uiso d 1 . .
    H H8B 0.930(5) 0.934(13) 0.530(3) 0.081(17) Uiso d 1 . .
loop_
    _atom_site_aniso_label
    _atom_site_aniso_U_11
    _atom_site_aniso_U_22
    _atom_site_aniso_U_33
    _atom_site_aniso_U_12
    _atom_site_aniso_U_13
    _atom_site_aniso_U_23
    O1 0.0184(10) 0.0155(10) 0.0124(8) -0.0058(7) 0.0015(7) -0.0007(7)
    C1 0.0148(12) 0.0088(12) 0.0168(12) 0.0022(9) -0.0006(9) 0.0000(9)
    O2 0.0202(9) 0.0200(10) 0.0117(8) -0.0021(8) 0.0023(7) 0.0000(7)
    C2 0.0158(12) 0.0133(13) 0.0160(11) 0.0004(9) 0.0030(9) 0.0035(10)
    O3 0.0238(10) 0.0215(11) 0.0107(8) -0.0086(8) 0.0034(7) -0.0036(8)
    C3 0.0178(13) 0.0148(13) 0.0120(11) 0.0024(10) 0.0034(9) 0.0016(10)
    O4 0.0155(8) 0.0114(9) 0.0104(7) -0.0022(7) 0.0019(6) -0.0010(7)
    C4 0.0156(13) 0.0118(13) 0.0131(11) 0.0022(9) 0.0015(9) 0.0002(9)
    O5 0.0196(9) 0.0176(9) 0.0107(8) -0.0043(7) 0.0018(6) -0.0014(7)
    C5 0.0115(11) 0.0091(13) 0.0147(11) 0.0009(9) 0.0010(9) 0.0019(9)
    O6 0.0241(10) 0.0187(10) 0.0123(8) -0.0082(8) 0.0044(7) -0.0010(8)
    C6 0.0169(12) 0.0119(12) 0.0108(11) 0.0025(9) 0.0021(9) 0.0014(9)
    C7 0.0130(11) 0.0120(13) 0.0153(11) 0.0027(10) 0.0028(9) 0.0034(10)
    C8 0.0146(12) 0.0103(13) 0.0148(11) -0.0009(9) 0.0001(9) -0.0010(9)
    C9 0.0115(11) 0.0091(12) 0.0152(11) 0.0008(9) 0.0001(9) -0.0016(9)
    C10 0.0125(12) 0.0103(12) 0.0161(11) 0.0022(9) 0.0036(9) 0.0010(10)
    C11 0.0140(11) 0.0146(13) 0.0120(10) 0.0016(10) 0.0021(9) -0.0001(9)
    C12 0.0133(12) 0.0101(12) 0.0147(11) 0.0021(9) 0.0004(9) -0.0009(10)
    C13 0.0156(13) 0.0122(13) 0.0154(11) -0.0004(10) 0.0052(9) 0.0024(10)
    C14 0.0225(13) 0.0186(14) 0.0111(10) -0.0019(11) 0.0030(9) -0.0020(10)
    C15 0.0188(13) 0.0157(14) 0.0158(12) -0.0051(10) 0.0006(10) -0.0022(10)
    O7 0.0255(10) 0.0210(11) 0.0166(9) 0.0010(9) 0.0046(7) -0.0001(8)
    O8 0.0216(11) 0.0365(13) 0.0236(10) -0.0001(9) 0.0042(8) 0.0040(9)
_geom_special_details
;
 All esds (except the esd in the dihedral angle between two l.s. planes)
 are estimated using the full covariance matrix.  The cell esds are taken
 into account individually in the estimation of esds in distances, angles
 and torsion angles; correlations between esds in cell parameters are only
 used when they are defined by crystal symmetry.  An approximate (isotropic)
 treatment of cell esds is used for estimating esds involving l.s. planes.
;
loop_
    _geom_bond_atom_site_label_1
    _geom_bond_atom_site_label_2
    _geom_bond_site_symmetry_2
    _geom_bond_distance
    _geom_bond_publ_flag
    O1 C1 . 1.361(3) ?
    O1 H1 . 0.8400 ?
    C1 C6 . 1.379(3) ?
    C1 C2 . 1.416(3) ?
    O2 C7 . 1.251(3) ?
    C2 C3 . 1.367(4) ?
    C2 H2 . 0.9500 ?
    O3 C8 . 1.367(3) ?
    O3 H3 . 0.8400 ?
    C3 C4 . 1.409(4) ?
    C3 H3A . 0.9500 ?
    O4 C5 . 1.362(3) ?
    O4 C9 . 1.376(3) ?
    C4 C5 . 1.396(3) ?
    C4 C7 . 1.439(4) ?
    O5 C12 . 1.366(3) ?
    O5 H5 . 0.8400 ?
    C5 C6 . 1.394(3) ?
    O6 C13 . 1.356(3) ?
    O6 H6 . 0.8400 ?
    C6 H6A . 0.9500 ?
    C7 C8 . 1.439(3) ?
    C8 C9 . 1.367(3) ?
    C9 C10 . 1.467(3) ?
    C10 C11 . 1.405(4) ?
    C10 C15 . 1.405(3) ?
    C11 C12 . 1.386(3) ?
    C11 H11 . 0.9500 ?
    C12 C13 . 1.403(3) ?
    C13 C14 . 1.384(4) ?
    C14 C15 . 1.388(4) ?
    C14 H14 . 0.9500 ?
    C15 H15 . 0.9500 ?
    O7 H7A . 0.86(6) ?
    O7 H7B . 0.91(6) ?
    O8 H8A . 0.91(5) ?
    O8 H8B . 0.88(5) ?
loop_
    _geom_angle_atom_site_label_1
    _geom_angle_atom_site_label_2
    _geom_angle_atom_site_label_3
    _geom_angle_site_symmetry_1
    _geom_angle_site_symmetry_3
    _geom_angle
    _geom_angle_publ_flag
    C1 O1 H1 . . 109.5 ?
    O1 C1 C6 . . 117.5(2) ?
    O1 C1 C2 . . 121.5(2) ?
    C6 C1 C2 . . 121.0(2) ?
    C3 C2 C1 . . 119.2(2) ?
    C3 C2 H2 . . 120.4 ?
    C1 C2 H2 . . 120.4 ?
    C8 O3 H3 . . 109.5 ?
    C2 C3 C4 . . 121.2(2) ?
    C2 C3 H3A . . 119.4 ?
    C4 C3 H3A . . 119.4 ?
    C5 O4 C9 . . 121.52(18) ?
    C5 C4 C3 . . 118.2(2) ?
    C5 C4 C7 . . 118.8(2) ?
    C3 C4 C7 . . 123.1(2) ?
    C12 O5 H5 . . 109.5 ?
    O4 C5 C6 . . 116.5(2) ?
    O4 C5 C4 . . 121.8(2) ?
    C6 C5 C4 . . 121.7(2) ?
    C13 O6 H6 . . 109.5 ?
    C1 C6 C5 . . 118.6(2) ?
    C1 C6 H6A . . 120.7 ?
    C5 C6 H6A . . 120.7 ?
    O2 C7 C8 . . 118.5(2) ?
    O2 C7 C4 . . 125.1(2) ?
    C8 C7 C4 . . 116.4(2) ?
    O3 C8 C9 . . 121.5(2) ?
    O3 C8 C7 . . 116.0(2) ?
    C9 C8 C7 . . 122.5(2) ?
    C8 C9 O4 . . 119.0(2) ?
    C8 C9 C10 . . 128.5(2) ?
    O4 C9 C10 . . 112.55(19) ?
    C11 C10 C15 . . 118.3(2) ?
    C11 C10 C9 . . 122.0(2) ?
    C15 C10 C9 . . 119.7(2) ?
    C12 C11 C10 . . 121.0(2) ?
    C12 C11 H11 . . 119.5 ?
    C10 C11 H11 . . 119.5 ?
    O5 C12 C11 . . 123.2(2) ?
    O5 C12 C13 . . 116.6(2) ?
    C11 C12 C13 . . 120.1(2) ?
    O6 C13 C14 . . 124.2(2) ?
    O6 C13 C12 . . 116.8(2) ?
    C14 C13 C12 . . 119.0(2) ?
    C13 C14 C15 . . 121.2(2) ?
    C13 C14 H14 . . 119.4 ?
    C15 C14 H14 . . 119.4 ?
    C14 C15 C10 . . 120.3(2) ?
    C14 C15 H15 . . 119.8 ?
    C10 C15 H15 . . 119.8 ?
    H7A O7 H7B . . 106(4) ?
    H8A O8 H8B . . 107(4) ?
loop_
    _geom_torsion_atom_site_label_1
    _geom_torsion_atom_site_label_2
    _geom_torsion_atom_site_label_3
    _geom_torsion_atom_site_label_4
    _geom_torsion_site_symmetry_1
    _geom_torsion_site_symmetry_2
    _geom_torsion_site_symmetry_3
    _geom_torsion_site_symmetry_4
    _geom_torsion
    _geom_torsion_publ_flag
    O1 C1 C2 C3 . . . . 179.8(2) ?
    C6 C1 C2 C3 . . . . 0.2(4) ?
    C1 C2 C3 C4 . . . . 0.4(4) ?
    C2 C3 C4 C5 . . . . -0.1(4) ?
    C2 C3 C4 C7 . . . . 179.7(2) ?
    C9 O4 C5 C6 . . . . -179.4(2) ?
    C9 O4 C5 C4 . . . . 0.7(3) ?
    C3 C4 C5 O4 . . . . 178.9(2) ?
    C7 C4 C5 O4 . . . . -0.9(3) ?
    C3 C4 C5 C6 . . . . -0.9(4) ?
    C7 C4 C5 C6 . . . . 179.2(2) ?
    O1 C1 C6 C5 . . . . 179.2(2) ?
    C2 C1 C6 C5 . . . . -1.2(4) ?
    O4 C5 C6 C1 . . . . -178.3(2) ?
    C4 C5 C6 C1 . . . . 1.6(4) ?
    C5 C4 C7 O2 . . . . 178.0(2) ?
    C3 C4 C7 O2 . . . . -1.8(4) ?
    C5 C4 C7 C8 . . . . -0.6(3) ?
    C3 C4 C7 C8 . . . . 179.6(2) ?
    O2 C7 C8 O3 . . . . 1.4(3) ?
    C4 C7 C8 O3 . . . . -179.9(2) ?
    O2 C7 C8 C9 . . . . -176.3(2) ?
    C4 C7 C8 C9 . . . . 2.4(4) ?
    O3 C8 C9 O4 . . . . 179.8(2) ?
    C7 C8 C9 O4 . . . . -2.7(4) ?
    O3 C8 C9 C10 . . . . -1.6(4) ?
    C7 C8 C9 C10 . . . . 175.9(2) ?
    C5 O4 C9 C8 . . . . 1.1(3) ?
    C5 O4 C9 C10 . . . . -177.8(2) ?
    C8 C9 C10 C11 . . . . 4.0(4) ?
    O4 C9 C10 C11 . . . . -177.3(2) ?
    C8 C9 C10 C15 . . . . -175.0(3) ?
    O4 C9 C10 C15 . . . . 3.7(3) ?
    C15 C10 C11 C12 . . . . -0.8(4) ?
    C9 C10 C11 C12 . . . . -179.9(2) ?
    C10 C11 C12 O5 . . . . 179.9(2) ?
    C10 C11 C12 C13 . . . . -0.9(4) ?
    O5 C12 C13 O6 . . . . 1.6(3) ?
    C11 C12 C13 O6 . . . . -177.6(2) ?
    O5 C12 C13 C14 . . . . -178.5(2) ?
    C11 C12 C13 C14 . . . . 2.3(4) ?
    O6 C13 C14 C15 . . . . 178.0(2) ?
    C12 C13 C14 C15 . . . . -1.9(4) ?
    C13 C14 C15 C10 . . . . 0.2(4) ?
    C11 C10 C15 C14 . . . . 1.2(4) ?
    C9 C10 C15 C14 . . . . -179.7(2) ?
loop_
    _geom_hbond_atom_site_label_D
    _geom_hbond_atom_site_label_H
    _geom_hbond_atom_site_label_A
    _geom_hbond_site_symmetry_A
    _geom_hbond_distance_DH
    _geom_hbond_distance_HA
    _geom_hbond_distance_DA
    _geom_hbond_angle_DHA
    O3 H3 O2 1_555 0.84 2.18 2.638(3) 114
    O3 H3 O2 2_656 0.84 2.03 2.760(2) 144
    O1 H1 O5 1_435 0.84 1.92 2.759(2) 174
    O5 H5 O7 1_555 0.84 1.86 2.687(3) 169
    O6 H6 O1 2_665 0.84 1.96 2.803(2) 179
    O7 H7A O8 1_555 0.85(6) 1.82(6) 2.668(3) 170(4)
    O7 H7B O3 1_565 0.91(6) 2.32(6) 3.048(3) 137(5)
    O7 H7B O8 1_565 0.91(6) 2.27(6) 3.046(3) 142(5)
    O8 H8A O2 2_656 0.91(5) 1.82(5) 2.725(3) 173(5)
    O8 H8B O7 2_746 0.88(5) 1.97(5) 2.831(3) 167(6)
_shelx_space_group_comment
;
The symmetry employed for this shelxl refinement is uniquely defined
by the following loop, which should always be used as a source of
symmetry information in preference to the above space-group names.
They are only intended as comments.
;
_shelx_estimated_absorpt_T_min     0.957
_shelx_estimated_absorpt_T_max     0.988
_shelx_hkl_file
;
   0   0   2 1551.51   31.76
   0   0   3  637.46   14.13
   0   0   4   63.53    2.72
   0   0  -5  699.46   15.34
   0   0   5  684.28   16.18
   0   0  -6  110.24    3.72
   0   0   6  105.52    4.33
   0   0   7 1150.77   26.43
   0   0  -7 1157.19   25.21
   0   0  -8  156.20    5.20
   0   0   8  148.97    6.04
   0   0   9   36.73    2.98
   0   0  -9   36.23    2.35
   0   0 -10   62.92    3.32
   0   0  10   66.76    4.22
   0   0 -11    6.34    1.21
   0   0  11    5.89    1.68
   0   0  12  166.06    7.57
   0   0  13    6.99    2.12
   0   0 -14   43.94    3.20
   0   0  14   43.05    4.04
   0   0 -15   35.43    2.98
   0   0  15   27.72    3.55
   0   0 -16   22.44    2.55
   0   0  16   24.77    3.47
   0   0 -17   28.47    2.85
   0   0  17   24.02    3.85
   0   0  18   72.80    6.29
   0   0 -18   67.62    4.48
   0   0 -19   47.89    3.79
   0  -1   0    0.33    0.40
   0  -1   1    2.92    0.48
   0  -1   2  670.21   13.93
   0  -1   2  682.57   14.36
   0  -1   2  683.55   14.78
   0   1   2  652.65   14.29
   0  -1   3  158.45    4.54
   0   1   3  163.96    4.55
   0  -1   3  161.80    4.60
   0  -1   4  271.96    7.37
   0  -1   4  279.24    6.95
   0   1   4  272.73    7.30
   0   1   5  270.02    7.65
   0  -1   5  273.59    7.73
   0  -1   6  321.69    9.24
   0   1   6  327.04    9.17
   0   1  -7  410.24    9.03
   0  -1  -7  427.15   11.58
   0  -1   7  443.49   11.79
   0   1   7  432.39   11.63
   0   1  -8   51.12    1.86
   0   1   8   58.41    3.46
   0  -1   8   52.38    3.32
   0  -1   9   59.44    3.82
   0   1  -9   65.18    3.38
   0   1   9   61.71    3.85
   0   1  -9   61.23    2.29
   0  -1 -10   62.37    3.87
   0   1 -10   66.23    3.55
   0  -1  10   65.63    4.22
   0   1  10   68.70    4.24
   0   1 -10   64.22    2.54
   0   1 -11   18.46    1.38
   0   1  11   15.28    2.23
   0  -1  11   17.80    2.50
   0  -1 -11   15.43    2.06
   0   1 -11   18.30    2.30
   0   1 -12    7.42    1.92
   0  -1 -12    4.53    1.40
   0  -1  12    7.22    2.00
   0   1 -12    7.22    1.04
   0   1  12    3.42    1.73
   0   1  13   72.69    4.99
   0  -1 -13   66.71    4.48
   0   1 -13   68.10    3.07
   0   1 -13   69.68    4.26
   0  -1  13   74.29    5.12
   0   1 -14   66.71    4.24
   0  -1 -14   50.04    3.99
   0  -1  14   51.50    4.53
   0   1 -14   57.89    2.88
   0   1  14   51.91    4.48
   0   1 -15  135.52    6.38
   0  -1 -15  127.52    6.55
   0   1 -15  125.92    4.67
   0  -1  15  123.45    7.22
   0   1  15  124.12    7.16
   0  -1  16   97.51    6.79
   0   1 -16  111.25    5.96
   0   1  16   99.66    6.74
   0  -1 -16  113.38    6.19
   0   1 -16  115.35    4.44
   0  -1  17   34.82    4.60
   0   1 -17   44.87    2.73
   0  -1 -17   45.06    4.07
   0   1  17   35.93    4.50
   0  -1 -18    9.63    2.35
   0  -1  18   11.56    3.62
   0   1  18    7.10    2.88
   0   1 -18   11.61    1.50
   0  -1 -19   -0.29    1.70
   0  -1 -20   85.55    5.90
   0  -2   0  446.85   11.25
   0  -2  -1  838.19   19.24
   0  -2   1  820.08   18.57
   0   2   2  147.64    3.70
   0  -2   2  137.69    3.79
   0  -2  -2  140.35    5.27
   0  -2   2  144.15    4.42
   0   2   3   14.67    1.14
   0  -2  -3   12.34    1.62
   0  -2   3   13.27    1.11
   0  -2   3   11.37    1.48
   0  -2   3   12.84    1.04
   0   2   4  213.81    5.89
   0  -2   4  189.29    6.37
   0  -2   4  201.39    5.95
   0  -2   4  205.29    5.11
   0  -2   5  706.06   16.99
   0   2   5  741.81   16.77
   0  -2   5  701.33   16.79
   0  -2   6  103.30    4.40
   0   2   6  110.09    4.40
   0  -2   6  108.72    4.28
   0  -2   7  107.76    4.80
   0   2   7  119.12    4.86
   0  -2   7  113.57    4.50
   0   2  -7  102.76    4.60
   0   2  -8   62.68    3.56
   0  -2   8   69.34    3.93
   0   2   8   65.04    3.73
   0  -2  -9   77.72    4.76
   0   2  -9   83.59    4.30
   0   2   9   88.35    4.57
   0  -2   9   84.47    4.60
   0   2  10   99.41    5.17
   0  -2 -10  100.47    5.59
   0  -2  10   99.66    5.23
   0   2 -10   92.30    4.83
   0  -2 -11   81.37    5.29
   0  -2  11   90.26    5.24
   0   2  11   99.46    5.35
   0   2 -11   96.30    5.04
   0  -2  12  555.62   16.38
   0   2  12  515.85   15.85
   0  -2 -12  520.38   16.49
   0   2 -12  570.37   15.50
   0  -2  13   47.34    4.17
   0  -2 -13   46.71    4.14
   0   2  13   45.35    4.01
   0   2 -13   45.87    3.81
   0  -2  14    4.72    2.27
   0   2  14    3.66    2.15
   0   2 -14    4.78    2.15
   0  -2 -14    5.79    1.91
   0   2  15   -0.91    2.54
   0  -2 -15    0.30    1.57
   0  -2  15   -0.64    2.46
   0   2 -15   -2.19    2.32
   0  -2 -16   10.90    2.51
   0  -2  16   11.25    3.17
   0   2 -16   14.49    2.88
   0   2  16   10.62    2.92
   0  -2 -17    1.93    2.34
   0   2  17    2.38    2.64
   0  -2  17    1.08    2.77
   0  -3   0    0.15    0.78
   0  -3   1  122.28    4.95
   0  -3  -1  118.08    5.26
   0  -3   2   54.85    3.00
   0  -3  -2   55.32    3.57
   0  -3  -3  530.15   14.85
   0  -3   3  524.71   11.84
   0   3   3  523.87   11.49
   0  -3   3  520.72   13.03
   0  -3  -4  399.06   12.69
   0  -3   4  413.14   10.40
   0  -3   4  414.55   10.57
   0  -3   4  421.13   12.12
   0   3   4  427.21   10.03
   0   3   5  392.43   10.08
   0  -3   5  413.72   11.81
   0  -3  -5  397.23   12.66
   0  -3   5  372.85   10.40
   0  -3   5  402.13    9.71
   0   3   6    2.57    1.24
   0  -3   6    3.73    1.62
   0  -3   6    2.51    0.57
   0  -3   6    1.64    1.23
   0  -3  -6    2.38    1.19
   0  -3   7   45.93    3.26
   0  -3  -7   42.59    3.73
   0   3   7   47.18    3.12
   0  -3   7   45.33    3.31
   0  -3  -8   20.20    2.83
   0  -3   8   23.64    2.53
   0   3   8   23.53    2.48
   0  -3   8   20.32    2.54
   0   3   9  217.69    7.96
   0  -3   9  221.20    8.30
   0  -3   9  212.67    7.82
   0   3  10  557.15   15.73
   0  -3  10  569.75   16.22
   0   3  11   60.80    4.30
   0  -3  11   58.15    4.52
   0   3  12  343.83   11.94
   0  -3  12  362.50   12.52
   0  -3 -12  370.10   13.64
   0   3  13   14.28    2.79
   0  -3  13   15.18    2.97
   0  -3 -13   17.85    3.20
   0  -3  14   57.47    5.03
   0   3 -14   61.77    4.80
   0   3  14   66.69    5.13
   0  -3 -14   71.08    5.78
   0   3  15   48.98    4.66
   0  -3  15   43.97    4.72
   0  -3  16   75.08    6.17
   0   3  16   68.85    5.73
   0   3  17   26.33    4.01
   0  -3  17   21.27    4.21
   0  -4   0   21.87    2.46
   0  -4   1   39.27    3.16
   0  -4  -1   40.58    3.43
   0  -4  -2   83.98    5.16
   0  -4   2   95.35    4.68
   0  -4  -3   29.20    3.20
   0  -4   3   31.38    2.55
   0  -4   4   23.57    2.14
   0  -4   4   22.22    2.85
   0  -4  -4   26.59    3.18
   0  -4   5   12.56    1.31
   0  -4   5   15.16    1.63
   0  -4   5   18.60    2.69
   0  -4  -5   16.03    2.74
   0  -4   5   20.95    1.92
   0  -4   6    1.38    0.76
   0  -4  -6    0.61    1.52
   0   4   6    0.46    1.11
   0  -4   6    1.29    1.46
   0  -4   6    0.45    1.90
   0  -4   7   20.66    2.56
   0  -4  -7   18.37    3.04
   0  -4   7   16.57    1.27
   0  -4   7   19.90    2.87
   0   4   7   20.30    2.10
   0  -4   8   64.90    4.43
   0   4   8   62.28    3.64
   0  -4   8   57.95    4.16
   0  -4  -8   60.57    5.20
   0   4   9   -0.34    1.52
   0  -4   9   -0.44    1.83
   0  -4   9    1.70    1.90
   0  -4  -9   -0.72    1.99
   0  -4  10   -0.24    2.24
   0   4  10   -0.38    1.73
   0  -4  10    3.41    2.11
   0  -4  11   85.75    5.77
   0   4  11   96.74    5.44
   0   4  12   63.99    4.66
   0  -4  12   60.40    5.05
   0  -4  13   24.12    3.71
   0   4  13   25.76    3.33
   0  -4  14   -0.32    2.55
   0   4  14    0.52    2.34
   0  -4  15    6.30    2.96
   0   4  15    5.30    2.67
   0   4  16   60.96    5.28
   0  -5   0    0.51    1.51
   0  -5   1  134.58    6.61
   0  -5  -1  135.44    7.06
   0  -5   2  150.61    6.87
   0  -5  -2  152.48    7.75
   0  -5  -3   36.49    4.07
   0  -5   3   46.29    3.64
   0  -5   3   36.82    3.80
   0  -5   4   28.12    2.82
   0  -5   4   27.68    3.54
   0  -5  -4   25.73    3.48
   0  -5   5   23.61    3.28
   0  -5  -5   17.22    3.28
   0  -5   5   20.68    2.31
   0  -5  -6   42.50    4.74
   0  -5   6   32.96    3.74
   0  -5   6   33.59    2.57
   0  -5   7   28.46    3.61
   0   5   8   62.37    3.19
   0  -5   8  100.51    5.97
   0  -5   9    5.57    2.32
   0  -6   0   65.80    5.31
   1   0 -19   -0.68    1.91
   1   0 -18   52.46    4.02
  -1   0  18   44.19    4.90
  -1   0  17    6.20    2.57
   1   0 -17    7.05    1.74
  -1   0  16    0.69    1.98
   1   0 -16    2.64    1.33
  -1   0  15  141.10    7.75
   1   0 -15  145.16    6.28
  -1   0  14   43.22    4.20
   1   0 -14   47.32    3.41
  -1   0  13  173.41    8.07
  -1   0  12    3.02    1.74
   1   0 -11  309.15   10.43
  -1   0  11  593.00   14.35
  -1   0  10  182.00    7.54
   1   0 -10  199.72    6.65
  -1   0   9  172.69    6.86
   1   0  -9  169.99    5.84
   1   0  -8  411.49   10.63
  -1   0   8  394.54   11.61
   1   0  -7  374.16    9.72
   1   0  -6 1377.34   29.62
  -1   0   6 1395.74   29.54
  -1   0   5 1420.47   29.90
   1   0  -5 1418.15   29.96
  -1   0   4   30.48    1.57
  -1   0   3  749.97   16.12
  -1   0   2   54.70    1.90
  -1   0   1  179.22    4.36
   1   0   1  307.02    7.21
   1   0   2 1304.80   27.32
   1   0   3  173.69    5.08
   1   0   4  203.19    6.04
   1   0   5  260.36    7.62
   1   0   6  987.94   22.82
   1   0   7  152.60    5.89
   1   0   8   39.68    3.00
   1   0   9  276.24    9.36
   1   0  10   24.19    2.74
   1   0  11   60.12    4.27
   1   0  12  171.07    7.84
   1   0  13    4.64    2.10
   1   0  14   83.74    5.80
  -1   0 -14   88.14    4.63
  -1   0 -15    2.08    1.12
   1   0  15   -0.31    2.33
   1   0  16  194.29    9.55
  -1   0 -16  204.76    7.82
   1   0  17    2.85    2.71
  -1   0 -17    3.10    1.43
  -1   0 -18   12.93    2.14
   1   0  18   13.62    3.60
  -1   0 -19    1.55    1.46
   1  -1 -20   45.71    4.41
   1  -1 -19   11.24    2.57
  -1   1  18   51.13    5.20
  -1  -1  18   59.95    5.72
   1  -1 -18   52.90    4.46
   1   1 -18   56.36    3.12
   1  -1 -17   66.83    5.01
  -1  -1  17   83.16    6.29
   1   1 -17   77.43    3.63
  -1   1  17   71.64    5.92
   1   1 -17   77.16    5.06
   1   1 -16   21.45    2.96
  -1  -1  16   19.75    3.46
   1  -1 -16   22.29    2.86
  -1   1  16   22.02    3.35
   1   1 -16   21.53    1.96
   1   1 -15   81.66    3.61
   1   1 -15   82.73    4.92
  -1  -1  15   68.11    5.40
  -1   1  15   73.20    5.55
   1  -1 -15   80.55    5.18
   1   1 -14   32.95    3.14
   1   1 -14   31.95    2.15
  -1  -1  14   28.03    3.52
   1  -1 -14   26.59    3.01
  -1   1  14   25.92    3.30
  -1  -1  13   13.06    2.59
  -1   1  13   11.29    2.37
   1  -1 -13   12.95    2.14
   1   1 -13   16.55    2.33
   1   1 -13   15.30    1.48
  -1  -1  12   89.29    5.41
  -1   1  12   90.68    5.41
   1   1 -12   96.93    4.66
   1   1 -12   86.33    3.42
   1  -1 -12   85.82    4.89
  -1  -1  11   39.11    3.43
   1  -1 -11   36.41    3.04
   1   1 -11   38.79    2.03
  -1   1  11   37.41    3.34
   1   1 -11   38.03    2.88
  -1  -1  10   47.14    3.62
   1   1 -10   49.65    2.21
   1   1 -10   52.11    3.10
  -1   1  10   48.69    3.56
   1  -1 -10   52.57    3.51
  -1   1   9   49.08    3.42
   1   1  -9   47.34    2.76
  -1  -1   9   54.31    3.60
   1   1  -9   50.52    2.11
  -1   1   8  115.07    4.99
   1   1  -8  105.00    3.20
  -1  -1   8  103.28    4.89
   1   1  -8  109.14    4.14
   1   1  -7   77.40    2.40
   1   1  -7   76.65    3.20
   1  -1  -7   58.25    3.39
  -1   1   7   77.55    3.83
   1   1  -6  847.88   18.59
  -1  -1   6  832.55   17.49
   1   1  -5   87.57    3.12
  -1   1   5   82.58    3.61
  -1  -1   5   84.48    2.38
  -1   1   4  259.84    7.44
  -1  -1   4  260.56    6.43
   1   1  -4  260.76    6.57
  -1  -1   4  257.67    5.86
  -1   1   3  533.68   12.27
  -1  -1   3  515.10   11.22
   1   1  -3  473.14   11.19
  -1  -1   2  412.86    9.45
  -1   1   2  423.26   10.24
  -1   1   1  823.84   17.49
  -1  -1   1  802.93   17.44
   1  -1  -1  813.90   17.89
   1   1   0  126.14    3.61
   1  -1   0  136.54    3.94
   1  -1   0  134.51    3.63
   1  -1   1  165.62    4.49
   1  -1   1  181.71    4.57
  -1  -1  -1  170.55    4.48
  -1   1  -1  166.73    4.41
  -1   1  -2  910.15   18.96
   1  -1   2  894.22   18.93
  -1  -1  -2  903.42   19.39
  -1   1  -2  894.17   19.34
   1  -1   2  913.12   19.45
   1   1   2  902.69   19.37
  -1   1  -3  574.65   12.33
   1  -1   3  589.12   13.38
  -1  -1  -3  598.43   13.39
  -1   1  -3  565.41   13.30
   1   1   3  571.61   13.25
  -1   1  -3  572.40   13.20
  -1   1  -4  474.94   10.37
  -1   1  -4  472.07   11.86
  -1   1  -4  483.00   11.52
   1  -1   4  479.88   11.85
   1   1   4  491.34   11.81
  -1  -1  -4  506.21   12.00
   1   1   5  427.73   10.81
   1  -1   5  421.21   10.84
  -1   1  -5  412.65   10.28
  -1   1  -5  390.41   10.71
  -1  -1  -5  410.19   10.84
  -1   1  -5  406.33    9.03
  -1  -1  -6  641.68   15.85
   1   1   6  654.18   15.85
   1  -1   6  643.04   15.83
  -1   1  -6  607.72   15.81
   1   1   7  748.16   18.28
   1  -1   7  725.97   18.17
  -1  -1  -7  726.31   18.28
   1  -1   8  207.30    7.50
   1   1   8  203.59    7.44
  -1  -1  -8  204.40    7.48
   1   1   9   24.33    2.60
  -1   1  -9   21.79    1.38
   1  -1   9   24.00    2.66
  -1  -1 -10   11.33    1.70
   1   1  10   11.36    2.20
   1  -1  10    8.87    2.04
  -1   1 -10    9.63    1.04
  -1  -1 -11   35.99    2.98
  -1   1 -11   35.16    2.02
   1   1  11   31.17    3.26
   1  -1  11   35.01    3.45
  -1   1 -12  165.92    5.35
  -1  -1 -12  163.74    7.15
   1   1  12  170.75    7.78
   1  -1  12  164.53    7.67
   1   1  13  189.21    8.46
  -1  -1 -13  174.57    7.68
   1  -1  13  180.74    8.41
  -1   1 -13  183.25    5.84
  -1  -1 -14   10.51    2.08
   1   1  14    9.31    2.54
  -1   1 -14   11.78    1.42
   1  -1  14    9.99    2.62
  -1   1 -14   13.45    2.43
  -1  -1 -15   89.49    5.53
   1  -1  15   88.67    6.13
  -1   1 -15   94.47    4.05
   1   1  15   98.07    6.51
  -1   1 -15   96.10    5.46
  -1   1 -16   55.44    3.10
   1   1  16   60.55    5.42
   1  -1  16   50.72    5.01
  -1   1 -16   58.60    4.51
  -1  -1 -16   55.88    4.40
   1  -1  17   65.58    5.84
  -1   1 -17   71.77    3.54
  -1  -1 -17   66.66    4.94
   1   1  17   77.06    6.12
  -1   1 -18   48.05    2.89
  -1  -1 -18   49.63    4.24
  -1  -1 -19   34.32    3.76
  -1  -1 -20   22.14    3.21
   1  -2 -17   77.52    5.76
  -1   2  17   67.67    5.70
  -1  -2  17   73.64    6.11
  -1  -2  16   32.04    4.13
   1  -2 -16   40.39    4.19
   1   2 -16   36.50    3.92
  -1   2  16   39.10    4.24
   1   2 -15   16.49    2.82
   1  -2 -15   15.90    2.81
  -1   2  15   21.76    3.16
  -1  -2  15   20.86    3.25
   1   2 -14    2.17    1.91
  -1   2  14    7.86    2.29
   1  -2 -14    4.30    1.87
  -1  -2  14    3.31    1.96
  -1   2  13  174.44    7.88
   1   2 -13  156.05    6.89
   1  -2 -13  157.11    7.70
  -1  -2  13  158.36    7.87
   1  -2 -12  437.08   14.15
  -1  -2  12  439.00   13.99
  -1   2  12  405.56   13.40
   1   2 -12  437.68   12.79
  -1  -2  11  273.62    9.96
  -1   2  11  260.53    9.50
   1   2 -11  269.17    8.95
   1  -2 -11  250.94    9.89
   1  -2 -10  122.14    6.27
   1   2 -10  124.41    5.42
  -1  -2  10  126.72    6.04
  -1   2  10  131.61    5.98
   1   2  -9  124.02    5.25
   1  -2  -9  135.87    6.35
  -1   2   9  130.22    5.68
  -1  -2   9  125.77    5.80
  -1  -2   8  114.08    5.08
  -1   2   8  105.96    4.82
   1   2  -8  100.52    4.48
  -1  -2   7   20.15    1.82
  -1  -2   7   18.12    1.93
  -1   2   7   15.17    1.77
   1   2  -7   14.61    1.71
  -1  -2   6  195.14    6.09
  -1  -2   6  192.95    6.47
  -1   2   6  192.55    6.29
  -1  -2   5  116.48    4.36
  -1   2   5  112.67    4.17
  -1  -2   5  113.82    4.32
  -1  -2   4  260.02    7.50
  -1  -2   3  386.91   10.05
   1  -2  -3  375.58   10.76
  -1   2   2  188.80    5.40
   1  -2  -2  183.75    6.35
  -1  -2   2  190.48    5.34
   1  -2  -1  275.62    8.16
  -1   2   1  286.48    8.15
  -1  -2   0    8.70    0.74
  -1   2   0   10.22    0.70
   1  -2   0    7.72    1.10
  -1   2   0    9.12    1.20
  -1   2  -1  312.09    8.41
  -1  -2  -1  311.34    7.28
   1  -2   1  300.43    8.45
  -1   2  -1  329.72    7.25
   1   2   2  120.63    3.82
   1  -2   2  135.04    4.29
  -1  -2  -2  128.53    3.81
  -1   2  -2  132.03    4.28
   1  -2   2  133.94    4.02
  -1   2  -2  124.13    3.73
   1  -2   3  514.20   11.78
  -1  -2  -3  504.65   11.93
  -1   2  -3  503.92   11.79
   1  -2   3  510.15   12.12
  -1   2  -3  494.06   11.84
   1   2   3  519.83   11.98
   1   2   4  462.76   11.09
   1  -2   4  424.29   11.15
  -1   2  -4  450.34   10.22
  -1  -2  -4  442.30   11.06
  -1   2  -4  434.16   11.00
   1  -2   4  443.29   10.16
  -1  -2  -5  127.49    4.76
  -1   2  -5  127.64    4.73
   1  -2   5  123.93    4.84
   1   2   5  131.03    4.76
  -1  -2  -6   47.88    2.95
   1   2   6   53.92    3.12
   1  -2   6   55.63    3.00
   1  -2   6   48.34    3.05
   1   2   7  255.41    8.17
   1  -2   7  243.64    7.63
   1  -2   7  248.51    8.28
   1   2   8  122.08    5.51
   1  -2   8  128.31    5.70
  -1  -2  -9  131.79    6.46
   1   2   9  137.36    6.17
   1  -2   9  133.52    6.15
  -1  -2 -10  664.31   18.62
   1  -2  10  651.41   17.99
   1   2  10  644.50   17.80
  -1   2 -11  303.23   10.17
   1   2  11  296.63   10.65
  -1  -2 -11  304.05   11.26
   1  -2  11  314.42   11.01
  -1   2 -12  260.68    9.47
  -1  -2 -12  276.16   10.67
   1  -2  12  270.98   10.29
   1   2  12  252.48    9.99
   1  -2  13   -0.55    2.13
  -1  -2 -13    1.14    1.69
  -1   2 -13    1.56    1.80
   1   2  13    0.27    2.18
   1   2  14    9.20    2.70
  -1  -2 -14    5.94    1.99
   1  -2  14   11.30    2.88
  -1   2 -14    6.43    2.26
   1   2  15    0.61    2.23
  -1  -2 -15    3.72    1.89
   1  -2  15    0.95    2.24
  -1   2 -15    2.28    2.22
   1   2  16   82.00    6.09
  -1  -2 -16   82.37    5.96
   1  -2  16   84.25    6.36
   1  -2  17   30.13    4.32
   1   2  17   24.29    3.94
  -1  -2 -17   20.21    3.39
  -1   3  17   32.45    4.25
  -1  -3  17   31.57    4.52
  -1   3  16    4.62    2.65
  -1  -3  16    9.93    3.18
  -1   3  15   25.14    3.59
   1   3 -15   26.08    3.38
  -1  -3  15   24.68    3.75
  -1  -3  14    8.95    2.40
   1  -3 -14    6.91    2.56
  -1   3  14    7.27    2.33
   1  -3 -13   83.47    6.04
  -1  -3  13   87.38    5.66
  -1   3  13   94.23    5.57
  -1  -3  12  361.36   12.12
   1  -3 -12  343.69   12.94
  -1   3  12  310.88   11.16
  -1  -3  11   44.78    3.80
  -1   3  11   34.61    3.24
  -1   3  10 1076.14   26.09
  -1  -3  10 1071.15   26.54
  -1  -3   9   29.18    2.83
  -1  -3   9   28.41    2.84
  -1   3   9   33.23    2.81
  -1  -3   8   43.00    3.17
   1  -3  -8   45.55    3.91
  -1   3   8   39.09    2.87
  -1  -3   8   44.87    3.23
  -1  -3   7  149.31    5.88
  -1   3   7  167.81    5.89
  -1  -3   7  145.97    5.98
   1  -3  -7  146.18    7.11
  -1  -3   6  108.77    4.96
  -1   3   6  104.38    4.25
  -1  -3   6  102.20    3.39
  -1  -3   6  108.00    4.54
   1  -3  -6  109.01    5.77
  -1  -3   5    6.55    1.75
  -1  -3   5   11.55    1.18
   1  -3  -5   11.84    2.02
  -1   3   5   12.59    1.33
  -1  -3   5   11.68    1.42
   1  -3  -4  508.60   14.80
  -1  -3   4  529.18   13.97
  -1  -3   4  516.77   12.34
  -1   3   4  510.11   12.01
  -1  -3   4  512.93   12.58
  -1  -3   4  511.79   12.91
  -1  -3   3  174.04    4.94
  -1   3   3  167.35    4.45
  -1  -3   3  150.81    5.44
  -1  -3   3  161.78    4.70
  -1   3   3  168.44    4.97
   1  -3  -3  165.46    6.81
  -1  -3   2  112.09    3.05
  -1  -3   2  120.82    4.70
   1  -3  -2  119.68    5.42
   1  -3  -1   10.60    1.62
   1  -3   0    8.96    1.46
   1  -3   1   76.87    3.84
   1  -3   2   64.94    3.32
   1  -3   2   52.08    1.84
   1   3   2   59.57    2.02
   1  -3   3   94.69    4.82
   1  -3   3  102.66    4.15
   1  -3   4  819.09   18.66
  -1  -3  -4  791.21   21.26
   1   3   4  782.98   18.17
   1  -3   4  824.50   20.35
   1  -3   4  804.55   18.44
   1   3   5   31.05    2.33
   1  -3   5   35.66    3.10
   1  -3   5   32.30    1.92
   1  -3   5   34.57    2.71
  -1  -3  -5   34.48    3.31
   1  -3   6   33.00    1.69
  -1  -3  -6   31.08    3.25
   1  -3   6   29.78    2.89
   1   3   6   35.53    2.65
   1  -3   6   25.22    2.59
   1  -3   7   69.27    4.22
  -1  -3  -7   70.74    4.99
   1   3   7   64.30    3.79
   1  -3   7   63.18    4.00
   1  -3   8   18.51    2.64
   1   3   8   23.98    2.70
   1  -3   8   18.58    2.47
  -1  -3  -8   21.65    2.98
   1  -3   9   21.78    2.65
   1   3   9   21.43    2.70
   1  -3   9   21.15    2.95
   1  -3  10   47.63    4.09
   1   3  10   52.50    3.93
   1  -3  11  185.35    8.27
   1   3  11  187.86    8.02
   1  -3  12  149.52    7.63
  -1  -3 -12  163.24    8.63
   1   3  12  147.71    7.33
  -1  -3 -13   29.91    4.00
   1   3  13   33.51    3.82
   1  -3  13   29.05    3.85
   1  -3  14   39.88    4.33
   1   3  14   41.10    4.37
   1  -3  15   41.97    4.71
   1   3  15   39.74    4.48
   1  -3  16   -0.69    2.71
   1   3  16    0.32    2.59
   1  -3  17   10.21    3.39
   1   3  17    8.98    3.01
  -1   4  16   31.71    4.04
  -1  -4  15    9.97    3.06
  -1   4  15   10.90    2.98
  -1   4  14    1.54    2.23
  -1  -4  14    2.13    2.57
  -1  -4  13   -2.28    2.71
  -1   4  13   -0.24    2.32
  -1  -4  12   28.99    3.70
  -1   4  12   34.32    3.53
  -1   4  11  114.01    5.79
  -1  -4  11  107.92    6.17
  -1  -4  10   40.57    3.52
  -1   4  10   36.53    3.18
   1  -4 -10   32.49    3.97
  -1  -4  10   32.77    3.45
  -1   4   9   13.72    2.13
  -1  -4   9   16.20    2.53
  -1  -4   9   11.45    2.25
   1  -4  -9   17.84    3.00
  -1  -4   8   18.17    2.46
   1  -4  -8   19.26    3.18
  -1  -4   8   23.98    2.93
  -1   4   8   19.68    2.22
  -1  -4   7    9.70    1.07
  -1  -4   7    5.42    1.95
  -1  -4   7    9.41    1.96
  -1   4   7    9.29    1.60
   1  -4  -7    6.10    2.11
  -1   4   6    6.79    1.37
  -1  -4   6    5.55    1.30
  -1  -4   6    6.11    2.03
  -1  -4   6    6.10    1.08
  -1  -4   6    7.74    1.60
   1  -4  -6    7.22    2.12
  -1   4   6    6.62    1.26
  -1   4   5   25.27    1.55
  -1   4   5   22.02    1.74
  -1  -4   5   22.70    2.04
   1  -4  -5   19.69    2.79
  -1  -4   5   22.07    2.73
  -1  -4   5   20.06    1.67
  -1  -4   5   23.86    1.95
  -1  -4   4  128.54    6.19
   1  -4  -4  119.47    6.50
  -1  -4   4  134.65    5.36
  -1  -4   3    5.68    1.38
   1  -4  -3    4.40    1.73
   1  -4  -2   58.21    4.25
  -1  -4   2   63.36    3.86
  -1  -4   1   14.29    2.10
   1  -4  -1   19.85    2.48
   1  -4   0   11.85    1.94
  -1  -4   0   10.48    1.90
   1  -4   1    9.91    1.84
  -1  -4  -1    7.66    1.90
   1  -4   2   22.13    2.37
  -1  -4  -2   20.85    2.87
  -1  -4  -3   12.45    2.36
   1  -4   3   11.40    1.70
   1  -4   3    7.95    2.04
  -1  -4  -4   53.12    4.54
   1  -4   4   53.30    3.27
   1  -4   4   56.31    4.19
   1  -4   5   22.62    3.07
  -1  -4  -5   24.83    3.38
   1  -4   5   25.03    2.10
   1  -4   6   69.12    3.88
   1  -4   6   64.82    4.67
   1  -4   6   71.95    3.29
  -1  -4  -6   81.58    5.87
   1   4   7   25.40    2.52
  -1  -4  -7   26.95    3.65
   1  -4   7   23.98    2.88
   1  -4   7   23.21    3.06
   1  -4   7   24.34    1.64
   1  -4   8  192.34    8.06
   1  -4   8  189.61    8.01
  -1  -4  -8  200.98    9.96
   1   4   8  186.61    7.19
   1  -4   9    1.48    2.15
   1   4   9    1.66    1.84
  -1  -4  -9   -1.55    2.16
   1  -4   9    2.46    2.10
   1  -4  10  196.86    8.09
   1  -4  10  176.09    8.43
   1   4  10  188.69    7.76
  -1  -4 -10  177.24    9.96
   1   4  11   50.90    4.24
   1  -4  11   45.36    4.68
   1  -4  12   58.71    5.35
   1   4  12   66.70    4.93
   1  -4  13   65.50    5.74
   1   4  13   77.10    5.48
   1   4  14   49.36    4.68
   1  -4  14   39.26    4.79
   1  -4  15   29.16    4.47
   1   4  15   25.51    3.91
   1   4  16   13.41    3.42
  -1  -5  10   18.56    3.07
  -1   5   9   -0.42    1.01
  -1  -5   9   -0.72    1.95
  -1   5   9   -0.11    1.48
  -1  -5   8  172.80    7.78
  -1   5   8  150.24    5.25
  -1   5   8  153.11    4.75
  -1  -5   7    4.02    2.38
  -1  -5   6   18.26    3.07
   1  -5  -6   12.00    3.07
  -1  -5   6   19.75    2.06
   1  -5  -5   25.42    3.54
  -1  -5   5   21.41    3.14
  -1  -5   5   23.88    2.39
  -1  -5   4   28.35    2.75
  -1  -5   4   23.49    3.20
   1  -5  -4   25.94    3.49
  -1  -5   3  134.05    6.80
  -1  -5   3  122.70    5.99
   1  -5  -3  124.75    7.10
   1  -5  -2   44.75    4.23
  -1  -5   2   45.34    3.75
  -1  -5   1  261.65   10.02
   1  -5  -1  275.53   10.60
  -1  -5   0  474.79   14.93
   1  -5   0  453.37   14.60
  -1  -5  -1  217.57    9.43
   1  -5   1  202.58    8.50
   1  -5   2  113.73    5.93
  -1  -5  -2  129.07    7.31
   1  -5   3   37.17    4.01
  -1  -5  -3   42.65    4.41
   1  -5   3   29.42    3.04
  -1  -5  -4   24.65    3.79
   1  -5   4   24.55    2.68
   1  -5   4   21.81    3.30
  -1  -5  -5   -1.15    2.39
   1  -5   5   -1.13    2.40
   1  -5   5   -0.67    1.30
   1  -5   6   41.63    2.97
   1  -5   6   44.47    4.29
   1  -5   7   76.74    5.58
   1  -5   8   11.09    2.75
  -1  -6   0  231.36   10.30
   1  -6   0  249.74   10.45
   2   0 -19    4.15    1.76
   2   0 -18   31.49    3.15
  -2   0  18   19.27    3.65
   2   0 -17    3.92    1.47
  -2   0  17    0.76    2.14
   2   0 -16  166.29    7.07
  -2   0  16  159.74    8.68
   2   0 -15    0.20    1.06
  -2   0  15    0.33    1.80
   2   0 -14  106.15    5.24
  -2   0  14  100.31    6.33
  -2   0  13    4.54    1.71
   2   0 -13    3.75    1.19
  -2   0  12    4.43    1.76
  -2   0  11    3.11    1.67
   2   0 -10    2.28    0.79
  -2   0  10    2.03    0.84
   2   0  -9   47.73    2.84
  -2   0   9   47.69    2.81
   2   0  -8  158.40    5.51
  -2   0   8  155.10    5.47
   2   0  -7  443.72   11.42
  -2   0   7  450.18   11.46
   2   0  -6  441.08   11.00
  -2   0   6  435.14   11.01
  -2   0   5   38.96    2.18
   2   0  -5   42.50    2.20
  -2   0   4  198.01    5.72
  -2   0   3   22.68    1.49
  -2   0   2  200.12    5.54
   2   0  -1  649.89   15.10
  -2   0   1  643.04   14.50
  -2   0   0   20.85    0.83
  -2   0  -1   38.98    1.37
   2   0   2  118.44    4.30
   2   0   3  161.06    5.39
   2   0   4  255.54    7.58
   2   0   5 1168.51   26.43
   2   0   6   89.33    4.28
   2   0   7  237.50    8.10
   2   0   8   41.65    3.22
   2   0   9    2.39    1.52
   2   0  10   21.01    2.70
  -2   0 -10   25.53    2.77
   2   0  11   -0.95    2.10
  -2   0 -11   -0.24    1.29
  -2   0 -12  160.08    7.65
   2   0  12  175.08    8.00
   2   0  13    1.11    2.06
  -2   0 -14   24.74    2.55
   2   0  14   27.96    3.64
   2   0  15    6.35    2.53
  -2   0 -15    8.67    1.72
   2   0  16    2.70    2.35
  -2   0 -16    3.45    1.43
   2   0  17   62.65    5.75
  -2   0 -17   63.23    4.27
  -2   0 -18   45.43    3.75
  -2   0 -19    5.82    1.78
   2  -1 -20   21.76    3.20
   2  -1 -19   21.14    3.10
   2  -1 -18   33.64    3.70
   2   1 -17   84.42    5.35
  -2  -1  17   84.57    6.68
  -2   1  17   90.58    6.51
   2  -1 -17   98.22    5.97
  -2   1  16    0.69    1.91
  -2  -1  16    1.80    2.01
   2  -1 -16    3.75    1.77
   2   1 -16    2.12    0.92
   2   1 -16    3.68    2.10
  -2   1  15   26.16    3.56
   2  -1 -15   28.97    3.18
   2   1 -15   28.48    3.03
   2   1 -15   22.46    2.06
  -2  -1  15   25.82    3.53
  -2   1  14   61.76    4.79
   2   1 -14   63.87    4.04
   2   1 -14   61.40    3.16
   2  -1 -14   58.66    4.36
  -2  -1  14   57.75    4.87
   2   1 -13   28.51    2.07
   2   1 -13   33.22    2.94
   2  -1 -13   31.34    3.12
  -2  -1  13   32.25    3.47
  -2   1  13   21.41    3.01
  -2  -1  12  351.62   12.21
   2   1 -12  353.89    9.30
  -2   1  12  344.82   11.97
   2  -1 -12  343.00   11.53
   2   1 -12  346.95   10.23
   2   1 -11   58.27    3.36
   2  -1 -11   58.11    3.95
   2   1 -11   63.27    2.86
  -2  -1  11   51.70    4.10
  -2   1  11   55.53    4.04
   2   1 -10   33.61    1.96
   2  -1 -10   30.25    2.79
  -2  -1  10   31.30    1.92
   2   1 -10   28.58    2.29
   2  -1  -9   13.83    1.88
   2   1  -9   15.70    1.66
  -2  -1   9   14.38    1.29
   2   1  -9   13.26    1.26
  -2   1   9   11.08    1.67
   2   1  -8  219.84    6.59
   2   1  -8  243.36    6.40
  -2   1   8  222.28    7.73
  -2  -1   8  224.30    6.30
  -2   1   7  226.64    7.64
   2   1  -7  234.71    6.49
  -2  -1   7  233.81    6.29
   2   1  -6  142.05    4.31
  -2   1   6  143.24    5.43
  -2  -1   6  136.23    4.20
   2   1  -5 1286.72   27.01
  -2  -1   5 1282.24   27.12
  -2   1   5 1284.30   28.71
  -2  -1   4  636.09   13.96
  -2   1   4  634.30   15.16
   2   1  -4  605.05   13.56
  -2   1   3  389.08   10.07
  -2  -1   3  375.86    8.43
  -2   1   2  136.09    4.67
  -2  -1   2  126.94    4.74
  -2   1   2  137.80    4.89
  -2  -1   2  138.56    3.57
   2   1  -1 2444.44   51.61
   2  -1  -1 2478.80   51.25
  -2  -1   1 2469.16   51.40
  -2   1   1 2480.27   51.42
   2  -1  -1 2499.88   51.63
   2  -1   0 9902.63  198.41
   2  -1   0 9999.00  198.61
   2   1   0 9843.07  198.65
  -2   1  -1 4702.02   95.58
   2  -1   1 4745.26   95.33
  -2  -1  -1 4693.69   95.64
  -2   1  -2  963.11   21.90
  -2  -1  -2  970.24   21.94
   2  -1   2 1005.55   22.18
  -2   1  -2 1001.79   21.49
   2  -1   2 1019.60   21.53
   2  -1   3  455.22   11.54
  -2   1  -3  440.00   11.24
  -2   1  -3  453.80   10.55
   2   1   3  454.05   11.47
  -2   1  -3  441.45   10.84
  -2  -1  -3  442.92   11.30
   2  -1   4    7.91    1.52
  -2   1  -4    6.21    0.83
  -2   1  -4    4.97    1.22
  -2  -1  -4    3.42    1.06
   2   1   4    6.87    1.40
  -2   1  -4    4.89    1.02
  -2   1  -5  652.84   16.54
  -2   1  -5  681.59   15.91
  -2   1  -5  697.42   15.30
   2   1   5  676.53   16.58
   2  -1   5  685.54   16.70
  -2  -1  -5  645.93   16.65
   2  -1   6 1034.08   23.96
  -2   1  -6 1002.52   23.85
  -2   1  -6 1022.58   22.97
   2   1   6 1015.05   23.79
  -2  -1  -6  995.24   23.91
  -2   1  -7  414.89   11.03
   2  -1   7  414.74   11.99
  -2  -1  -7  425.16   12.24
   2   1   7  405.22   11.85
  -2  -1  -8   30.18    2.82
  -2   1  -8   28.63    2.37
   2  -1   8   32.41    2.90
   2   1   8   31.47    2.89
  -2   1  -8   32.53    2.80
   2   1   9    4.61    1.90
  -2  -1  -9    5.69    1.58
   2  -1   9    8.68    2.12
  -2   1  -9    4.20    1.37
  -2   1  -9    3.85    1.46
  -2   1 -10  109.19    5.74
  -2   1 -10  113.47    5.10
  -2  -1 -10  115.27    5.93
   2   1  10  107.42    5.74
   2  -1  10  109.62    5.77
   2   1  11  184.41    7.98
  -2   1 -11  183.17    6.93
   2  -1  11  189.44    8.08
  -2  -1 -11  173.59    7.88
  -2   1 -11  179.18    7.85
   2  -1  12  480.38   15.13
   2   1  12  479.30   15.09
   2  -1  13  109.65    6.44
   2   1  13  110.57    6.45
  -2   1 -13   99.10    4.13
   2   1  14    7.71    2.42
  -2   1 -14   10.50    1.41
  -2  -1 -14    8.21    2.02
   2  -1  14   11.31    2.98
  -2  -1 -15   43.64    3.78
  -2   1 -15   36.19    2.51
   2   1  15   35.08    4.20
   2  -1  15   38.13    4.37
   2  -1  16   42.31    4.67
  -2  -1 -16   49.67    4.17
   2   1  16   40.68    4.50
   2  -1  17    9.35    3.07
  -2  -1 -17   10.15    2.29
   2   1  17    8.54    3.06
  -2  -1 -18    7.36    2.12
  -2  -1 -19   11.07    2.51
   2   2 -17   51.24    4.53
   2  -2 -17   49.79    4.69
  -2   2  17   42.69    4.74
  -2  -2  17   49.38    5.29
  -2  -2  16    6.43    2.70
  -2   2  16    5.89    2.56
   2   2 -16    5.21    2.31
   2  -2 -16    7.03    2.21
  -2  -2  15   31.05    3.96
   2   2 -15   18.95    2.87
   2  -2 -15   25.28    3.34
  -2   2  15   24.52    3.41
  -2  -2  14   23.57    3.21
  -2   2  14   26.29    3.29
   2  -2 -14   28.14    3.39
   2   2 -14   22.91    2.90
  -2   2  13   59.67    4.58
  -2  -2  13   58.44    4.76
   2  -2 -13   71.72    5.08
   2   2 -13   61.55    4.09
  -2  -2  12   67.73    4.76
  -2   2  12   57.53    4.27
   2   2 -12   55.98    3.78
   2  -2 -12   53.70    4.36
  -2  -2  11  113.40    6.05
   2   2 -11  103.07    4.97
  -2   2  11  113.73    5.78
   2  -2 -11  113.33    6.16
  -2  -2  10  625.93   17.10
   2   2 -10  585.09   15.39
  -2   2  10  598.95   16.53
   2  -2 -10  607.73   17.39
  -2  -2   9  193.52    4.65
  -2   2   9  237.00    7.97
   2  -2  -9  220.98    8.46
   2   2  -9  234.74    7.21
  -2  -2   8   21.49    1.12
   2   2  -8   22.63    2.04
  -2   2   7  229.61    8.23
  -2  -2   7  225.72    5.70
  -2  -2   6   49.53    2.52
  -2  -2   6   41.06    1.91
  -2   2   6   47.34    3.27
  -2  -2   5  240.87    6.79
  -2   2   5  229.10    8.02
  -2  -2   4  158.61    5.12
  -2   2   3 1160.65   26.18
   2  -2  -3 1148.30   26.76
  -2  -2   3 1165.74   25.36
  -2  -2   3 1142.41   26.11
   2  -2  -2  129.05    5.15
  -2  -2   2  124.28    4.55
  -2   2   2  128.02    4.59
   2  -2  -1  414.84   11.25
  -2   2   1  417.60   11.24
   2   2   0  212.44    6.28
   2  -2   0  203.97    6.67
  -2   2   0  219.67    6.02
   2  -2   0  208.25    6.28
  -2   2   0  210.60    6.73
  -2  -2  -1   22.98    1.68
   2  -2   1   19.92    1.71
  -2   2  -1   22.91    1.63
  -2   2  -1   20.91    1.74
  -2   2  -2  130.21    4.55
   2  -2   2  125.12    4.42
  -2  -2  -2  123.64    4.38
  -2   2  -2  129.68    4.30
   2  -2   3  465.60   11.81
   2  -2   3  442.15   11.03
  -2   2  -3  472.48   11.39
  -2   2  -3  445.88   11.15
   2   2   3  428.81   11.48
  -2  -2  -3  464.47   11.60
  -2   2  -4  686.43   15.57
  -2  -2  -4  694.94   16.59
   2  -2   4  700.07   15.58
   2  -2   4  668.93   16.71
  -2   2  -4  661.93   16.25
   2   2   4  657.32   16.42
   2  -2   5  326.73   10.23
  -2   2  -5  352.05   10.11
  -2  -2  -5  336.08   10.14
   2   2   5  373.49   10.34
  -2   2  -5  377.03    8.94
  -2   2  -6  100.90    3.32
   2   2   6  106.92    4.76
   2  -2   6   93.51    4.71
  -2   2  -6   96.79    4.43
  -2  -2  -6   98.20    4.66
  -2  -2  -7   56.65    3.66
  -2   2  -7   58.27    2.26
  -2   2  -7   51.18    3.36
   2  -2   7   54.57    3.71
   2  -2   7   53.25    3.18
   2   2   7   59.01    3.73
  -2   2  -8   45.75    3.36
  -2   2  -8   49.30    1.94
  -2   2  -8   46.29    3.30
  -2  -2  -8   51.13    3.74
   2  -2   8   48.65    3.69
   2   2   8   49.33    3.59
   2  -2   9  162.38    6.98
  -2   2  -9  154.13    6.64
   2   2   9  140.51    6.54
  -2   2  -9  139.12    3.79
  -2  -2  -9  154.53    6.91
  -2   2 -10  245.65    8.82
  -2  -2 -10  252.80    9.19
   2  -2  10  242.42    8.97
   2   2  10  246.79    8.96
   2  -2  11  348.33   11.96
   2   2  11  325.36   11.64
   2  -2  12   74.11    5.28
   2   2  12   87.31    5.62
  -2  -2 -13   57.37    4.78
   2  -2  13   48.00    4.47
   2   2  13   48.88    4.54
   2  -2  14    2.45    2.49
   2   2  14    4.46    2.35
  -2  -2 -14    1.25    1.65
   2  -2  15   31.22    4.07
   2   2  15   25.92    3.81
  -2   2 -15   30.69    3.84
  -2  -2 -15   34.50    3.90
  -2  -2 -16  148.77    8.18
   2   2  16  148.23    8.34
   2  -2  16  147.01    8.40
   2   2  17    9.52    3.24
   2  -2  17   13.14    3.47
  -2   3  17   30.40    3.92
  -2  -3  17   25.84    3.96
  -2  -3  16    3.09    2.39
  -2   3  16    3.66    2.24
  -2   3  15   29.29    3.64
  -2  -3  15   25.11    3.84
  -2   3  14    1.36    1.71
  -2  -3  14    2.14    1.79
   2  -3 -13  112.21    7.00
  -2   3  13  118.06    6.31
  -2  -3  13  120.97    6.84
  -2   3  12   49.21    3.92
  -2  -3  12   52.28    4.33
   2  -3 -12   50.28    4.56
  -2  -3  11  289.36   10.45
  -2   3  11  275.02    9.88
  -2   3  10  114.24    5.52
  -2  -3  10  112.80    5.77
  -2  -3   9  182.95    7.25
  -2   3   9  173.72    6.78
   2  -3  -8    0.79    1.28
  -2  -3   8    0.73    0.31
  -2  -3   8    0.35    1.14
  -2  -3   8    1.83    1.46
  -2   3   8    0.63    0.99
  -2  -3   8    0.22    0.33
  -2   3   7   31.06    2.36
  -2  -3   7   29.31    2.50
  -2  -3   7   32.82    2.69
  -2  -3   7   27.08    1.59
   2  -3  -7   26.41    2.96
  -2  -3   6   47.47    3.16
  -2   3   6   45.61    2.68
  -2  -3   6   32.25    2.54
   2  -3  -6   50.23    3.82
  -2  -3   5   65.93    3.70
  -2  -3   5   62.74    3.75
  -2   3   5   65.54    3.75
   2  -3  -5   58.00    4.14
  -2  -3   4  203.27    6.83
  -2  -3   4  205.62    7.06
   2  -3  -4  182.25    7.63
  -2   3   4  195.01    6.69
   2  -3  -3   39.94    3.22
   2  -3  -2   84.46    4.59
   2  -3  -1   27.15    2.56
  -2   3   1   27.99    2.49
  -2   3   1   30.75    1.67
  -2  -3   1   26.48    1.73
   2  -3   0   24.68    2.33
  -2  -3   0   20.81    1.51
  -2   3   0   21.82    2.15
  -2   3   0   26.55    1.46
   2   3   1  137.41    4.53
   2  -3   1  146.55    5.71
   2  -3   1  133.35    4.62
  -2   3  -1  142.16    5.61
  -2  -3  -1  136.40    4.35
  -2   3  -1  145.48    4.19
  -2  -3  -2   48.92    2.44
   2   3   2   54.64    2.64
   2  -3   2   53.19    3.13
  -2   3  -2   50.81    2.32
  -2   3  -2   49.66    3.02
   2  -3   2   49.43    2.57
   2  -3   3   21.78    1.90
   2  -3   3   19.22    2.39
  -2   3  -3   18.11    1.80
  -2   3  -3   19.09    1.54
  -2  -3  -3   17.06    1.61
  -2   3  -4  294.39    8.36
   2  -3   4  308.11    8.63
  -2   3  -4  304.46    8.61
   2  -3   4  301.43    9.91
  -2  -3  -4  294.40    8.61
   2   3   5    4.91    1.63
   2  -3   5    2.80    1.72
   2  -3   5    3.65    0.86
   2  -3   5    1.70    1.49
  -2  -3  -5    1.98    1.00
  -2   3  -5    3.55    1.01
  -2   3  -6   30.75    2.43
   2  -3   6   27.82    3.06
   2  -3   6   26.90    2.85
  -2  -3  -6   26.92    2.50
   2   3   6   26.32    2.77
  -2  -3  -7  112.49    5.36
   2   3   7  116.37    5.56
   2  -3   7  114.82    5.46
   2  -3   7  109.96    5.87
   2   3   8   26.93    3.13
   2  -3   8   26.73    2.84
   2  -3   8   24.74    3.39
   2  -3   9    1.95    2.04
   2   3   9    6.31    2.23
   2  -3   9    4.04    1.75
   2  -3  10   24.14    3.35
   2   3  10   19.27    2.89
   2   3  11   12.19    2.86
   2  -3  11   14.93    3.03
  -2  -3 -11   15.38    3.02
   2   3  12   32.68    3.78
   2  -3  12   29.68    3.93
  -2  -3 -12   36.17    4.34
  -2  -3 -13   90.99    6.82
   2  -3  13   94.35    6.44
   2   3  13   83.76    5.94
   2   3  14   27.83    3.89
   2  -3  14   24.27    3.97
   2   3  15   12.20    3.19
   2  -3  15   14.82    3.54
   2   3  16   22.36    3.94
   2  -3  16   24.17    4.10
  -2   4  16    6.35    2.63
  -2   4  15   54.55    4.82
  -2  -4  15   50.90    5.09
  -2  -4  14   30.18    3.90
  -2   4  14   31.02    3.65
  -2  -4  13   28.15    3.47
  -2   4  13   19.53    2.91
  -2  -4  12   21.97    3.03
  -2   4  12   28.51    3.13
  -2  -4  11   74.05    4.91
  -2   4  11   74.54    4.50
   2  -4 -10   81.54    6.08
  -2  -4  10   88.77    4.90
  -2   4  10   84.53    4.58
  -2  -4  10   83.34    5.03
  -2  -4   9  111.84    5.45
   2  -4  -9  106.63    6.73
  -2   4   9   98.22    4.77
  -2  -4   9   90.55    5.07
  -2  -4   8   35.06    3.18
  -2  -4   8   21.00    1.31
  -2   4   8   35.40    2.65
  -2  -4   8   32.78    2.88
  -2  -4   8   31.14    3.17
  -2  -4   8   28.76    1.53
   2  -4  -8   29.32    3.56
  -2  -4   7   15.62    2.00
  -2   4   7    9.35    1.67
  -2  -4   7   17.35    2.49
  -2  -4   7   11.71    1.97
   2  -4  -7   18.35    2.80
  -2  -4   7   16.48    1.53
  -2   4   7   16.38    1.79
  -2   4   6    6.21    1.16
   2  -4  -6    4.88    1.83
  -2  -4   6    5.98    1.44
  -2  -4   6    5.50    1.93
  -2  -4   6    6.61    1.24
  -2   4   6    6.96    1.40
  -2  -4   6    7.83    1.46
  -2  -4   5   58.20    3.36
  -2  -4   5   62.90    4.12
   2  -4  -5   59.76    4.56
  -2   4   5   64.29    2.71
  -2  -4   5   57.73    3.01
   2  -4  -4   35.96    3.65
  -2  -4   4   38.41    2.88
  -2  -4   4   39.60    3.40
  -2  -4   4   38.14    2.09
  -2   4   4   39.65    1.81
  -2  -4   3  100.10    4.82
   2  -4  -3  100.53    5.71
  -2  -4   3   86.21    2.63
  -2  -4   3   83.22    2.67
  -2  -4   2  297.53    9.85
   2  -4  -2  272.62   10.24
   2  -4  -1  193.74    7.96
   2  -4   0   48.64    3.65
   2  -4   1   17.65    2.21
   2  -4   2  175.40    7.02
   2  -4   3  103.60    5.00
   2  -4   3  106.70    5.99
   2   4   4  147.97    4.99
   2  -4   4  198.03    8.02
  -2  -4  -4  191.13    8.95
   2  -4   4  184.48    6.48
   2  -4   4  137.51    4.75
   2  -4   5   25.85    2.26
   2  -4   5   22.65    3.13
  -2  -4  -5   21.28    3.26
   2  -4   6  109.88    6.08
  -2  -4  -6  102.05    7.08
   2  -4   6  110.63    4.46
   2  -4   7  100.26    5.79
  -2  -4  -7   97.31    7.01
   2  -4   8   20.32    3.31
   2   4   8   22.77    2.81
  -2  -4  -8   19.17    3.59
   2  -4   8   16.60    2.85
   2  -4   9   79.91    5.78
   2  -4   9   83.73    5.27
   2   4   9   82.31    5.11
  -2  -4  -9   75.08    6.54
   2   4  10   90.24    5.58
   2  -4  10   86.82    5.43
   2  -4  10   95.62    6.54
   2   4  11  202.11    8.89
   2  -4  11  194.42    9.74
   2  -4  12  169.87    9.16
   2   4  12  163.78    8.15
   2  -4  13   21.25    4.26
   2   4  13   19.65    3.67
   2   4  14   57.41    5.40
   2  -4  14   58.23    6.15
   2   4  15   31.88    4.60
   2   4  16    4.95    3.21
  -2  -5  10   15.74    2.80
  -2   5   9    2.00    1.48
  -2  -5   9    0.67    1.93
  -2  -5   8    1.59    2.01
  -2   5   8    8.42    1.47
  -2  -5   7   23.71    3.16
  -2  -5   6   37.67    3.78
   2  -5  -5   72.86    5.61
  -2  -5   5   74.78    5.00
  -2  -5   5   63.10    3.92
   2  -5  -4   26.01    3.48
  -2  -5   4   24.51    2.66
  -2  -5   4   21.18    3.03
  -2  -5   3   63.13    4.29
   2  -5  -3   69.94    5.14
  -2  -5   3   55.43    4.39
   2  -5  -2   32.33    3.58
  -2  -5   2   33.77    3.31
   2  -5  -1   34.75    3.62
  -2  -5   1   37.71    3.66
   2  -5   0   53.94    4.32
  -2  -5   0   43.42    4.17
   2  -5   1   77.88    5.07
  -2  -5  -1   85.22    5.90
   2  -5   2    4.22    1.57
  -2  -5  -2    1.36    1.73
   2  -5   2    3.22    2.19
  -2  -5  -3   29.67    3.87
   2  -5   3   23.76    3.48
   2  -5   3   23.91    2.74
  -2  -5  -4   29.53    4.10
   2  -5   4   24.93    2.78
   2  -5   4   27.92    3.72
   2  -5   5    3.37    1.40
   2  -5   5    3.54    2.40
  -2  -5  -5    2.11    2.27
   2  -5   6   20.57    3.38
   2  -5   7    4.93    2.56
   2  -6   0   54.78    4.82
  -2  -6   0   50.39    4.73
   3   0 -19   66.92    4.79
   3   0 -18  132.39    6.61
   3   0 -17   25.41    2.89
  -3   0  17   23.34    3.77
   3   0 -16   56.27    4.03
  -3   0  16   49.91    4.90
  -3   0  15   53.32    4.88
   3   0 -15   47.71    3.64
  -3   0  14   11.89    2.59
   3   0 -14   16.14    2.16
   3   0 -13    7.92    1.53
   3   0 -12    2.31    1.10
  -3   0  12    2.30    1.14
  -3   0  11  134.80    5.69
  -3   0  10    1.28    0.91
  -3   0   9   91.62    4.33
   3   0  -8   14.29    1.57
  -3   0   8   19.53    1.87
  -3   0   7   51.72    2.94
   3   0  -7   52.19    2.92
  -3   0   6 1384.08   30.67
   3   0  -6 1392.28   30.55
   3   0  -5  160.54    5.33
  -3   0   5  147.15    5.34
  -3   0   4   97.47    3.95
  -3   0   3   61.67    2.97
   3   0  -2  250.83    8.18
  -3   0   2  252.49    7.21
   3   0  -1   40.15    2.65
   3   0  -1   42.43    1.29
  -3   0   1   42.75    2.39
  -3   0   0  554.22   13.47
  -3   0  -1  571.79   12.33
  -3   0  -2   80.01    2.62
   3   0   3  340.71    9.86
  -3   0  -3  331.47    8.07
   3   0   4   25.78    2.39
   3   0   5    1.81    1.32
   3   0   6  199.78    7.46
   3   0   7   15.62    2.22
   3   0   8    2.42    1.70
  -3   0  -9   16.66    2.33
   3   0   9   20.77    2.81
   3   0  10   72.72    4.88
  -3   0 -10   72.42    4.82
   3   0  11   -0.26    1.97
  -3   0 -11   -0.79    1.66
   3   0  12  167.39    8.08
  -3   0 -12  174.11    8.17
  -3   0 -13  508.67   16.42
   3   0  13  509.09   16.43
   3   0  14    6.86    2.64
  -3   0 -14    4.17    2.36
   3   0  15   45.37    4.85
   3   0  16    2.10    2.77
  -3   0 -16    2.54    1.31
   3   0  17   53.27    5.55
  -3   0 -17   56.49    4.18
  -3   0 -18    8.44    2.00
  -3   0 -19  221.61    8.86
   3  -1 -19   30.97    3.62
   3  -1 -18   28.09    3.48
   3   1 -18   24.98    3.27
   3  -1 -17    9.81    2.32
   3   1 -17    9.93    2.41
  -3  -1  17   11.54    2.98
  -3   1  17   10.12    2.62
  -3   1  16   37.39    4.21
  -3  -1  16   32.64    4.18
   3  -1 -16   38.16    3.70
   3   1 -16   34.62    3.35
  -3  -1  15  101.10    6.86
   3  -1 -15  103.75    6.03
   3   1 -15  108.69    5.42
  -3   1  15  114.43    6.94
  -3   1  14   46.23    4.31
  -3  -1  14   34.03    4.08
   3  -1 -14   37.66    3.60
   3   1 -14   46.59    3.44
   3   1 -13  241.45    7.95
  -3   1  13  228.88    9.74
   3  -1 -13  225.78    9.16
   3   1 -13  237.78    7.55
  -3  -1  13  229.01    9.99
   3   1 -12  258.90    8.26
   3  -1 -12  250.84    9.66
  -3  -1  12  269.15    8.12
   3   1 -12  287.07    8.26
   3  -1 -11  411.41   12.79
  -3   1  11  384.84   12.27
   3   1 -11  406.99   10.95
   3   1 -11  416.45   10.97
  -3  -1  11  401.13   10.91
   3  -1 -10   55.02    3.83
   3   1 -10   60.46    3.14
   3   1 -10   68.51    3.25
  -3   1  10   53.50    3.67
  -3  -1  10   63.18    3.20
   3  -1  -9   25.89    2.51
   3   1  -9   27.44    2.00
   3   1  -9   25.52    2.00
  -3   1   9   23.05    2.37
  -3  -1   9   24.26    1.91
  -3  -1   8   10.12    1.31
   3   1  -8   13.53    1.40
   3  -1  -8   12.43    1.76
  -3   1   8   12.40    1.73
  -3  -1   7  156.30    5.24
   3   1  -7  156.10    4.70
  -3   1   7  156.31    6.20
  -3  -1   6  905.65   20.60
   3   1  -6  922.34   19.68
  -3   1   6  900.13   21.84
   3   1  -5  286.07    6.96
  -3  -1   5  297.57    8.02
  -3   1   5  292.35    8.95
  -3   1   4  477.75   12.90
  -3   1   4  476.80   13.89
  -3  -1   4  501.87   12.15
  -3  -1   4  484.50   13.85
  -3   1   3  581.36   14.63
  -3  -1   3  584.80   15.36
  -3   1   3  580.50   15.35
  -3   1   2  124.06    5.22
  -3   1   2  129.88    4.98
  -3  -1   2  135.41    3.21
  -3  -1   2  138.67    5.42
   3  -1  -2  126.39    5.36
   3   1  -2  128.76    5.45
   3  -1  -1  832.42   19.66
   3  -1  -1  841.94   19.07
   3   1  -1  783.69   19.58
   3  -1   0    1.96    1.00
   3   1   0    0.94    0.96
   3  -1   0    2.09    0.73
  -3   1  -1  778.90   18.60
   3  -1   1  771.86   17.50
   3  -1   1  810.51   18.29
  -3  -1  -2  320.52    9.14
  -3   1  -2  326.44    8.67
   3  -1   2  302.51    8.09
  -3   1  -2  317.88    9.16
  -3   1  -3  545.80   13.11
  -3   1  -3  552.23   13.29
  -3   1  -3  543.75   13.98
  -3  -1  -3  540.97   14.07
   3  -1   4  155.11    6.07
  -3  -1  -4  150.19    5.81
  -3   1  -4  146.10    5.75
  -3   1  -4  151.64    5.08
  -3   1  -4  146.41    5.05
   3   1   4  149.53    5.97
  -3  -1  -5   98.72    4.78
  -3   1  -5   98.88    4.09
   3  -1   5   98.73    4.92
  -3   1  -5  107.11    4.10
   3   1   5  106.04    4.98
   3   1   6  328.61   10.39
  -3   1  -6  347.55    9.47
  -3  -1  -6  311.95   10.29
   3  -1   6  331.02   10.53
   3  -1   7   75.14    4.55
   3   1   7   67.86    4.31
  -3   1  -7   64.96    3.52
  -3  -1  -7   75.09    4.41
  -3   1  -7   74.99    4.28
  -3   1  -8   89.21    4.35
  -3  -1  -8   93.65    5.17
  -3   1  -8   90.16    4.98
   3   1   8   95.55    5.17
   3  -1   8   96.23    5.22
  -3   1  -9   80.14    4.14
   3  -1   9   79.47    4.96
   3   1   9   73.76    4.77
  -3  -1  -9   73.44    4.76
  -3   1  -9   76.77    4.77
  -3   1 -10  547.71   16.10
  -3   1 -10  535.95   14.47
   3  -1  10  537.62   15.95
   3   1  10  521.52   15.86
  -3  -1 -10  523.21   16.06
  -3  -1 -11  572.09   17.37
  -3   1 -11  599.95   17.36
  -3   1 -11  591.25   15.74
   3  -1  11  554.96   17.07
   3   1  11  573.76   17.22
  -3   1 -12  110.46    6.31
  -3  -1 -12   90.34    5.89
   3   1  12   97.69    6.16
  -3   1 -12  106.60    5.37
   3  -1  12   90.04    5.91
   3   1  13   64.82    5.22
  -3   1 -13   66.61    4.44
  -3   1 -13   64.30    5.05
   3  -1  13   61.08    5.05
  -3  -1 -13   54.02    4.76
  -3  -1 -14   26.23    3.66
   3  -1  14   27.28    3.81
  -3   1 -14   30.70    3.21
   3   1  14   25.70    3.76
  -3   1 -14   25.04    3.53
  -3   1 -15   56.72    4.43
   3   1  15   49.15    5.02
   3  -1  15   45.91    4.89
   3  -1  16   40.46    4.75
   3   1  16   44.11    4.96
  -3  -1 -16   44.15    4.04
   3   1  17   11.77    3.56
   3  -1  17   14.08    3.43
  -3  -1 -17   20.57    3.01
  -3   1 -17   12.73    1.80
  -3  -1 -18   21.39    3.07
  -3   2  17    1.07    2.15
  -3  -2  17    4.75    2.70
   3   2 -17    1.44    2.35
  -3   2  16   66.66    5.42
  -3  -2  16   83.27    6.31
   3   2 -16   76.42    5.00
   3  -2 -16   83.27    5.92
  -3   2  15   40.82    4.19
  -3  -2  15   44.29    4.60
   3  -2 -15   37.71    3.97
   3   2 -15   39.90    3.64
  -3  -2  14   54.28    4.91
  -3   2  14   49.31    4.39
   3   2 -14   55.73    4.03
   3  -2 -14   66.86    5.06
  -3   2  13  104.96    6.08
  -3  -2  13  100.18    6.31
   3  -2 -13  108.12    6.37
   3   2 -13   99.38    5.09
  -3   2  12  132.73    6.78
  -3  -2  12  139.91    7.32
   3   2 -12  145.63    5.99
   3  -2 -12  137.29    7.12
   3   2 -11  241.66    8.15
  -3  -2  11  257.39    6.72
   3  -2 -11  270.58   10.24
  -3   2  10  249.39    9.48
   3   2 -10  245.20    8.02
   3  -2 -10  277.24   10.15
  -3  -2  10  267.64    7.02
  -3  -2   9  120.66    4.06
   3   2  -9  114.60    4.68
  -3   2   9  110.72    5.82
   3  -2  -9  125.19    6.26
  -3   2   8    1.08    1.07
  -3  -2   8    0.51    0.54
  -3  -2   7  320.93    8.39
  -3   2   7  303.83   10.35
  -3  -2   6  201.83    5.83
  -3  -2   6  196.22    6.09
   3  -2  -6  209.85    7.90
  -3   2   6  198.90    7.67
  -3  -2   5  343.48   11.06
  -3  -2   5  348.27    8.51
  -3   2   5  342.53   10.64
  -3   2   4   36.95    2.90
  -3  -2   4   37.63    3.00
  -3  -2   4   36.62    2.05
   3  -2  -3   23.34    2.21
  -3  -2   3   20.73    2.16
  -3   2   3   23.07    2.22
  -3  -2   3   25.05    1.69
   3  -2  -2   45.55    3.00
   3  -2  -1  178.65    6.52
   3  -2  -1  189.65    6.84
   3   2  -1  182.16    6.75
  -3   2   1  192.32    6.69
   3  -2   0  467.25   12.57
   3  -2   0  462.61   12.40
   3   2   0  479.66   12.72
  -3   2   0  470.00   12.58
  -3   2  -1   80.24    3.85
  -3  -2  -1   81.19    3.79
  -3   2  -1   81.90    3.82
   3  -2   1   88.56    3.92
  -3   2  -2  244.99    7.44
   3  -2   2  233.34    7.23
  -3   2  -2  242.59    7.47
  -3  -2  -2  226.66    7.35
  -3   2  -3   43.65    2.60
   3  -2   3   40.97    2.51
  -3  -2  -3   49.71    3.03
  -3   2  -3   44.70    2.85
  -3   2  -4   52.99    3.23
  -3   2  -4   55.42    2.89
  -3  -2  -4   54.28    3.38
  -3   2  -5  338.45    9.17
   3  -2   5  351.66   10.91
   3   2   5  339.70   10.53
  -3  -2  -5  319.72   10.26
  -3   2  -6  229.53    6.76
   3   2   6  222.22    8.27
   3  -2   6  228.81    8.60
  -3  -2  -6  219.65    8.12
  -3   2  -7  245.57    7.03
   3   2   7  255.18    9.05
  -3   2  -7  233.93    8.16
  -3  -2  -7  237.84    8.88
   3  -2   7  243.93    9.22
  -3   2  -7  248.56    8.71
  -3   2  -8   50.39    2.50
  -3   2  -8   39.35    3.20
  -3  -2  -8   47.06    3.82
   3   2   8   42.77    3.83
   3  -2   8   44.48    4.02
  -3   2  -8   50.67    3.67
  -3   2  -9   24.95    2.79
   3   2   9   23.36    3.11
   3  -2   9   20.31    3.19
  -3   2  -9   18.94    1.57
  -3   2  -9   20.72    2.57
  -3  -2  -9   25.16    3.03
  -3  -2 -10   70.38    4.93
  -3   2 -10   74.38    4.88
   3   2  10   72.73    5.08
   3  -2  10   74.10    5.28
  -3   2 -10   76.07    4.65
  -3   2 -10   65.57    2.90
  -3   2 -11   32.91    3.49
  -3   2 -11   27.74    1.79
  -3  -2 -11   28.09    3.41
  -3   2 -11   40.04    3.58
   3  -2  11   35.05    3.88
   3   2  11   30.20    3.74
   3  -2  12   28.40    3.73
  -3  -2 -12   29.75    3.63
  -3   2 -12   21.25    3.04
  -3   2 -12   21.26    1.55
  -3   2 -12   29.39    3.36
   3   2  12   29.32    3.71
   3  -2  13   31.85    4.06
  -3   2 -13   40.46    3.89
  -3   2 -13   28.58    1.69
   3   2  13   33.79    4.25
  -3   2 -14   25.19    1.49
  -3   2 -14   23.64    1.44
   3  -2  14   35.88    4.21
  -3   2 -15   52.60    1.79
   3   2  15   82.79    6.17
  -3  -2 -15   90.15    6.23
   3  -2  15   87.18    6.33
  -3   2 -15   52.36    1.74
   3   2  16   16.03    3.50
   3  -2  16    7.88    3.17
  -3  -3  16   69.16    5.77
  -3   3  16   60.49    5.17
  -3   3  15    0.89    1.77
  -3  -3  15    0.67    1.97
  -3   3  14   18.09    2.81
  -3  -3  14   18.55    3.04
  -3   3  13   67.23    4.83
  -3  -3  13   87.12    5.74
   3  -3 -13   75.44    5.70
  -3   3  12   83.26    5.12
   3  -3 -12   87.91    5.95
  -3  -3  12   90.20    5.66
  -3   3  11   36.03    3.27
  -3  -3  11   44.86    3.89
  -3   3  10  118.30    5.73
  -3  -3  10  111.97    5.91
  -3  -3   9   12.00    1.08
  -3  -3   8   31.59    1.92
   3  -3  -8   39.22    3.69
  -3  -3   8   34.41    2.68
   3  -3  -7   70.46    4.78
  -3  -3   7   66.48    3.53
  -3  -3   7   62.23    3.04
  -3  -3   7   66.25    4.60
  -3  -3   6   66.33    3.52
   3  -3  -6   63.62    4.49
  -3  -3   6   68.22    4.36
   3  -3  -5    8.24    1.70
  -3   3   5    8.58    1.67
  -3  -3   5    8.18    1.67
  -3  -3   5    8.36    1.68
  -3   3   4   97.07    4.70
  -3  -3   4   94.66    4.34
   3  -3  -4   87.42    5.13
  -3   3   4   98.06    5.23
  -3  -3   4   97.49    4.78
  -3   3   3   19.02    2.32
   3  -3  -3   21.30    2.47
   3  -3  -2   64.78    4.09
  -3   3   2   63.37    4.04
   3  -3  -1    6.10    1.51
  -3   3   1    4.61    1.44
  -3   3   1    7.93    1.55
  -3   3   0   18.69    1.87
   3  -3   0   15.36    1.98
  -3  -3   0   17.77    2.02
  -3   3   0   18.39    2.11
   3  -3   1   12.12    1.73
   3  -3   1   12.57    1.73
   3   3   1    9.69    1.51
  -3  -3  -1   13.17    1.71
  -3   3  -1   13.91    1.85
  -3   3  -1   12.03    1.59
  -3  -3  -2    7.11    1.56
  -3   3  -2    7.01    1.34
   3  -3   2    8.38    1.46
   3  -3   2    8.55    1.44
  -3   3  -2    6.17    1.36
   3   3   2    9.38    1.52
  -3   3  -3   27.06    2.31
   3  -3   3   22.60    2.12
  -3  -3  -3   22.46    2.27
  -3   3  -3   24.04    2.14
   3  -3   4  118.97    5.00
  -3  -3  -4  133.49    5.52
  -3   3  -4  131.77    5.24
  -3   3  -4  124.66    5.04
   3  -3   5   38.73    2.61
  -3   3  -5   40.73    2.67
  -3  -3  -5   40.67    3.15
  -3   3  -6    1.82    0.92
  -3  -3  -6    0.40    1.34
   3  -3   6    1.11    2.13
   3  -3   6   -0.58    1.79
  -3  -3  -7   25.28    2.84
  -3   3  -7   21.53    2.44
   3   3   7   25.30    3.17
   3  -3   7   21.04    2.61
  -3   3  -7   22.86    1.88
   3  -3   7   15.65    3.12
  -3  -3  -8  145.17    6.86
  -3   3  -8  125.95    6.14
   3   3   8  136.90    6.77
  -3   3  -8  139.96    4.71
   3  -3   8  131.10    6.07
   3  -3   8  131.07    7.10
   3  -3   9  100.87    6.55
  -3   3  -9  119.92    6.01
  -3  -3  -9  112.28    6.27
   3  -3   9  111.29    5.60
   3   3   9  104.52    6.13
  -3   3  -9  117.02    3.77
  -3   3 -10   75.90    4.94
   3   3  10   71.69    5.33
  -3  -3 -10   72.13    5.28
   3  -3  10   65.79    5.57
   3  -3  11    2.54    2.61
   3   3  11    4.96    2.48
   3   3  12    8.74    2.93
   3  -3  12   11.65    3.36
   3   3  13    9.27    3.12
   3  -3  13    7.31    3.17
   3   3  14    1.95    2.61
   3  -3  14    7.99    3.43
   3   3  15    1.37    2.76
   3  -3  15    2.27    3.03
   3   3  16   89.69    7.11
   3  -3  16   82.86    7.18
  -3   4  16   34.87    3.91
  -3   4  15   15.85    2.87
  -3   4  14   17.59    2.86
  -3  -4  14   18.29    3.15
  -3  -4  13   16.92    2.85
  -3   4  13   18.97    2.82
  -3  -4  12   18.80    3.56
  -3  -4  12   24.21    3.22
  -3   4  12   19.42    2.71
  -3   4  11  111.04    6.68
  -3  -4  11  115.31    7.33
  -3   4  11  123.30    5.91
  -3  -4  11  116.20    6.26
  -3   4  10  293.67   11.25
  -3  -4  10  289.45   11.50
  -3   4  10  318.42   10.16
  -3  -4  10  303.97   10.60
  -3   4   9   94.28    5.43
  -3  -4   9   85.85    4.83
  -3  -4   9   95.39    5.69
   3  -4  -9  100.67    6.48
  -3  -4   9   77.78    2.66
  -3  -4   9  100.95    4.94
  -3   4   9   96.52    4.69
  -3   4   8  191.62    6.78
  -3  -4   8  183.88    7.17
   3  -4  -8  213.23    9.51
  -3   4   8  194.91    7.84
  -3  -4   8  201.08    8.11
  -3  -4   8  185.04    5.65
  -3  -4   8  207.52    7.37
  -3  -4   8  157.30    5.46
  -3  -4   7   63.81    3.75
   3  -4  -7   62.07    4.98
  -3   4   7   66.19    3.48
  -3  -4   7   68.00    4.36
  -3  -4   7   58.37    3.11
  -3  -4   7   66.43    4.09
   3  -4  -6    4.12    1.80
  -3   4   6    4.32    1.15
  -3   4   6    1.57    1.14
  -3  -4   6    0.90    1.56
  -3  -4   6    3.24    1.19
  -3   4   5   93.17    3.71
  -3  -4   5   78.80    3.78
  -3  -4   5   90.64    4.84
   3  -4  -5   98.04    5.93
   3  -4  -4   69.27    4.87
  -3  -4   4   63.92    4.09
   3  -4  -3  373.26   12.87
  -3   4   3  392.48    9.94
   3  -4  -2   70.28    4.74
  -3  -4   2   81.13    3.38
  -3   4   2   79.31    2.99
  -3   4   1  233.19    5.81
   3  -4  -1  222.91    8.87
  -3  -4   1  213.51    6.22
   3  -4   0  398.18   12.71
  -3   4   0  397.91    9.25
  -3  -4   0  404.01    9.87
   3  -4   1  513.92   14.73
  -3   4  -1  487.06   11.38
  -3  -4  -1  514.18   12.03
   3  -4   2  334.83   10.66
  -3  -4  -2  320.99    8.61
  -3   4  -2  311.17    8.02
   3  -4   3  141.55    5.40
  -3  -4  -3  166.03    5.59
  -3   4  -3  164.53    5.11
   3  -4   3  172.26    6.85
   3   4   3  147.92    5.49
   3  -4   3  176.59    7.88
  -3  -4  -4   84.12    4.02
  -3   4  -4   85.53    3.69
   3  -4   4   89.37    4.56
   3  -4   4   80.59    3.97
   3   4   4   81.11    4.02
   3  -4   4   87.74    5.56
  -3  -4  -5   83.66    4.33
   3  -4   5   94.42    5.73
   3  -4   5   90.33    4.50
   3  -4   6   84.58    5.43
   3  -4   6   74.18    3.98
   3  -4   7   63.87    4.73
   3  -4   8   21.18    3.08
   3  -4   9    2.48    2.77
   3  -4   9    5.27    2.22
   3  -4  10   49.25    4.19
   3   4  10   36.98    4.13
   3  -4  10   52.06    5.49
   3  -4  11   57.41    5.96
   3   4  11   67.55    5.55
   3   4  12   30.38    4.36
   3  -4  12   27.43    4.99
   3  -4  13   41.59    5.65
   3   4  13   59.83    5.59
   3   4  14   45.94    5.32
   3  -4  14   45.91    5.90
   3   4  15   37.01    4.97
  -3  -5  10    1.22    2.14
  -3  -5   9   33.45    3.51
  -3   5   8   18.76    1.95
  -3  -5   8   18.03    2.78
  -3   5   7    7.84    1.36
  -3  -5   7    8.17    2.35
  -3  -5   6   -0.22    1.86
  -3  -5   5   40.30    3.71
  -3  -5   5   37.72    3.17
   3  -5  -4   12.77    2.79
  -3  -5   4   12.02    2.47
  -3  -5   4   15.79    2.30
   3  -5  -3   13.27    2.49
  -3  -5   3   14.31    2.37
  -3  -5   3   12.49    2.44
   3  -5  -2   24.01    3.28
  -3  -5   2   23.69    3.02
   3  -5  -1    2.55    1.66
  -3  -5   1    4.33    1.93
   3  -5   0   -0.81    1.56
  -3  -5   0    0.95    1.73
   3  -5   1   24.31    2.98
  -3  -5  -1   16.10    3.03
   3  -5   2   16.35    2.53
   3  -5   2   12.69    2.85
  -3  -5  -2   15.23    3.02
   3  -5   3   16.18    2.44
   3  -5   3   12.10    2.96
  -3  -5  -3   12.43    3.07
  -3  -5  -4   12.11    3.31
   3  -5   4   17.37    2.51
   3  -5   4   16.70    3.25
   3  -5   5   18.36    2.45
   3  -5   5   19.61    3.53
   3   5   6   21.18    1.86
   3  -5   6   27.70    3.88
   3   5   7   21.16    2.24
   4   0 -19   15.72    2.56
   4   0 -18    1.00    1.50
  -4   0  17  209.78   10.84
   4   0 -17  218.45    8.92
   4   0 -16   27.96    3.10
  -4   0  16   24.23    3.89
   4   0 -15   48.48    3.83
  -4   0  14   35.40    3.16
   4   0 -14   33.02    3.20
  -4   0  13  126.50    6.06
   4   0 -13  133.12    6.13
  -4   0  12   12.16    1.93
   4   0 -12   10.58    1.80
   4   0 -11  167.02    6.72
  -4   0  11  161.40    6.69
   4   0 -10  144.97    5.97
  -4   0  10  132.19    5.85
   4   0  -9   76.70    4.09
  -4   0   9   75.77    4.15
  -4   0   8  170.76    6.59
  -4   0   7   67.82    3.73
  -4   0   6  192.92    6.87
  -4   0   5  107.20    4.69
  -4   0   4  466.05   10.32
   4   0  -4  222.11    8.26
  -4   0   3   83.76    3.95
   4   0  -2   59.30    1.71
  -4   0   2   58.26    3.18
   4   0  -2   59.69    3.88
   4   0  -1   -0.18    0.98
  -4   0   1    0.13    0.71
   4   0  -1    0.30    0.35
  -4   0   0 1441.55   32.53
   4   0   0 1470.28   33.38
  -4   0  -1  536.94   11.93
  -4   0  -2  226.35    5.91
  -4   0  -3  233.08    6.24
  -4   0  -4    0.93    0.81
  -4   0  -5  267.55    7.36
   4   0   5  257.90    9.32
  -4   0  -6  732.83   17.34
   4   0   6  776.90   20.09
   4   0   7   20.83    2.98
  -4   0  -7   22.45    2.81
   4   0   8  178.90    7.94
  -4   0  -8  166.27    7.50
   4   0   9   27.78    3.41
  -4   0  -9   35.07    3.44
   4   0  10  234.31    9.73
  -4   0 -10  234.91    9.59
   4   0  11   27.59    3.67
  -4   0 -11   29.92    3.52
   4   0  12  508.87   16.91
  -4   0 -12  573.21   17.47
  -4   0 -13  431.68   14.89
  -4   0 -13  413.82   12.37
   4   0  13  416.80   14.79
   4   0  14  125.85    7.54
  -4   0 -14  112.46    7.15
  -4   0 -14  114.54    5.79
   4   0  15    4.90    2.90
  -4   0 -15    4.59    2.16
  -4   0 -15   -0.36    2.36
   4   0  16    5.53    3.18
  -4   0 -18    0.48    1.36
   4  -1 -18   52.73    4.65
   4   1 -18   53.37    4.39
  -4   1  17   33.54    4.50
   4  -1 -17   33.42    3.71
  -4  -1  17   27.86    4.54
   4   1 -17   28.46    3.27
  -4   1  16   18.38    3.41
   4  -1 -16   16.50    2.68
  -4  -1  16   20.00    3.76
   4   1 -16   21.76    2.68
  -4   1  15    7.64    2.46
  -4  -1  15    7.40    2.53
   4  -1 -15   11.17    2.35
   4   1 -15   11.62    2.19
   4  -1 -14   16.06    2.58
   4   1 -14   16.83    2.33
  -4  -1  14   15.62    2.01
   4  -1 -13  169.79    7.71
  -4   1  13  162.14    7.39
   4   1 -13  157.85    6.05
  -4  -1  13  165.09    6.39
  -4  -1  12    2.93    1.17
   4  -1 -12    2.43    1.31
   4   1 -12    3.79    1.45
  -4   1  12    3.59    1.50
   4  -1 -11  212.97    8.56
  -4   1  11  224.50    8.68
   4   1 -11  219.37    6.88
  -4  -1  11  222.31    7.56
   4  -1 -10  396.20   12.69
   4   1 -10  403.12   10.47
  -4   1  10  410.31   12.75
  -4  -1  10  420.35   11.54
  -4  -1   9  191.87    6.61
   4  -1  -9  186.80    7.49
   4   1  -9  179.06    5.56
  -4   1   9  184.29    7.48
  -4  -1   8  156.18    5.95
   4  -1  -8  170.26    6.88
   4   1  -8  168.70    5.00
  -4   1   8  178.76    7.07
  -4  -1   7  233.65    7.50
   4  -1  -7  246.97    8.42
   4   1  -7  233.89    6.16
  -4   1   7  234.23    8.40
  -4   1   6  133.93    5.89
  -4  -1   6  141.67    5.36
   4   1  -6  141.72    3.96
  -4   1   6  159.27    7.36
  -4  -1   6  142.96    7.07
  -4  -1   5   67.59    4.47
  -4   1   5   62.45    3.77
  -4  -1   5   62.68    3.28
  -4   1   4  128.34    5.41
  -4  -1   4  122.61    6.00
  -4  -1   4  122.37    4.92
  -4   1   3  925.52   22.29
  -4  -1   3  941.86   23.18
  -4  -1   3  914.37   21.94
  -4   1   2  418.49   11.86
   4  -1  -2  425.59   12.82
   4   1  -2  424.72   12.88
   4  -1  -1  129.84    5.76
   4   1  -1  132.70    5.89
   4  -1   0  426.55   10.72
   4  -1   0  469.98   12.14
   4  -1   0  434.18   12.74
   4   1   0  448.05   12.88
   4  -1   1   97.03    3.58
  -4  -1  -2    3.36    1.53
  -4   1  -2    0.16    1.16
  -4   1  -2    4.11    1.05
   4  -1   2    1.66    0.76
  -4  -1  -3   10.44    1.86
   4  -1   3   10.70    1.22
  -4   1  -3    8.30    1.29
  -4   1  -3    5.71    1.12
  -4   1  -4  137.02    4.94
  -4   1  -4  132.72    5.27
  -4  -1  -4  127.56    5.71
   4   1   5  785.91   20.11
  -4   1  -5  782.04   18.23
  -4  -1  -5  731.01   19.54
  -4   1  -5  747.85   18.63
   4  -1   5  777.28   20.27
  -4   1  -6   89.64    4.10
  -4   1  -6   86.92    4.13
   4   1   6   82.99    5.05
  -4  -1  -6   79.20    4.71
  -4   1  -6   85.21    4.76
   4  -1   6   85.10    5.16
  -4  -1  -7   74.40    4.71
   4  -1   7   68.07    4.75
  -4   1  -7   68.49    3.78
   4   1   7   73.44    4.87
  -4   1  -7   68.81    4.48
   4   1   8    2.17    2.24
   4  -1   8    1.50    2.17
  -4  -1  -8    1.43    1.95
  -4   1  -8    1.84    1.67
  -4   1  -8    1.70    1.43
  -4  -1  -9    3.05    1.66
  -4   1  -9    4.41    1.85
   4  -1   9    4.98    2.59
  -4   1  -9    6.11    1.87
   4   1   9    5.37    2.30
   4   1  10   86.96    5.82
   4  -1  10   80.97    5.64
  -4   1 -10   89.49    4.78
  -4  -1 -10   85.37    5.62
  -4   1 -10   93.94    5.68
  -4   1 -11  204.50    7.71
   4   1  11  189.36    8.97
   4  -1  11  209.14    9.39
  -4  -1 -11  183.32    8.79
  -4   1 -11  200.15    8.92
  -4  -1 -12  205.61    9.63
  -4   1 -12  231.87    9.91
  -4   1 -12  231.35    8.50
   4   1  12  227.38   10.12
   4  -1  12  218.80   10.01
   4   1  13   17.68    3.40
   4  -1  13   17.77    3.60
  -4   1 -13   15.77    2.93
  -4   1 -13   18.21    2.76
  -4  -1 -13   14.79    2.86
  -4  -1 -14   38.99    4.41
  -4   1 -14   35.93    4.22
   4   1  14   32.80    4.32
  -4   1 -14   34.39    3.57
   4  -1  14   39.63    4.64
   4   1  15   44.84    5.14
   4  -1  15   41.33    4.82
   4   1  16   13.45    3.64
   4  -1  16   15.26    3.72
  -4   1 -17  135.06    5.84
   4   2 -17   23.58    3.15
  -4  -2  16   53.82    5.54
   4   2 -16   50.07    4.07
  -4   2  16   37.87    4.44
  -4   2  15   35.62    4.14
   4  -2 -15   41.26    4.21
  -4  -2  15   34.21    4.45
   4   2 -15   37.74    3.40
  -4   2  14   37.53    3.99
  -4  -2  14   36.65    4.18
   4  -2 -14   36.39    3.91
   4   2 -14   43.18    3.41
   4  -2 -13   16.61    2.71
   4   2 -13   15.45    2.20
  -4  -2  13   15.17    1.60
   4  -2 -12   28.65    3.30
   4   2 -12   26.77    2.53
  -4   2  12   26.31    3.12
  -4  -2  12   26.78    2.09
  -4   2  11   70.08    4.81
   4  -2 -11   63.65    4.74
   4   2 -11   66.66    3.64
  -4  -2  11   73.19    3.45
  -4  -2  10   42.53    2.63
   4  -2 -10   48.89    4.02
   4   2 -10   35.91    2.56
  -4   2  10   44.86    3.72
  -4  -2   9   73.41    3.52
   4  -2  -9   68.76    4.72
  -4   2   9   79.41    4.92
  -4  -2   8   23.57    3.25
  -4  -2   8   25.10    2.05
  -4   2   8   26.67    3.31
  -4   2   8   26.84    2.87
  -4  -2   7   72.45    3.51
  -4   2   7   71.16    5.02
  -4   2   7   72.62    4.56
  -4  -2   7   67.32    4.98
  -4   2   6   77.22    4.99
   4  -2  -6   74.95    4.51
  -4  -2   6   77.24    5.02
  -4  -2   6   73.79    3.66
  -4   2   6   76.09    4.59
   4  -2  -5  138.34    6.24
  -4  -2   5  141.40    6.72
  -4  -2   5  138.79    4.12
  -4   2   5  135.38    6.22
   4  -2  -4   93.32    4.92
  -4  -2   4  104.74    3.33
  -4  -2   4   97.03    5.28
   4  -2  -3   83.06    4.51
  -4  -2   3   91.54    3.17
   4  -2  -2  104.88    5.00
  -4   2   1  667.92   17.36
   4  -2  -1  662.28   17.10
   4  -2  -1  667.44   17.95
   4   2  -1  654.67   17.90
  -4   2   0  914.01   21.74
   4  -2   0  864.14   21.97
   4   2   0  856.42   22.04
   4  -2   0  891.49   21.38
  -4   2  -1 2668.96   57.30
   4  -2   1 2729.36   57.18
  -4   2  -1 2793.73   57.55
  -4  -2  -1 2596.52   57.23
   4  -2   1 2665.93   58.12
   4   2   1 2621.75   58.06
  -4   2  -2 1189.67   14.80
   4  -2   2 1222.96   14.26
   4  -2   2 1187.00   14.57
  -4  -2  -2 1158.62   14.98
  -4   2  -3  227.95    7.60
   4  -2   3  226.22    7.46
  -4  -2  -3  216.95    7.83
   4  -2   3  231.26    7.60
  -4  -2  -4  153.03    6.40
  -4   2  -4  161.01    5.95
   4  -2   4  152.86    5.84
  -4  -2  -5   13.61    2.28
  -4   2  -5   14.64    1.70
   4  -2   5   15.63    1.93
  -4   2  -6  155.19    5.82
  -4  -2  -6  151.19    6.89
   4  -2   6  158.70    6.00
   4   2   6  164.84    7.37
   4  -2   6  164.19    7.58
  -4   2  -6  179.93    7.15
   4  -2   7  118.30    6.68
  -4   2  -7  120.11    4.92
  -4  -2  -7  117.64    6.22
   4   2   7  125.49    6.54
  -4   2  -7  115.29    5.43
  -4   2  -7  124.42    6.09
  -4   2  -8   47.27    2.90
  -4   2  -8   53.93    3.79
  -4  -2  -8   54.82    4.23
   4   2   8   46.87    4.28
   4  -2   8   51.61    4.66
  -4   2  -8   55.15    4.10
  -4   2  -9   71.62    4.51
  -4   2  -9   66.88    3.44
   4   2   9   76.51    5.45
   4  -2   9   69.35    5.41
  -4  -2  -9   68.62    4.94
  -4   2  -9   74.29    4.92
   4   2  10    5.62    2.64
   4  -2  10    3.93    2.61
  -4  -2 -10    8.16    2.24
  -4   2 -10    8.24    2.25
  -4   2 -10    5.32    1.17
  -4   2 -10    6.66    1.98
   4   2  11    2.67    2.53
   4  -2  11    1.26    2.46
  -4  -2 -11    1.55    1.92
  -4   2 -11    2.86    1.00
  -4   2 -11    7.36    2.16
  -4   2 -11    4.56    1.91
   4   2  12   21.27    3.64
   4  -2  12   13.77    3.38
  -4  -2 -12   16.36    3.08
  -4   2 -12   19.64    2.98
  -4   2 -12   11.37    1.53
  -4   2 -12   21.00    3.03
   4   2  13   18.10    3.77
   4  -2  13   18.16    3.78
  -4  -2 -13   15.78    3.04
  -4   2 -13   17.15    2.94
  -4   2 -13   13.48    2.81
  -4   2 -13   12.67    1.57
   4   2  14    9.34    3.15
   4  -2  14    6.45    3.05
  -4  -2 -14    7.02    2.58
  -4   2 -14    6.14    1.21
  -4   2 -14    8.37    2.55
   4   2  15   40.98    5.22
   4  -2  15   44.52    5.30
  -4   2 -15   30.59    2.13
   4   2  16    0.38    3.16
   4  -2  16    2.73    3.13
  -4   3  16    7.50    2.40
  -4  -3  16   12.88    3.09
  -4   3  15   58.25    4.96
  -4  -3  15   69.90    5.71
  -4   3  14   52.03    4.52
  -4  -3  14   43.60    4.51
  -4  -3  13   22.37    3.28
  -4   3  13   19.45    2.94
   4  -3 -12    1.34    1.71
  -4   3  12    0.76    1.58
  -4  -3  12   -0.29    1.91
  -4  -3  12    0.78    0.36
  -4  -3  11   22.69    1.60
  -4  -3  10   18.17    3.14
  -4  -3  10   16.14    1.52
  -4   3  10   15.18    2.84
  -4   3   9   24.31    3.29
  -4  -3   9   25.08    3.47
  -4   3   9   21.43    2.77
  -4  -3   9   25.18    1.95
  -4   3   8   26.06    3.01
   4  -3  -8   23.46    3.05
  -4   3   8   24.96    3.17
  -4  -3   8   20.43    1.93
  -4  -3   8   26.93    3.44
  -4   3   7   75.34    4.95
   4  -3  -7   80.10    5.20
  -4  -3   7   69.80    4.97
  -4  -3   7   74.72    3.53
  -4  -3   7   69.82    3.69
   4  -3  -6   18.55    2.51
  -4   3   6   17.36    2.42
  -4  -3   6   12.62    2.39
  -4  -3   6   13.17    1.75
  -4  -3   5   12.54    2.23
   4  -3  -5   10.21    2.01
  -4  -3   5   11.91    1.71
   4  -3  -4    0.95    1.30
  -4  -3   4    0.12    1.27
  -4   3   4    0.47    1.08
   4  -3  -3  149.14    6.68
  -4  -3   3  137.21    5.21
  -4   3   3  133.84    6.44
   4  -3  -2   48.47    3.75
  -4   3   2   54.67    3.84
   4  -3  -1  618.51   17.05
  -4   3   1  632.46   16.13
  -4   3   1  616.96   17.14
   4  -3   0   57.32    3.83
  -4  -3   0   60.78    3.71
  -4   3   0   71.63    3.91
   4  -3   0   58.51    4.05
   4   3   0   62.60    4.04
  -4   3   0   51.33    3.70
  -4  -3  -1   61.64    3.79
   4  -3   1   52.70    3.67
   4   3   1   55.52    3.74
   4  -3   1   57.87    3.76
  -4   3  -1   62.96    3.69
  -4   3  -1   53.71    3.69
   4  -3   2  109.06    5.52
   4  -3   2  102.87    4.98
   4  -3   2  102.49    5.18
   4   3   2  101.72    5.15
  -4  -3  -2  101.30    4.83
  -4   3  -2   80.87    4.24
  -4   3  -2  106.47    5.11
   4  -3   3  249.45    8.46
  -4  -3  -3  240.08    8.42
  -4   3  -3  255.40    8.56
  -4  -3  -4   -0.38    1.70
   4  -3   4    1.16    1.00
  -4   3  -4    0.68    0.93
  -4  -3  -5    9.38    2.23
  -4   3  -5   11.60    2.13
  -4   3  -5   16.88    1.99
  -4  -3  -6   77.81    4.80
  -4   3  -6   74.79    4.41
  -4   3  -6   73.93    3.92
  -4   3  -7  141.21    5.52
  -4  -3  -7  144.80    6.99
  -4   3  -7  127.68    6.25
   4  -3   8   -1.85    2.90
  -4  -3  -8    2.71    1.85
  -4   3  -8    0.46    1.38
  -4   3  -8    1.60    0.98
  -4   3  -9  210.86    8.87
   4   3   9  203.01    9.51
   4  -3   9  202.35   10.22
  -4   3  -9  235.88    7.12
  -4  -3  -9  220.52    9.55
   4   3  10    3.52    2.50
   4  -3  10    2.78    3.02
  -4  -3 -10    5.87    2.18
  -4   3 -10    6.28    2.01
  -4   3 -10    6.32    1.13
   4   3  11   20.54    3.61
  -4  -3 -11   27.73    3.73
  -4   3 -11   22.76    3.10
   4  -3  11   18.39    3.99
  -4   3 -11   20.77    1.63
   4  -3  12    9.75    3.46
   4   3  12   10.98    3.29
  -4  -3 -12   12.41    2.98
  -4   3 -12   13.11    2.62
  -4   3 -12   10.12    0.91
   4   3  13   13.60    3.50
   4  -3  13   14.00    3.95
   4   3  14   37.74    4.91
   4  -3  14   30.18    4.93
   4   3  15   44.95    5.58
   4  -3  15   49.41    6.15
  -4   4  15    8.58    2.66
  -4   4  14   54.73    5.30
  -4   4  14   61.29    4.80
  -4  -4  14   60.83    5.21
  -4   4  13   99.93    6.82
  -4   4  13   99.62    5.87
  -4  -4  13  103.65    6.54
  -4   4  12    4.91    1.86
  -4  -4  12    6.90    2.28
  -4   4  12    5.11    2.06
  -4  -4  12    8.21    2.79
  -4   4  11   88.14    5.08
  -4  -4  11   85.51    5.41
  -4   4  11   87.52    5.99
  -4  -4  11   89.60    6.33
  -4   4  10  102.47    5.33
  -4  -4  10  103.46    5.77
  -4   4  10   95.41    5.97
  -4  -4  10   98.42    6.52
  -4   4   9   90.41    4.77
  -4  -4   9   90.60    5.18
  -4   4   9  103.02    5.94
  -4  -4   9   91.57    6.01
  -4  -4   9   77.96    3.52
   4  -4  -8   16.22    2.89
  -4  -4   8    8.41    2.23
  -4  -4   8    9.91    1.55
  -4  -4   8   12.40    2.00
  -4   4   8   11.59    2.28
   4  -4  -7   39.88    4.06
  -4  -4   7   32.93    2.89
  -4   4   7   34.57    3.31
   4  -4  -6   11.66    2.41
  -4  -4   6   13.70    2.17
   4  -4  -5   47.13    4.18
  -4  -4   5   47.60    3.41
   4  -4  -4  125.43    6.79
  -4  -4   4  125.63    5.53
  -4   4   4  116.93    6.45
  -4   4   3   31.26    2.62
   4  -4  -3   32.08    3.39
  -4  -4   3   29.65    2.78
  -4   4   3   31.27    3.29
   4  -4  -2   83.54    5.25
  -4   4   2   75.53    5.02
  -4  -4   2   81.13    4.24
  -4   4   2   85.09    4.01
   4  -4  -1   29.47    3.16
  -4   4   1   31.35    3.25
  -4  -4   1   29.35    2.64
  -4   4   1   25.97    2.27
  -4   4   0   72.20    4.77
   4  -4   0   73.93    4.82
  -4  -4   0   79.28    4.01
  -4   4   0   81.12    3.71
   4  -4   1   80.42    4.91
  -4   4  -1   80.16    4.94
  -4  -4  -1   70.40    3.96
  -4   4  -1   78.40    3.65
   4  -4   2   15.85    2.13
   4   4   2   13.83    2.00
  -4   4  -2   15.34    1.84
   4  -4   2   20.29    2.55
  -4  -4  -2   17.22    2.25
  -4   4  -2   17.95    2.49
   4  -4   3   75.21    4.30
   4   4   3   76.02    4.41
  -4   4  -3   85.72    4.03
   4  -4   3   84.08    4.85
  -4   4  -3   87.58    4.94
  -4  -4  -3   83.76    4.47
   4  -4   4   43.20    3.37
   4  -4   4   43.64    3.53
   4   4   4   47.56    3.51
  -4   4  -4   50.70    3.68
  -4  -4  -4   50.00    3.63
  -4  -4  -5    1.70    1.50
  -4   4  -5    1.14    1.18
   4  -4   5    0.56    1.18
  -4   4  -6   12.19    1.89
  -4  -4  -6   12.10    2.25
  -4   4  -6   17.61    2.26
  -4  -4  -7   52.67    4.35
  -4   4  -7   44.97    3.63
  -4   4  -7   51.69    3.33
  -4  -4  -8   14.12    2.63
  -4   4  -8   11.49    2.11
  -4  -4  -9    7.80    2.33
   4  -4   9    8.61    2.47
   4  -4  10   20.07    3.24
   4  -4  12    3.86    3.68
   4   4  13   31.29    4.57
   4  -4  13   44.27    6.23
   4   4  14   38.87    5.24
   4   4  15   42.88    5.48
  -4  -5   9   30.31    3.21
  -4  -5   8    9.09    2.24
  -4   5   7    2.31    1.10
  -4  -5   7    2.29    1.89
  -4   5   6   -0.21    1.45
  -4   5   6    0.79    0.91
  -4  -5   6   -1.40    1.98
  -4  -5   5   26.61    2.86
  -4   5   5   28.69    1.98
  -4  -5   5   23.82    3.07
  -4   5   5   29.78    1.73
  -4  -5   4   22.72    2.94
   4  -5  -3   37.41    3.97
  -4  -5   3   30.80    3.30
   4  -5  -2   37.75    4.05
   4  -5  -1   14.18    2.60
   4  -5   0   33.86    3.75
   4  -5   1   21.39    3.04
   4  -5   2   13.10    2.43
   4  -5   3    6.10    1.86
   4  -5   4   41.50    3.89
   4   5   5   47.65    3.08
   4   5   6    1.91    1.31
   4   5   7   -2.05    2.23
  -4  -6   3   72.58    5.25
  -4  -6   2    7.81    2.69
   5   0 -18    6.23    2.12
   5   0 -17   41.09    3.92
   5   0 -16   20.67    2.89
   5   0 -15   18.43    2.65
  -5   0  15   19.53    2.66
   5   0 -14   -0.24    1.27
  -5   0  14   -0.73    1.36
  -5   0  13  206.96    8.46
   5   0 -13  213.23    8.49
   5   0 -12  448.15   13.58
  -5   0  12  440.12   13.66
   5   0 -11  413.62   12.76
  -5   0  11  414.74   12.86
   5   0 -10  434.98   12.93
  -5   0  10  417.79   12.95
  -5   0   9   -0.35    1.84
  -5   0   9    0.41    1.07
   5   0  -9    3.08    1.16
  -5   0   8   68.61    4.14
   5   0  -8   72.83    4.20
  -5   0   8   61.79    5.16
  -5   0   7    7.95    1.58
  -5   0   7    6.18    1.97
   5   0  -7    7.63    1.44
  -5   0   6  111.44    6.33
  -5   0   6   96.73    4.95
   5   0  -6  116.33    5.27
  -5   0   5  329.70   10.55
   5   0  -5  360.17   10.90
  -5   0   4  317.53   10.00
   5   0  -3  557.95   16.42
   5   0  -3  541.78   11.41
  -5   0   3  547.34   14.78
   5   0  -2   -0.24    1.37
  -5   0   2   -0.49    0.84
   5   0  -2    0.13    0.32
   5   0  -1  556.97   15.97
  -5   0   1  539.12   14.77
  -5   0   0   63.07    3.72
   5   0   0   55.21    4.02
  -5   0  -1   35.90    1.79
  -5   0  -2   -0.36    0.79
  -5   0  -3  369.78    9.33
  -5   0  -4  141.31    4.70
  -5   0  -5  418.16   10.62
  -5   0  -5  404.46   12.79
  -5   0  -6   31.92    2.32
  -5   0  -6   31.28    3.24
  -5   0  -7   79.91    3.79
   5   0   7   81.89    5.49
  -5   0  -7   80.06    5.11
   5   0   8    2.79    2.52
  -5   0  -8    3.07    2.13
  -5   0  -8    4.31    1.56
  -5   0  -9  158.53    5.95
   5   0   9  144.19    7.75
  -5   0  -9  145.28    7.56
  -5   0 -10  637.59   16.29
   5   0  10  632.78   19.31
  -5   0 -10  629.91   18.91
   5   0  11  304.43   12.15
  -5   0 -11  301.53   11.84
  -5   0 -11  304.06    9.62
  -5   0 -12  350.87   10.81
   5   0  12  346.79   13.51
  -5   0 -12  349.78   13.26
  -5   0 -13  165.86    6.86
   5   0  13  156.12    8.87
  -5   0 -13  153.42    8.51
   5   0  14   13.18    3.70
  -5   0 -14    8.65    2.68
  -5   0 -14   10.88    2.37
   5   0  15   -0.38    2.61
   5   1 -18   27.03    3.32
   5  -1 -17   24.69    3.41
   5   1 -17   24.85    3.05
   5  -1 -16   73.21    5.41
   5   1 -16   71.58    4.40
  -5  -1  15   22.29    2.55
   5  -1 -15   18.91    2.93
   5   1 -15   23.98    2.62
  -5   1  15   19.43    2.88
   5  -1 -14   18.45    2.75
   5   1 -14   18.96    2.31
  -5   1  14   18.85    2.79
  -5  -1  14   21.44    2.51
   5  -1 -13   27.46    3.17
   5   1 -13   27.16    2.40
  -5   1  13   17.42    2.64
  -5  -1  13   25.15    2.63
   5  -1 -12  144.44    7.05
   5   1 -12  130.36    5.04
  -5   1  12  140.90    6.97
  -5  -1  12  137.67    6.09
   5  -1 -11  357.41   12.10
   5   1 -11  355.94    9.54
  -5   1  11  343.78   12.06
  -5  -1  11  369.71   11.20
  -5  -1  10  207.41    7.58
   5  -1 -10  201.70    8.31
   5   1 -10  195.89    5.97
  -5   1  10  199.51    8.32
  -5   1   9  187.86    9.43
  -5  -1   9  194.85    7.25
   5  -1  -9  188.51    7.85
   5   1  -9  189.87    5.54
  -5  -1   9  192.46    9.57
  -5   1   9  195.23    8.03
  -5  -1   8   81.49    4.35
   5  -1  -8   89.29    4.97
   5   1  -8   86.66    3.05
  -5   1   8   89.75    6.20
  -5  -1   8   85.07    5.98
  -5   1   8   90.55    5.10
  -5   1   7   58.87    4.70
  -5  -1   7   51.75    4.53
  -5   1   7   56.00    3.92
  -5  -1   7   50.70    3.34
   5   1  -7   56.59    2.10
   5  -1  -7   56.75    3.83
  -5   1   6  348.75   12.77
  -5  -1   6  349.76   12.62
  -5  -1   6  365.52   10.88
  -5   1   6  389.56   11.89
  -5   1   5    4.40    1.28
  -5   1   5    7.08    1.87
  -5  -1   5    7.57    1.86
  -5  -1   5    4.55    1.23
  -5   1   4   34.46    2.92
  -5  -1   4   32.03    2.63
  -5   1   4   37.52    3.48
  -5  -1   4   33.74    3.37
  -5   1   3    5.22    1.36
  -5  -1   3    9.27    1.63
  -5   1   2   20.63    2.21
   5  -1  -2   18.89    2.57
   5   1  -2   19.97    2.70
   5  -1  -1  231.73    8.96
   5   1  -1  232.70    9.12
   5  -1  -1  234.61    6.62
   5  -1  -1  255.31    8.46
   5   1   0   17.96    2.44
   5  -1   0   19.18    1.56
   5  -1   0   23.20    2.66
  -5   1  -1  114.12    5.30
   5  -1   1  119.70    4.18
  -5   1  -2   23.03    2.27
   5  -1   2   23.03    1.72
  -5  -1  -2   25.71    2.82
  -5   1  -2   24.29    2.81
  -5   1  -3   39.09    2.92
  -5  -1  -3   37.17    3.36
  -5   1  -3   37.28    3.35
  -5  -1  -4    6.18    2.17
  -5   1  -4    9.79    2.19
  -5   1  -4    6.42    1.46
  -5   1  -4    7.76    1.43
  -5   1  -5  285.61    8.59
  -5   1  -5  258.51    9.03
  -5  -1  -5  286.41   10.00
  -5   1  -5  301.17   10.19
  -5   1  -6  364.50   10.46
  -5   1  -6  343.34   10.92
  -5  -1  -6  361.52   11.96
  -5   1  -6  365.90   11.93
  -5   1  -7  125.69    5.38
  -5   1  -7  118.15    5.49
   5   1   7  120.70    6.69
   5  -1   7  108.08    6.58
  -5  -1  -7  119.45    6.34
  -5   1  -7  129.88    6.52
   5   1   8   24.25    3.57
  -5  -1  -8   18.13    3.05
  -5   1  -8   19.13    2.96
   5  -1   8   24.13    3.69
  -5   1  -8   17.90    2.38
  -5   1  -8   20.40    2.35
   5   1   9   12.52    3.02
   5  -1   9   12.06    3.08
  -5  -1  -9   13.38    2.90
  -5   1  -9    9.54    2.61
  -5   1  -9    7.68    2.10
   5   1  10    0.31    2.45
   5  -1  10    0.31    2.30
  -5  -1 -10    1.47    1.96
  -5   1 -10    1.72    1.85
  -5   1 -10   -0.38    1.71
   5   1  11    3.54    2.38
   5  -1  11    4.92    2.91
  -5  -1 -11    2.52    2.20
  -5   1 -11    3.38    1.98
  -5   1 -11    5.65    2.13
  -5   1 -12  128.63    6.31
   5   1  12  120.94    7.61
   5  -1  12  114.85    7.54
  -5  -1 -12  119.04    7.35
  -5   1 -12  129.19    7.38
   5   1  13   27.66    4.35
   5  -1  13   31.83    4.45
  -5  -1 -13   22.63    3.57
  -5   1 -13   21.50    3.56
  -5   1 -13   32.41    3.45
  -5   1 -14   48.47    4.24
   5   1  14   51.95    5.51
   5  -1  14   50.00    5.57
   5   1  15   35.61    5.06
   5  -1  15   34.55    4.84
   5   2 -17   47.88    3.96
  -5   2  16   26.50    3.90
   5   2 -16   22.14    2.77
   5   2 -15   74.13    4.43
   5  -2 -14   21.86    3.24
   5   2 -14   14.78    2.18
  -5  -2  14   17.35    1.96
   5  -2 -13  112.85    6.69
   5   2 -13   95.14    4.64
  -5   2  13  100.43    6.28
  -5  -2  13  103.80    4.78
   5  -2 -12   39.89    3.94
   5   2 -12   35.09    2.67
  -5   2  12   39.71    3.83
  -5  -2  12   41.98    2.96
  -5   2  11    5.33    2.36
  -5  -2  11    4.41    2.49
  -5  -2  11    3.69    1.23
   5  -2 -11    6.67    1.85
  -5   2  11    5.74    1.80
  -5  -2  10   30.40    2.57
  -5  -2  10   31.12    4.14
   5  -2 -10   32.23    3.40
  -5   2  10   34.99    3.51
  -5   2  10   39.19    4.34
  -5  -2   9  198.08    7.12
   5  -2  -9  213.14    8.86
  -5   2   9  200.89    8.64
  -5   2   9  185.15    9.35
  -5  -2   9  184.29    9.41
  -5   2   8   36.27    3.90
  -5  -2   8   29.22    3.67
  -5  -2   8   31.87    2.63
  -5   2   8   41.25    3.65
  -5   2   7  343.99   12.40
  -5  -2   7  345.20   12.55
  -5  -2   7  303.28    9.81
  -5   2   7  345.81   11.67
   5  -2  -6   30.93    3.07
  -5   2   6   27.04    3.14
  -5  -2   6   27.27    3.27
  -5  -2   6   25.09    2.38
  -5   2   6   28.75    3.03
   5  -2  -5  241.55    8.98
  -5   2   5  243.11    9.66
  -5  -2   5  224.61    9.47
  -5  -2   5  236.85    8.33
  -5   2   5  232.84    9.02
   5  -2  -4  112.30    5.65
  -5   2   4  113.92    6.17
   5  -2  -3    3.06    1.12
  -5  -2   3    5.01    0.75
  -5  -2   2   29.51    1.53
   5  -2  -2   29.74    2.77
   5  -2  -2   28.57    3.11
   5   2  -2   29.36    3.27
   5   2  -1  115.01    6.08
  -5   2   1  104.50    5.37
   5  -2  -1   96.63    5.05
   5  -2  -1  122.18    6.27
  -5   2   0   44.83    3.40
   5  -2   0   40.67    3.54
   5   2   0   43.05    3.68
   5  -2   0   49.51    3.09
   5  -2   0   44.14    3.27
  -5   2  -1   88.21    4.75
   5  -2   1   87.40    4.21
   5  -2   1   85.93    4.61
   5  -2   1   88.87    5.17
   5   2   1   87.87    5.18
  -5  -2  -1   74.34    4.74
  -5   2  -2  109.56    5.19
   5  -2   2  104.41    4.68
   5  -2   2   98.44    5.01
  -5  -2  -2   88.71    5.16
  -5   2  -2  105.07    5.54
  -5  -2  -3    5.03    2.03
  -5   2  -3    0.41    1.64
  -5   2  -3    1.81    1.08
   5  -2   3    1.44    1.28
  -5  -2  -4   13.32    2.44
  -5   2  -4   11.21    2.30
  -5   2  -4   12.03    1.81
   5  -2   4    9.45    1.76
  -5   2  -5   50.42    3.36
   5  -2   5   44.13    3.09
  -5  -2  -5   47.94    4.01
  -5   2  -5   44.46    3.79
  -5   2  -6   62.80    3.76
   5  -2   6   68.46    3.83
  -5  -2  -6   80.74    5.04
  -5   2  -6   66.55    4.61
  -5  -2  -7   74.03    5.10
  -5   2  -7   71.15    4.00
  -5   2  -7   73.23    4.98
   5   2   8   26.26    3.75
   5  -2   8   34.24    4.21
  -5  -2  -8   34.87    3.78
  -5   2  -8   31.30    3.11
  -5   2  -8   35.18    2.79
  -5   2  -8   40.72    3.97
   5   2   9   22.26    3.44
  -5  -2  -9   23.57    3.16
  -5   2  -9   19.85    2.20
   5  -2   9   20.99    3.76
  -5   2  -9   24.35    2.92
  -5   2  -9   29.50    3.36
  -5   2 -10  146.84    6.79
  -5   2 -10  123.67    5.52
   5   2  10  133.89    7.96
   5  -2  10  133.25    8.29
  -5  -2 -10  151.13    7.84
  -5   2 -10  149.29    7.56
   5   2  11   28.75    4.19
   5  -2  11   27.69    4.24
  -5  -2 -11   31.80    3.99
  -5   2 -11   30.27    3.35
  -5   2 -11   30.20    2.60
  -5   2 -11   33.58    3.84
   5   2  12   -1.73    3.11
   5  -2  12   -2.21    2.97
  -5  -2 -12    0.35    1.95
  -5   2 -12    1.30    1.81
  -5   2 -12    0.48    0.98
  -5   2 -12    0.50    1.90
   5   2  13    2.90    2.97
   5  -2  13    0.38    2.80
  -5  -2 -13    1.10    2.07
  -5   2 -13    2.35    2.05
  -5   2 -13    1.41    1.15
  -5   2 -14   44.48    3.07
   5   2  14   50.33    5.70
   5  -2  14   52.46    5.82
   5   2  15   41.40    5.43
   5  -2  15   33.53    5.08
  -5   2 -15   36.19    2.83
  -5   3  15    4.82    2.31
  -5  -3  15    3.96    2.46
  -5   3  14   85.73    5.88
  -5  -3  14   93.91    6.56
  -5   3  13   26.11    3.96
  -5  -3  13   29.68    4.56
  -5   3  12    6.73    2.53
  -5  -3  12   13.36    3.21
  -5  -3  11   20.51    2.02
  -5   3  11   24.77    3.58
  -5  -3  11   23.78    3.75
  -5   3  11   29.17    3.45
  -5  -3  10    6.41    1.33
  -5   3  10    6.02    2.21
  -5  -3  10    5.68    2.40
  -5   3  10    3.11    1.68
  -5  -3   9   12.84    1.84
  -5   3   9   20.28    2.89
  -5   3   9   20.88    3.11
  -5  -3   9   17.79    3.11
  -5   3   8   14.51    2.59
   5  -3  -8   21.27    2.91
  -5  -3   8   14.53    2.79
  -5  -3   8   12.74    1.83
  -5   3   8   15.88    2.71
   5  -3  -7  192.81    8.59
  -5   3   7  193.25    8.63
  -5  -3   7  183.17    8.63
  -5  -3   7  164.68    6.75
   5  -3  -6   53.06    4.27
  -5  -3   6   55.15    2.71
  -5   3   6   58.73    4.64
  -5  -3   6   56.02    4.67
   5  -3  -5   32.40    3.38
  -5  -3   5   32.46    2.15
   5  -3  -4   67.66    4.65
  -5  -3   4   65.53    3.12
  -5   3   4   61.29    4.54
   5  -3  -3   93.72    5.46
  -5  -3   3   90.12    3.80
  -5   3   3   93.57    5.52
   5  -3  -2  195.00    8.17
  -5   3   2  207.91    8.47
   5  -3  -1   29.74    3.02
  -5   3   1   26.85    2.97
   5  -3   0  935.75   23.60
  -5  -3   0  884.92   23.01
   5  -3   0  986.80   24.58
   5   3   0  924.43   24.31
  -5   3   0  911.85   23.69
   5  -3   1  568.88   16.07
   5   3   1  515.10   15.74
  -5  -3  -1  522.60   14.98
   5  -3   1  551.68   15.41
   5  -3   1  541.72   15.32
  -5   3  -1  492.74   15.20
   5  -3   2  400.92   12.41
   5  -3   2  402.73   12.87
   5   3   2  369.76   12.65
   5  -3   2  407.05   12.41
  -5  -3  -2  406.29   12.29
  -5   3  -2  395.95   11.99
  -5   3  -2  383.25   12.27
   5  -3   3  155.46    6.83
   5  -3   3  162.15    7.51
   5  -3   3  167.26    6.99
  -5  -3  -3  148.97    6.71
  -5   3  -3  159.44    6.76
  -5   3  -3  150.63    6.65
  -5   3  -4  139.61    6.19
   5  -3   4  127.47    6.17
  -5  -3  -4  125.77    6.23
  -5   3  -4  131.58    6.14
  -5   3  -5  160.20    6.61
   5  -3   5  141.69    6.55
  -5  -3  -5  142.64    6.94
  -5   3  -5  160.44    6.98
  -5   3  -6   13.88    2.04
  -5  -3  -6   17.27    2.90
  -5   3  -6   13.82    2.51
   5  -3   6   16.69    2.56
  -5   3  -7   66.91    4.03
  -5  -3  -7   65.63    4.97
   5  -3   7   63.03    4.29
  -5   3  -7   65.05    4.57
  -5   3  -8  128.07    5.55
   5  -3   8  113.28    5.80
  -5  -3  -8  110.28    6.60
  -5   3  -8  123.42    6.48
  -5   3  -9   29.05    2.57
  -5   3  -9   27.33    3.25
  -5  -3  -9   34.36    3.95
  -5   3 -10    7.88    1.51
  -5  -3 -10    5.33    2.38
  -5   3 -10    6.68    2.24
  -5   3 -11    1.41    1.01
   5   3  11   -4.73    2.92
   5  -3  11   -2.43    3.52
  -5  -3 -11   -0.35    2.03
  -5   3 -11    0.30    1.78
   5   3  12    6.44    3.18
   5  -3  12    3.81    3.31
  -5  -3 -12    6.28    2.69
  -5   3 -12    8.00    2.48
  -5   3 -12    6.20    1.32
   5   3  13   -1.89    3.60
   5  -3  13   -2.19    3.79
  -5  -3 -13    4.30    2.73
  -5   3 -13    1.34    2.02
  -5   3 -13    3.98    1.10
   5   3  14    9.06    3.99
   5  -3  14   13.79    4.71
  -5   4  14   33.07    3.71
  -5   4  13   19.02    3.00
  -5  -4  13   21.78    3.29
  -5   4  13   22.47    3.61
  -5  -4  12   22.88    4.08
  -5   4  12   25.26    3.21
  -5  -4  12   25.96    3.48
  -5   4  12   23.73    3.68
  -5   4  11    5.64    2.17
  -5   4  11    7.89    1.96
  -5  -4  11    3.63    1.89
  -5  -4  11    4.37    2.25
  -5   4  10   74.36    5.51
  -5  -4  10   89.46    6.18
  -5   4   9   47.83    4.44
  -5  -4   9   49.34    4.59
  -5  -4   8   24.62    2.50
   5  -4  -7    9.46    2.28
  -5  -4   7   10.88    1.81
  -5   4   7    8.26    2.13
  -5  -4   7    6.32    1.61
   5  -4  -6   29.41    3.61
  -5  -4   6   25.00    2.40
  -5   4   6   30.63    3.51
   5  -4  -5   10.45    2.39
  -5  -4   5    9.21    1.81
  -5   4   5    6.72    2.02
   5  -4  -4    2.08    1.60
  -5  -4   4    2.65    1.51
  -5   4   4    5.06    1.87
   5  -4  -3   19.67    2.93
  -5   4   3   24.88    3.09
  -5  -4   3   19.99    2.29
  -5  -4   2   23.90    2.95
   5  -4  -2   20.99    2.89
  -5   4   2   27.33    3.22
  -5  -4   1    1.43    1.86
   5  -4  -1    2.43    1.53
  -5   4   1    3.01    1.53
  -5  -4   0    9.32    2.13
   5  -4   0    7.82    2.10
  -5   4   0    8.25    1.94
  -5  -4  -1   16.02    2.48
   5  -4   1   17.37    2.61
   5  -4   1   15.46    2.84
  -5   4  -1   17.29    2.58
  -5  -4  -2   10.45    2.12
   5  -4   2    7.12    1.97
   5   4   2    8.67    1.96
   5  -4   2    9.79    2.17
   5  -4   2    6.05    2.24
  -5   4  -2    9.24    2.02
  -5  -4  -3    8.47    2.19
  -5   4  -3   10.82    2.03
   5  -4   3   12.42    2.28
   5  -4   3    9.75    2.64
   5  -4   3    7.53    1.97
  -5   4  -3   11.81    2.15
   5   4   3    7.48    1.93
   5  -4   4   60.11    4.44
   5  -4   4   60.43    4.88
   5   4   4   56.89    4.28
   5  -4   4   57.99    4.36
  -5   4  -4   65.23    4.45
  -5  -4  -4   65.37    4.62
  -5   4  -4   59.92    3.99
  -5  -4  -5   10.62    2.43
  -5   4  -5    7.51    1.99
   5  -4   5    7.20    1.98
   5   4   5   10.46    2.27
   5  -4   5    9.54    2.66
  -5   4  -5    8.39    1.83
  -5  -4  -6    2.38    1.73
  -5   4  -6    4.72    1.77
   5  -4   6    3.86    2.30
  -5   4  -6    2.08    1.36
  -5  -4  -7    1.43    1.79
  -5   4  -7    0.92    1.44
   5  -4   7    2.52    2.19
  -5   4  -7    0.97    1.19
  -5   4  -8   35.99    3.60
  -5   4  -8   30.18    2.80
  -5  -4  -8   34.92    3.94
  -5  -4  -9   19.44    3.41
  -5   4  -9   17.60    2.83
  -5   4  -9   13.73    1.92
  -5  -4 -10    4.87    2.60
  -5   4 -10    5.22    2.17
  -5   4 -10    3.98    1.29
  -5  -4 -11   11.80    3.24
  -5   4 -11   14.27    2.87
  -5  -5   6   16.93    2.47
  -5   5   5   14.96    1.62
  -5  -5   5   13.91    2.41
  -5  -5   4   19.51    2.73
  -5   5   4   27.54    2.39
  -5  -5   3  117.00    5.84
  -5   5   3  126.51    4.58
  -5  -5   2   35.81    3.41
  -5   5   2   40.91    2.48
  -5   5   1    6.06    1.32
   5  -5  -1    8.42    2.36
   5  -5   0   28.70    3.68
   5  -5   0   27.49    3.92
  -5   5   0   26.56    1.90
  -5   5  -1   11.24    1.46
   5  -5   1   11.25    2.47
   5  -5   1   10.67    3.28
  -5   5  -2   13.90    1.56
   5  -5   2   20.44    3.11
  -5   5  -3    6.92    1.30
   5  -5   3    9.35    2.31
   5  -5   4   10.72    2.38
   6   0 -18  126.70    6.18
   6   0 -18  127.98    7.34
   6   0 -17    3.77    1.98
  -6   0  17    3.64    1.76
   6   0 -16   -0.28    1.61
  -6   0  16   -0.57    1.63
  -6   0  15    6.66    2.00
   6   0 -15    8.01    2.25
   6   0 -14   35.52    3.69
  -6   0  14   37.34    3.67
  -6   0  13   11.78    3.26
   6   0 -13    8.77    2.13
  -6   0  13   17.28    2.62
  -6   0  12   13.96    3.41
   6   0 -12   16.39    2.51
  -6   0  12   14.04    2.43
   6   0 -11   99.60    5.61
  -6   0  11   92.22    7.11
  -6   0  11   89.93    5.40
  -6   0  10  883.80   23.27
   6   0 -10  897.65   23.27
  -6   0  10  862.22   26.22
  -6   0   9   11.22    2.11
  -6   0   9   11.34    2.81
   6   0  -9    9.92    1.88
  -6   0   8  399.70   14.60
  -6   0   8  373.20   12.34
   6   0  -8  395.31   12.56
  -6   0   7  121.50    5.95
  -6   0   7  113.76    6.92
  -6   0   6  148.51    6.56
  -6   0   6  139.12    7.56
  -6   0   5    2.89    1.26
  -6   0   5    1.50    1.55
  -6   0   4   56.39    3.83
   6   0  -4   54.72    1.60
  -6   0   4   50.47    4.34
  -6   0   3  525.98   15.06
   6   0  -3  530.62   16.95
   6   0  -2  752.63   20.91
  -6   0   2  686.56   18.74
   6   0  -1   23.31    3.11
  -6   0   1   25.86    2.63
   6   0   0  133.80    6.96
  -6   0   0  120.15    5.92
   6   0   1  137.66    7.19
  -6   0  -2   42.93    2.29
  -6   0  -2   38.50    3.80
  -6   0  -3   23.98    3.13
  -6   0  -3   24.29    1.87
  -6   0  -4   18.98    3.04
  -6   0  -4   20.82    1.87
  -6   0  -5  828.94   19.25
  -6   0  -5  816.09   22.02
  -6   0  -6   74.08    3.69
  -6   0  -6   83.80    5.43
  -6   0  -7   12.20    2.68
  -6   0  -7   10.20    1.79
  -6   0  -8    1.96    2.00
  -6   0  -8    3.24    1.49
  -6   0  -9   44.01    3.16
   6   0   9   37.05    4.44
  -6   0  -9   42.36    4.25
   6   0  10   58.38    5.41
  -6   0 -10   66.92    3.94
  -6   0 -10   68.84    5.44
  -6   0 -11  195.94    7.38
   6   0  11  192.13    9.93
  -6   0 -11  205.65    9.59
  -6   0 -12  413.63   12.52
   6   0  12  431.85   16.03
  -6   0 -12  448.35   15.59
   6   0  13   78.40    6.66
  -6   0 -13   72.52    4.62
   6   0  14    1.99    3.01
   6   1 -17   87.63    4.95
   6  -1 -16    2.87    1.89
   6   1 -16    0.82    1.71
  -6   1  16    2.85    1.77
   6  -1 -15   17.59    2.86
   6   1 -15   15.95    2.27
  -6   1  15   21.65    3.03
  -6  -1  15   14.65    2.44
   6  -1 -14    8.34    2.14
   6   1 -14   11.66    1.94
  -6   1  14   14.96    2.65
  -6  -1  14   13.41    2.28
  -6   1  13   26.80    4.32
  -6  -1  13   41.15    5.38
   6   1 -13   36.71    2.64
   6  -1 -13   39.84    3.88
  -6   1  13   37.27    3.80
  -6  -1  13   37.83    3.45
   6   1 -12   55.52    2.96
   6  -1 -12   60.57    4.57
  -6   1  12   49.23    5.42
  -6  -1  12   48.52    5.50
  -6   1  12   56.06    4.51
  -6  -1  12   63.27    4.27
  -6  -1  11   53.25    3.95
   6   1 -11   52.97    2.68
   6  -1 -11   60.69    4.51
  -6   1  11   57.26    5.61
  -6   1  11   56.27    4.48
  -6  -1  11   52.42    5.44
  -6  -1  10  205.60    7.97
   6   1 -10  185.20    5.48
   6  -1 -10  201.05    8.47
  -6   1  10  193.67    8.46
  -6   1  10  189.21    9.99
  -6  -1  10  189.73    9.95
  -6  -1   9    8.90    1.77
   6  -1  -9   10.94    2.09
  -6   1   9   10.12    2.62
  -6  -1   9    7.09    2.58
   6   1  -9    8.99    1.05
  -6   1   9    9.14    2.13
  -6   1   8   53.03    4.11
  -6   1   8   47.06    4.72
  -6  -1   8   50.23    4.80
  -6  -1   8   47.68    3.59
   6  -1  -8   44.69    3.69
  -6   1   7   61.52    4.42
  -6   1   7   67.51    5.34
  -6  -1   7   57.57    3.94
  -6  -1   7   68.65    5.32
   6  -1  -7   55.47    4.09
  -6   1   6   63.98    4.43
  -6  -1   6   66.12    4.18
  -6   1   6   61.53    4.98
  -6  -1   6   66.18    5.13
  -6   1   5   31.14    3.06
  -6  -1   5   27.58    2.74
  -6   1   5   31.52    3.60
  -6  -1   5   32.33    3.62
  -6   1   4  277.90    9.89
  -6  -1   4  260.82    9.39
  -6   1   3  202.72    8.03
  -6  -1   3  193.31    7.86
   6  -1  -3  202.12    8.00
   6   1  -3  201.99    9.26
  -6   1   2   20.93    2.44
   6  -1  -2   18.49    2.78
   6  -1  -2   17.60    1.51
   6   1  -2   19.21    2.93
  -6  -1   2   18.99    2.47
   6  -1  -2   24.02    2.58
   6  -1  -1   46.03    4.14
   6   1  -1   56.08    4.59
   6  -1  -1   53.25    2.55
  -6  -1   0   56.38    1.76
   6  -1   0   52.40    4.35
   6   1   0   57.58    4.57
   6  -1   0   54.16    2.63
  -6   1  -1  113.25    5.70
  -6  -1  -1  121.83    3.43
   6  -1   1  112.17    4.08
  -6   1  -1  123.99    6.40
   6  -1   1  140.83    7.12
   6   1   1  122.34    6.74
  -6  -1  -2    4.74    2.24
  -6   1  -2    7.71    2.38
  -6   1  -2    4.61    1.37
  -6  -1  -2    6.90    0.96
  -6  -1  -3    1.42    1.89
  -6   1  -3    1.21    1.91
  -6   1  -3    0.40    0.89
  -6  -1  -4   70.49    4.85
  -6   1  -4   67.32    4.28
  -6   1  -4   67.87    4.97
  -6   1  -5  108.01    4.88
  -6   1  -5  112.16    5.65
  -6  -1  -5  118.16    6.30
  -6   1  -5  126.24    6.56
  -6   1  -6   71.76    4.05
  -6   1  -6   76.79    4.63
  -6  -1  -6   73.06    5.12
  -6   1  -6   78.19    5.34
  -6   1  -7   62.10    3.87
  -6   1  -7   57.05    4.04
  -6  -1  -7   64.44    4.93
  -6   1  -7   65.04    4.95
  -6   1  -8   73.70    4.38
  -6   1  -8   82.11    4.95
  -6  -1  -8   82.83    5.73
  -6   1  -8   79.56    5.53
   6  -1   9    4.08    2.52
  -6  -1  -9    6.88    2.50
  -6   1  -9    5.38    2.32
  -6   1  -9    8.18    2.07
  -6   1  -9    5.30    1.65
   6   1  10   27.02    4.14
   6  -1  10   25.16    4.22
  -6  -1 -10   26.38    3.79
  -6   1 -10   27.41    3.80
  -6   1 -10   30.08    3.16
  -6   1 -10   22.32    2.74
   6   1  11   32.84    4.48
   6  -1  11   32.74    4.83
  -6  -1 -11   32.25    4.00
  -6   1 -11   34.76    3.46
  -6   1 -11   25.93    2.94
  -6   1 -11   39.39    4.26
   6   1  12   90.13    7.15
  -6   1 -12   88.74    5.34
  -6   1 -12   84.66    5.13
   6  -1  12   86.01    6.85
  -6  -1 -12   88.37    6.46
  -6   1 -12   95.74    6.61
  -6   1 -13  204.11    8.42
   6  -1  13  190.59   10.39
   6   1  13  183.03   10.29
   6   1  14   95.03    7.49
   6  -1  14  100.00    7.70
  -6   1 -15    2.76    1.59
  -6   1 -16   12.84    2.35
  -6   2  15   51.76    4.80
  -6   2  14    2.69    1.97
   6  -2 -13   94.00    6.29
  -6   2  13   99.18    6.33
  -6   2  13   81.85    6.82
  -6  -2  13   79.04    7.19
  -6  -2  13   86.67    4.79
  -6  -2  12   14.83    2.18
  -6   2  12   14.74    3.19
   6  -2 -12   15.96    2.79
  -6  -2  12   18.26    3.78
  -6   2  12   18.55    2.91
  -6  -2  11    3.34    1.41
   6  -2 -11    3.07    1.80
  -6   2  11    2.81    2.24
  -6  -2  11    2.07    2.31
  -6   2  11    6.25    2.01
  -6  -2  10    2.76    1.24
   6  -2 -10    3.55    1.83
  -6   2  10    3.81    2.02
  -6  -2  10    3.88    2.13
  -6   2  10    2.73    1.66
  -6  -2   9   -0.39    1.08
   6  -2  -9   -0.28    1.33
  -6   2   9    0.29    1.34
  -6   2   9    0.72    1.83
  -6  -2   9   -0.36    1.92
  -6   2   8   55.52    4.94
  -6  -2   8   54.39    5.10
  -6  -2   8   55.10    3.79
  -6   2   8   56.73    4.43
  -6  -2   7   50.88    3.73
  -6   2   7   60.61    5.03
  -6  -2   7   63.96    5.26
  -6   2   7   48.13    4.16
  -6  -2   6    3.49    1.88
   6  -2  -6    2.00    1.37
  -6  -2   6    3.29    1.34
  -6   2   6    4.69    2.09
  -6   2   6    5.62    1.75
  -6   2   5   34.99    3.45
   6  -2  -5   34.39    3.28
  -6  -2   5   33.52    3.17
   6  -2  -4   38.13    3.40
  -6  -2   4   35.92    3.34
   6  -2  -3  103.22    5.55
   6   2  -2   20.84    3.29
  -6  -2   2   23.09    0.98
   6  -2  -2   23.72    2.73
   6  -2  -2   33.08    3.84
   6   2  -1  145.54    7.66
  -6   2   1  142.34    6.74
   6  -2  -1  146.13    5.74
   6  -2  -1  147.78    6.77
   6  -2  -1  151.72    7.68
  -6   2   0  299.16   10.42
   6  -2   0  284.82   11.15
   6   2   0  281.40   11.10
   6  -2   0  304.60    9.08
   6  -2   0  282.41   10.36
  -6   2  -1   39.75    3.39
   6  -2   1   46.31    3.11
   6  -2   1   45.00    4.09
   6   2   1   37.80    3.95
  -6  -2  -1   39.45    3.90
  -6   2  -1   42.70    4.06
  -6   2  -2  184.43    7.73
   6  -2   2  182.13    6.70
  -6  -2  -2  195.53    8.28
  -6   2  -2  200.87    8.48
   6  -2   2  195.77    8.93
   6   2   2  210.39    9.07
  -6   2  -3  220.75    8.58
   6  -2   3  223.12    7.51
  -6  -2  -3  223.96    9.02
  -6   2  -3  243.67    9.42
  -6  -2  -4   20.29    3.21
  -6   2  -4   19.57    2.98
  -6   2  -4   15.02    2.28
   6  -2   4   17.00    2.13
  -6  -2  -5   12.35    2.67
  -6   2  -5   12.46    2.79
  -6   2  -5   11.24    1.93
   6  -2   5   10.69    1.88
  -6   2  -6   60.94    4.05
  -6  -2  -6   59.59    4.64
  -6   2  -6   57.32    4.63
  -6   2  -7   61.15    4.05
  -6  -2  -7   63.78    4.91
  -6   2  -7   67.22    5.00
  -6   2  -8   49.17    3.67
  -6  -2  -8   50.47    4.62
  -6   2  -8   49.35    4.58
  -6   2  -9  101.12    5.58
  -6   2  -9   93.92    5.11
  -6  -2  -9  108.33    6.78
  -6   2  -9  103.84    6.47
  -6  -2 -10   13.35    2.74
  -6   2 -10   14.42    2.86
  -6   2 -10   13.76    2.14
  -6   2 -10    9.46    2.34
  -6   2 -11   56.52    4.50
  -6   2 -11   53.55    3.82
   6  -2  11   52.19    5.80
   6   2  11   51.24    5.42
  -6  -2 -11   56.90    5.15
  -6   2 -11   64.11    5.32
   6   2  12    7.60    3.38
   6  -2  12    8.19    3.29
  -6  -2 -12   12.49    3.18
  -6   2 -12   15.38    3.05
  -6   2 -12    9.69    1.86
   6   2  13   17.14    4.21
   6  -2  13   17.08    4.34
  -6   2 -13   19.24    2.42
   6   2  14   42.15    5.69
   6  -2  14   29.45    5.11
  -6   2 -14   33.37    3.00
  -6   3  12   41.53    4.76
  -6  -3  12   49.11    5.29
  -6   3  12   43.14    4.47
  -6   3  11   11.07    2.77
  -6  -3  11   11.87    3.15
  -6  -3  11   11.56    1.85
  -6   3  11    8.94    2.36
  -6   3  10   12.71    2.68
  -6  -3  10   14.67    2.04
  -6  -3  10   13.06    2.96
  -6   3  10   18.77    3.01
  -6  -3   9   34.52    3.01
  -6   3   9   36.50    4.12
  -6  -3   9   38.76    4.43
  -6   3   9   39.54    4.06
   6  -3  -8    7.86    2.08
  -6   3   8    7.55    2.32
  -6  -3   8    6.67    1.62
  -6  -3   8   11.01    2.71
  -6   3   8    3.19    1.63
  -6  -3   7   12.37    2.80
   6  -3  -7   11.53    2.30
  -6  -3   7   12.20    2.02
  -6   3   7   12.10    2.74
   6  -3  -6   96.42    5.91
  -6  -3   6   76.48    4.87
   6  -3  -5  112.85    6.34
  -6  -3   5   99.95    3.40
   6  -3  -4   36.69    3.66
  -6  -3   4   33.68    1.92
  -6   3   4   33.50    3.53
  -6  -3   3   63.79    2.81
   6  -3  -3   59.85    4.54
  -6   3   3   67.22    4.81
  -6  -3   2  204.20    6.09
   6  -3  -2  206.61    8.75
  -6   3   2  207.66    8.88
   6  -3  -1   97.29    5.60
  -6   3   1   94.97    5.76
  -6   3   1   91.82    5.61
   6  -3   0  480.23   14.02
   6  -3   0  443.21   14.24
  -6  -3   0  445.34   14.35
  -6   3   0  493.85   14.62
   6  -3   0  457.06   15.39
   6   3   0  454.82   15.36
  -6   3   0  452.26   14.53
  -6   3  -1  488.30   14.72
   6  -3   1  445.63   15.08
   6   3   1  442.89   14.97
   6  -3   1  461.72   13.80
   6  -3   1  474.45   14.56
  -6  -3  -1  439.27   14.14
  -6   3  -1  466.68   14.34
  -6   3  -2  794.01   21.56
   6  -3   2  799.22   22.53
   6  -3   2  776.58   20.65
   6   3   2  772.87   22.16
   6  -3   2  790.54   21.44
  -6  -3  -2  830.40   21.57
  -6   3  -2  815.68   21.39
  -6   3  -3  144.87    6.99
   6  -3   3  152.34    6.75
   6  -3   3  167.90    8.22
   6   3   3  139.41    7.45
  -6  -3  -3  149.41    7.11
  -6   3  -3  148.28    7.01
  -6   3  -4   14.41    2.28
  -6  -3  -4   12.73    2.71
  -6   3  -4   19.17    2.91
   6  -3   4   17.65    2.52
  -6   3  -5   59.35    4.19
   6  -3   5   48.98    3.89
  -6  -3  -5   60.13    4.65
  -6   3  -5   59.86    4.56
  -6   3  -6   30.65    3.07
  -6  -3  -6   31.16    3.67
  -6   3  -6   29.37    3.63
   6  -3   6   25.99    3.02
  -6   3  -7  113.69    5.72
   6  -3   7  107.22    5.64
  -6  -3  -7  105.89    6.63
  -6   3  -7  115.74    6.61
  -6   3  -8   26.30    2.77
  -6  -3  -8   27.81    3.76
  -6   3  -8   27.19    3.45
  -6   3  -9   24.97    2.70
  -6  -3  -9   25.99    3.59
  -6   3  -9   22.27    3.25
  -6   3 -10   14.46    2.12
  -6  -3 -10   12.91    2.85
  -6   3 -10   15.79    3.01
  -6   3 -11   10.77    1.91
  -6  -3 -11   11.79    2.96
  -6   3 -11    5.96    2.46
  -6   3 -12    2.75    1.31
  -6   4  13    8.70    2.38
  -6   4  12    4.52    2.40
  -6   4  11    4.40    2.18
  -6  -4  10    2.45    2.11
  -6   4  10    4.24    2.10
  -6  -4   8   -0.20    1.21
  -6   4   8    1.76    2.09
  -6  -4   7    5.22    1.66
  -6   4   7    7.94    2.31
  -6  -4   6   37.08    2.56
  -6   4   6   51.16    4.61
   6  -4  -5   12.33    2.61
  -6  -4   5   11.10    1.66
  -6   4   5   15.82    2.84
   6  -4  -4    1.89    1.64
  -6  -4   4    2.67    1.30
  -6   4   4    2.90    1.64
  -6   4   3   23.44    3.15
  -6  -4   3   22.57    2.27
   6  -4  -3   23.94    3.29
  -6   4   3   18.27    2.97
  -6  -4   2    5.14    2.53
  -6   4   2    2.20    2.39
   6  -4  -2    9.16    2.23
  -6  -4   2    5.06    1.50
  -6   4   2    9.87    2.29
  -6  -4   1   30.80    3.57
  -6   4   1   29.59    3.43
   6  -4  -1   27.18    3.37
  -6   4   1   28.56    3.46
  -6  -4   0   28.56    3.46
   6  -4   0   33.41    3.72
   6  -4   0   28.97    3.64
  -6   4   0   31.31    3.46
  -6   4   0   38.93    3.90
  -6  -4  -1   19.13    2.85
  -6   4  -1   20.74    2.86
   6  -4   1   15.93    2.69
   6  -4   1   19.83    3.21
  -6   4  -1   20.83    2.99
  -6  -4  -2   20.84    3.04
  -6   4  -2   22.40    2.91
   6  -4   2   24.39    3.32
   6   4   2   21.77    3.11
   6  -4   2   17.65    3.23
   6  -4   2   18.44    2.89
  -6   4  -2   21.93    2.94
  -6  -4  -3    3.27    1.99
  -6   4  -3    2.76    1.97
   6  -4   3    2.18    2.39
   6  -4   3    3.80    1.83
   6  -4   3    3.69    1.84
   6   4   3    3.70    1.76
  -6   4  -3    6.47    2.04
  -6  -4  -4   19.50    3.03
  -6   4  -4   20.39    2.80
   6  -4   4   15.34    2.88
   6   4   4   18.76    2.98
   6  -4   4   16.66    3.09
  -6   4  -4   21.93    2.92
  -6  -4  -5   20.17    3.21
  -6   4  -5   28.29    3.26
   6  -4   5   24.50    3.52
   6  -4   5   35.72    3.81
   6   4   5   31.51    3.71
  -6   4  -5   35.73    3.51
  -6  -4  -6    0.57    1.78
  -6   4  -6    1.95    1.87
   6  -4   6    1.28    2.03
   6  -4   6   -1.05    2.55
  -6   4  -6    0.72    1.34
  -6  -4  -7   13.10    2.88
  -6   4  -7   10.15    2.33
   6  -4   7    6.32    2.46
  -6   4  -7    9.40    1.96
  -6  -4  -8   29.67    3.90
  -6   4  -8   28.27    3.50
  -6   4  -8   32.30    3.18
  -6  -4  -9   11.81    2.84
  -6   4  -9    9.51    2.51
  -6   4  -9   11.49    2.10
  -6   4 -10   19.17    3.22
  -6   4 -11   42.77    4.56
  -6   5   3   63.21    5.38
  -6   5   2   38.51    4.19
  -6   5   1   17.05    2.99
  -6   5   0   28.17    3.66
  -6   5  -1    4.98    2.10
   6  -5   1    6.82    2.19
   6  -5   2    8.54    2.49
  -6   5  -2    3.92    1.92
   6  -5   3   70.46    5.62
  -6   5  -3   74.89    5.46
  -6   5  -4   24.66    3.20
  -6   5  -5   68.79    4.96
   7   0 -16    6.27    2.03
   7   0 -16    3.73    2.30
  -7   0  16    2.16    1.70
   7   0 -15  109.61    6.78
  -7   0  15  106.15    6.54
   7   0 -14   36.82    3.91
  -7   0  14   31.31    3.66
   7   0 -13    1.14    1.48
  -7   0  13    1.75    1.65
  -7   0  12    0.47    2.23
   7   0 -12    3.06    1.77
  -7   0  12    1.72    1.49
  -7   0  11  282.60   10.74
  -7   0  11  252.84   12.49
  -7   0  10  516.32   16.11
  -7   0  10  521.87   18.56
  -7   0   9  113.12    6.27
  -7   0   9  113.50    7.58
  -7   0   8  446.89   14.37
  -7   0   8  459.42   16.49
  -7   0   7   45.53    3.85
  -7   0   7   46.21    4.68
  -7   0   6  225.26    8.97
   7   0  -6  213.80    4.82
  -7   0   6  244.02   10.69
  -7   0   5   35.30    3.35
  -7   0   4    7.39    1.95
  -7   0   3   42.11    3.65
   7   0  -3   38.14    4.32
  -7   0   2   31.17    3.18
   7   0  -2   40.33    4.31
  -7   0   1   18.21    2.55
   7   0  -1   18.76    3.09
   7   0   0    2.87    1.95
  -7   0   0    2.15    1.31
  -7   0  -1  135.20    7.27
   7   0   1  161.10    8.32
  -7   0  -2  169.52    8.16
  -7   0  -3    6.57    2.54
  -7   0  -3    6.96    1.34
  -7   0  -4   14.86    3.04
  -7   0  -4    8.91    1.52
  -7   0  -5   77.75    3.83
  -7   0  -5   72.52    5.37
  -7   0  -6  129.59    5.23
  -7   0  -6  120.30    6.87
  -7   0  -7   97.01    4.56
  -7   0  -7   80.18    5.75
  -7   0  -8    2.14    2.31
  -7   0  -8    3.89    1.55
  -7   0  -9    8.07    2.66
  -7   0  -9    9.55    1.92
  -7   0 -10   -2.37    2.65
  -7   0 -10    0.17    1.59
  -7   0 -11   57.64    3.99
  -7   0 -11   56.07    5.28
  -7   0 -12   21.62    2.75
   7   0  13   12.53    3.74
  -7   0 -13   15.21    2.58
  -7   1  16   25.13    3.59
   7   1 -15   73.41    3.81
  -7   1  15   77.03    5.80
  -7  -1  15   72.71    5.06
   7   1 -14   34.35    2.57
   7  -1 -14   42.10    4.32
  -7   1  14   31.57    3.85
  -7  -1  14   39.47    3.76
   7   1 -13   65.89    3.15
   7  -1 -13   65.40    5.20
  -7   1  13   65.44    5.21
  -7  -1  13   62.85    4.68
  -7  -1  12  120.92    6.43
  -7   1  12  108.31    8.02
  -7  -1  12  112.12    8.28
   7   1 -12  105.59    3.88
   7  -1 -12  120.56    6.86
  -7   1  12  110.93    6.77
  -7  -1  11  156.81    7.25
  -7   1  11  139.59    8.87
  -7  -1  11  159.85    9.53
   7   1 -11  134.83    4.22
   7  -1 -11  151.12    7.59
  -7   1  11  147.67    7.70
  -7  -1  10   49.30    4.09
  -7   1  10   60.73    5.77
  -7  -1  10   57.22    5.64
   7  -1 -10   57.13    4.60
  -7   1  10   53.66    4.51
  -7   1   9   69.37    5.07
  -7  -1   9   74.88    4.93
  -7   1   9   72.06    6.23
  -7  -1   9   80.36    6.38
   7  -1  -9   84.41    5.38
  -7   1   8   15.97    2.60
  -7  -1   8   12.32    2.22
   7  -1  -8   15.21    2.42
  -7   1   8   14.35    3.06
  -7  -1   8   16.14    3.25
  -7   1   7   33.94    3.49
  -7  -1   7   37.51    3.53
   7  -1  -7   31.40    3.33
  -7   1   7   37.02    4.37
  -7  -1   7   36.41    4.23
  -7   1   6   78.40    5.18
  -7  -1   6   79.61    5.04
  -7   1   6   87.47    6.29
  -7  -1   6   79.99    6.09
  -7   1   5   78.69    5.10
  -7  -1   5   67.97    4.66
  -7   1   4  113.12    6.14
  -7  -1   4  101.51    5.75
  -7   1   3   46.16    3.83
   7  -1  -3   45.77    2.36
  -7  -1   3   47.76    3.97
   7  -1  -3   40.52    4.42
   7   1  -3   48.27    4.80
  -7   1   2   64.43    4.62
   7  -1  -2   68.83    2.95
  -7  -1   2   69.14    4.79
   7  -1  -2   64.94    5.42
   7   1  -2   73.36    5.85
   7  -1  -1   70.79    5.49
   7   1  -1   72.74    5.72
   7  -1  -1   66.76    2.88
  -7  -1   1   56.64    4.53
   7  -1   0   23.85    3.39
   7   1   0   22.08    3.35
   7  -1   0   19.99    1.53
  -7  -1  -1    0.82    2.35
  -7   1  -1    1.94    2.30
   7  -1   1    5.22    2.13
   7   1   1    2.93    2.25
  -7   1  -1    5.73    1.75
  -7  -1  -1    5.85    0.83
   7  -1   2   25.80    3.59
  -7  -1  -2   20.72    3.34
  -7   1  -2   28.44    3.73
  -7   1  -2   23.56    2.78
  -7  -1  -2   24.70    1.63
   7   1   2   25.79    3.53
  -7   1  -3   35.69    3.42
  -7  -1  -3   39.91    2.17
  -7  -1  -3   40.59    4.15
  -7   1  -3   36.01    4.15
  -7   1  -4   82.94    5.18
  -7  -1  -4   94.01    3.65
  -7  -1  -4   86.81    5.92
  -7   1  -4  103.36    6.26
  -7   1  -5  147.66    7.04
  -7  -1  -5  151.82    5.14
  -7  -1  -5  154.96    7.77
  -7   1  -5  155.33    7.80
  -7  -1  -6    4.80    2.35
  -7   1  -6    8.07    2.63
  -7   1  -6    2.54    1.47
  -7   1  -6    1.71    1.36
  -7  -1  -6    4.06    1.28
  -7   1  -7   56.26    3.77
  -7  -1  -7   55.02    3.14
  -7   1  -7   53.82    4.30
  -7  -1  -7   53.25    4.79
  -7   1  -7   57.65    5.01
  -7  -1  -8   24.24    3.71
  -7   1  -8   28.56    3.82
  -7  -1  -8   24.98    2.31
  -7   1  -8   22.62    2.69
  -7   1  -8   19.91    2.77
  -7  -1  -9   21.03    3.72
  -7   1  -9   18.93    3.49
  -7  -1  -9   23.44    2.43
  -7   1  -9   19.67    2.61
  -7   1  -9   15.46    2.56
  -7   1 -10  237.30    8.79
  -7  -1 -10  209.58    7.46
  -7   1 -10  207.89    8.90
  -7  -1 -10  238.10   10.64
  -7   1 -10  245.13   10.74
  -7   1 -11  115.13    5.98
  -7  -1 -11  104.49    5.00
  -7   1 -11   81.42    5.44
  -7  -1 -11  101.86    7.09
  -7   1 -11  104.86    7.09
  -7   1 -12  200.98    8.36
  -7  -1 -12  193.70    7.38
  -7   1 -12  180.44    8.24
  -7  -1 -13   79.78    4.66
   7  -1  13   62.79    6.50
  -7   1 -13   67.92    4.93
   7   1  13   70.42    6.62
  -7   1 -14    0.52    1.56
  -7   1 -15    0.26    1.71
  -7   1 -16   19.34    2.91
  -7  -2  13   19.16    2.60
  -7   2  13   18.70    3.15
  -7  -2  12   28.81    3.10
  -7   2  12   37.43    4.13
  -7   2  11   30.56    4.27
  -7  -2  11   22.76    4.04
  -7  -2  11   26.12    2.94
   7  -2 -11   21.87    3.20
  -7   2  11   26.34    3.47
  -7  -2  10   44.00    3.71
  -7   2  10   49.74    5.10
  -7  -2  10   37.03    4.70
   7  -2 -10   37.26    4.03
  -7   2  10   43.61    4.28
  -7  -2   9   14.07    2.24
   7  -2  -9   11.07    2.33
  -7   2   9   16.18    3.20
  -7  -2   9   14.44    3.11
  -7   2   9   11.16    2.42
  -7  -2   8    3.33    1.50
  -7   2   8    5.26    2.20
  -7  -2   8    3.41    2.08
  -7   2   8    6.53    2.05
  -7  -2   7  105.62    5.88
  -7   2   7  116.89    7.45
  -7  -2   7  115.50    7.50
  -7   2   7  111.12    6.51
  -7   2   6   59.60    4.59
  -7  -2   6   41.38    3.72
   7  -2  -6   47.84    4.13
  -7   2   5   62.62    4.83
   7  -2  -5   63.13    4.65
  -7  -2   5   57.91    4.54
   7  -2  -4    0.53    1.23
  -7  -2   4    1.28    1.38
   7  -2  -3  120.38    6.44
  -7  -2   3  114.66    6.46
  -7   2   2  244.20    9.82
   7  -2  -2  243.46    8.00
   7  -2  -2  266.80   10.17
   7  -2  -2  243.86   11.03
   7   2  -2  248.17   11.26
  -7   2   1  106.05    6.13
   7  -2  -1  111.69    4.89
   7  -2  -1  119.19    6.37
   7  -2  -1  123.99    7.41
   7   2  -1  109.86    7.14
   7  -2   0  374.78   13.84
  -7   2   0  374.66   12.55
   7   2   0  352.22   13.47
  -7   2   0  377.80   13.05
   7  -2   0  332.52   10.14
  -7   2  -1  674.81   19.27
   7  -2   1  711.29   21.02
   7   2   1  728.48   21.11
   7  -2   1  646.84   16.82
  -7  -2  -1  686.64   20.00
  -7   2  -1  688.98   20.03
  -7   2  -2   95.25    5.61
   7  -2   2   96.96    4.52
   7  -2   2   95.79    6.57
   7   2   2  103.07    6.69
  -7  -2  -2   99.09    6.23
  -7   2  -2  107.43    6.51
  -7   2  -3  126.95    6.58
   7  -2   3  136.33    5.49
  -7  -2  -3  125.75    7.00
  -7   2  -3  135.43    7.27
   7  -2   3  152.75    8.34
  -7   2  -4  160.19    7.50
   7  -2   4  156.55    6.08
  -7  -2  -4  167.04    8.04
  -7   2  -4  175.42    8.31
  -7  -2  -5   10.52    2.75
  -7   2  -5   12.44    2.84
  -7   2  -5    6.08    1.78
  -7   2  -6   52.29    4.15
  -7  -2  -6   67.89    5.20
  -7   2  -6   64.69    5.20
  -7  -2  -7   29.01    3.93
  -7   2  -7   26.24    3.76
  -7   2  -7   24.27    2.89
  -7  -2  -8   29.40    4.01
  -7   2  -8   30.04    4.05
  -7   2  -8   31.57    3.25
  -7  -2  -9   14.63    3.26
  -7   2  -9   13.53    3.20
  -7   2  -9   17.02    2.55
  -7  -2 -10   -1.39    2.72
  -7   2 -10   -4.13    2.89
  -7   2 -10    1.67    1.59
  -7   2 -11   14.18    2.39
  -7   2 -12   12.61    2.28
  -7   2 -13   19.53    2.66
  -7   2 -14   25.59    2.99
  -7  -3  11    1.26    2.30
  -7   3  11    1.18    1.99
  -7  -3  10    3.52    1.54
  -7   3  10    2.68    1.99
  -7  -3  10    2.83    2.50
  -7   3  10    1.80    1.80
  -7  -3   9   29.26    4.12
  -7  -3   9   22.01    2.81
  -7   3   9   27.49    3.98
  -7   3   9   26.19    3.53
  -7  -3   8   18.95    2.68
  -7   3   8   20.73    3.21
   7  -3  -7   93.73    6.11
  -7  -3   7   72.36    4.94
   7  -3  -6    7.40    2.06
  -7  -3   6    8.49    2.17
   7  -3  -5  108.99    6.46
  -7  -3   5   88.14    5.72
  -7   3   5   97.75    6.28
   7  -3  -4   79.73    5.58
  -7   3   4   79.96    5.65
  -7  -3   3   37.67    1.63
   7  -3  -3   50.74    4.37
  -7   3   3   45.53    4.16
  -7   3   2    4.81    1.76
   7  -3  -2    6.89    1.96
   7  -3  -2    7.92    2.19
  -7  -3   2    4.58    0.94
  -7   3   1   41.06    3.95
  -7  -3   1   33.55    4.09
  -7   3   1   30.51    3.90
   7  -3  -1   36.51    3.36
   7  -3  -1   32.33    3.61
  -7   3   0    6.42    1.95
  -7  -3   0    1.13    2.64
  -7   3   0    2.24    2.67
   7  -3   0    3.58    2.19
   7   3   0    2.85    2.11
   7  -3   0    5.50    1.96
   7  -3   0    3.33    1.67
  -7   3  -1   26.07    3.23
  -7  -3  -1   20.79    3.50
  -7   3  -1   30.44    3.90
   7  -3   1   21.82    2.77
   7  -3   1   21.34    3.35
   7  -3   1   24.23    3.25
   7   3   1   20.70    3.49
  -7   3  -2   79.07    5.38
   7  -3   2   77.25    5.98
   7   3   2   80.53    5.99
   7  -3   2   80.53    4.86
  -7  -3  -2   72.79    5.44
  -7   3  -2   87.81    5.86
   7   3   3   22.79    3.49
  -7   3  -3   16.76    2.67
  -7  -3  -3   22.24    3.40
  -7   3  -3   19.35    3.14
   7  -3   3   19.59    2.72
   7  -3   3   21.84    3.40
  -7   3  -4   10.12    2.21
  -7  -3  -4   10.77    2.96
  -7   3  -4   11.79    2.87
   7  -3   4    9.80    2.75
   7  -3   4   11.26    2.34
   7   3   4   10.04    2.64
  -7   3  -5   31.15    3.37
  -7   3  -5   29.44    3.74
   7  -3   5   31.55    3.26
  -7  -3  -5   34.55    4.01
  -7   3  -6   24.35    3.00
  -7  -3  -6   17.87    3.39
  -7   3  -6   19.47    3.31
   7  -3   6   22.10    2.86
  -7   3  -7    8.77    2.14
  -7  -3  -7    9.71    2.89
  -7   3  -7    8.76    2.70
   7  -3   7    9.09    2.16
  -7   3  -8   35.99    3.50
  -7  -3  -8   36.43    4.41
  -7   3  -8   34.57    4.22
  -7   3  -9    5.00    1.78
  -7  -3  -9    8.30    2.56
  -7   3  -9    4.25    2.23
  -7   3 -10   23.76    2.86
  -7  -3 -10   21.26    3.60
  -7   3 -10   16.72    3.28
  -7   3 -11   11.08    2.08
  -7  -4   7   22.00    3.03
  -7  -4   6   30.75    3.55
  -7   4   5    9.61    2.54
  -7   4   4   49.70    4.76
  -7  -4   3   12.53    3.08
  -7   4   3   13.11    3.01
  -7  -4   3   13.31    1.67
  -7   4   3   19.85    3.09
  -7  -4   2   -5.25    3.15
  -7   4   2   -3.42    2.90
   7  -4  -2    1.58    1.90
   7  -4  -2   -1.13    2.29
  -7  -4   2   -1.43    1.25
  -7   4   2   -1.01    1.71
  -7  -4   1   17.84    3.45
  -7   4   1   17.97    3.40
   7  -4  -1   21.29    3.24
   7  -4  -1   17.78    3.17
  -7   4   1   23.31    3.41
   7  -4   0   93.97    6.01
   7  -4   0   87.70    6.19
  -7  -4   0   93.67    5.97
  -7   4   0   94.65    5.89
  -7   4   0   88.12    6.11
  -7  -4  -1   17.83    3.17
  -7   4  -1   19.41    3.03
   7  -4   1   10.74    2.87
   7  -4   1   15.81    2.97
  -7   4  -1   11.96    2.52
   7  -4   2   76.92    5.47
   7  -4   2   73.26    5.61
  -7  -4  -2   75.63    5.36
  -7   4  -2   79.03    5.29
   7  -4   2   75.23    6.00
  -7   4  -2   80.08    5.62
   7   4   2   75.28    6.03
   7  -4   3   66.95    5.78
   7   4   3   72.15    5.77
   7  -4   3   79.03    5.51
  -7  -4  -3   73.53    5.32
  -7   4  -3   77.11    5.31
  -7   4  -3   84.98    5.70
   7  -4   4    9.02    2.66
   7   4   4   19.72    3.24
  -7  -4  -4   14.65    3.16
  -7   4  -4   13.16    2.83
   7  -4   4   12.62    2.94
  -7   4  -4   11.58    2.51
  -7  -4  -5    2.61    2.36
  -7   4  -5    2.14    2.21
   7  -4   5    5.65    2.66
   7  -4   5    5.11    2.30
   7   4   5    4.84    2.39
  -7   4  -5    5.33    1.92
  -7  -4  -6   32.04    4.17
  -7   4  -6   30.70    3.94
   7  -4   6   31.99    4.63
   7  -4   6   29.57    3.75
  -7   4  -6   34.45    3.60
   7   4   6   31.13    4.15
   7  -4   7   38.59    5.55
  -7   4  -7   43.54    4.00
  -7  -4  -7   47.21    4.62
  -7   4  -7   42.07    4.24
  -7   4  -8    9.40    2.61
  -7   4  -8    8.97    2.07
  -7   4  -9   17.47    3.36
  -7   5   0    8.01    2.43
  -7   5  -1   14.25    2.96
  -7   5  -2   14.83    2.94
  -7   5  -3   15.32    2.94
  -7   5  -4   41.23    4.29
  -8   0  16    6.74    2.20
  -8   0  15   17.04    3.04
  -8   0  14   26.95    3.63
   8   0 -13   12.04    1.59
  -8   0  13    7.40    2.25
  -8   0  12    1.26    1.67
   8   0 -12    2.12    1.04
  -8   0  11   96.07    6.26
   8   0 -11   98.03    3.36
  -8   0  10   10.96    2.38
   8   0 -10   15.77    1.21
  -8   0  10   13.72    3.32
  -8   0   9   37.41    3.81
   8   0  -9   35.80    1.45
  -8   0   9   48.07    5.20
  -8   0   8  101.00    6.18
  -8   0   8   97.07    7.20
  -8   0   7   19.13    2.76
  -8   0   7   13.32    3.12
  -8   0   6   -0.84    1.33
  -8   0   5   -0.28    1.40
  -8   0   4   13.77    2.38
   8   0  -3    0.40    2.24
  -8   0   3    0.55    1.28
   8   0  -2    3.92    2.33
  -8   0   2    5.14    1.72
  -8   0   1    5.65    1.86
   8   0  -1    4.18    2.22
   8   0   0    0.75    1.90
  -8   0   0    1.36    1.52
  -8   0  -1   30.87    4.07
   8   0   1   36.10    4.25
  -8   0  -2   58.87    5.25
   8   0   2   62.76    5.53
  -8   0  -3   -0.31    2.21
  -8   0  -4    8.69    2.98
  -8   0  -4    3.71    1.24
  -8   0  -4    4.68    1.79
  -8   0  -5   78.67    3.95
  -8   0  -5   74.29    5.41
  -8   0  -5   87.45    6.10
  -8   0  -6    5.64    2.61
  -8   0  -6    3.98    1.47
  -8   0  -6    2.97    1.82
  -8   0  -7    9.12    2.97
  -8   0  -7    2.53    1.52
  -8   0  -8   38.48    3.19
  -8   0  -8   39.13    4.45
  -8   0  -9   -0.70    2.79
  -8   0  -9    0.18    1.74
  -8   0 -10   -0.94    1.83
  -8   0 -11   13.35    2.51
  -8   0 -12    2.72    2.00
  -8   1  14   26.48    3.77
  -8  -1  14   28.19    3.49
  -8  -1  13    3.23    1.80
  -8   1  13    2.46    1.86
  -8  -1  12   73.99    5.37
  -8   1  12   81.46    5.97
  -8  -1  11   41.06    3.99
   8  -1 -11   44.88    4.34
  -8   1  11   45.81    4.51
  -8  -1  10  122.34    6.83
  -8   1  10  125.79    8.54
  -8  -1  10  123.17    8.59
   8  -1 -10  141.74    7.62
  -8   1  10  120.03    7.12
  -8   1   9  123.11    7.22
  -8  -1   9  115.27    6.63
  -8   1   9  129.98    8.58
   8  -1  -9  142.53    7.53
  -8  -1   9  122.81    8.33
  -8   1   8  120.22    7.03
  -8  -1   8  112.41    6.51
   8  -1  -8  129.05    7.02
  -8   1   8  112.97    7.80
  -8  -1   8  127.93    8.24
  -8   1   7   74.31    5.28
  -8  -1   7   67.35    4.95
   8  -1  -7   58.87    4.84
  -8   1   6   10.48    2.23
  -8  -1   6    7.47    2.15
  -8   1   5   42.05    3.97
   8  -1  -5   40.76    2.22
  -8  -1   5   49.46    4.24
  -8   1   4    0.86    1.40
  -8  -1   4    2.46    1.55
   8  -1  -4    1.00    0.98
  -8   1   3  183.20    8.30
   8  -1  -3  168.23    5.07
  -8  -1   3  164.13    8.10
  -8   1   2  211.00    9.28
   8  -1  -2  212.62    6.04
  -8  -1   2  219.78    9.42
   8  -1  -2  221.64   10.82
   8   1  -2  241.61   11.37
   8  -1  -1   14.98    1.36
   8  -1  -1   10.74    2.96
   8   1  -1   10.49    2.97
  -8  -1   1   17.96    2.81
   8  -1   0  214.01   10.41
   8   1   0  211.89   10.40
  -8  -1   0  189.76    9.10
  -8   1  -1  177.03    8.22
   8  -1   1  184.50    9.64
   8   1   1  194.39    9.82
  -8  -1  -1  165.40    8.39
  -8  -1  -1  165.75    8.70
  -8   1  -1  186.13    9.05
  -8  -1  -2  138.69    4.23
  -8   1  -2  132.52    6.99
   8  -1   2  131.47    8.15
   8   1   2  135.15    8.19
  -8  -1  -2  124.40    7.42
  -8   1  -2  129.13    7.54
  -8  -1  -3  112.47    3.97
  -8   1  -3  111.88    6.37
  -8  -1  -3  108.33    6.80
  -8   1  -3  106.03    6.92
   8  -1   3  109.44    7.55
   8   1   3  105.19    7.32
  -8  -1  -4   12.31    3.12
  -8   1  -4   17.65    3.45
  -8   1  -4   16.57    2.58
  -8  -1  -4   14.88    1.68
  -8  -1  -5  102.51    4.13
  -8   1  -5   82.74    5.68
  -8  -1  -5  111.28    6.82
  -8   1  -5  109.77    6.92
  -8  -1  -6   69.39    3.48
  -8   1  -6   63.61    4.89
  -8  -1  -6   78.67    5.79
  -8   1  -6   70.96    5.70
  -8   1  -7   35.68    4.34
  -8  -1  -7   41.94    2.83
  -8   1  -7   29.58    3.44
  -8  -1  -7   36.62    4.26
  -8   1  -8  101.58    5.39
  -8  -1  -8  105.93    4.65
  -8   1  -8   95.32    5.99
  -8  -1  -8   95.98    6.72
  -8   1  -8  106.66    7.12
  -8  -1  -9   14.62    3.43
  -8   1  -9   13.12    3.57
  -8   1  -9   15.57    2.52
  -8   1  -9   16.48    2.76
  -8  -1  -9   16.45    2.20
  -8   1 -10   80.87    5.02
  -8  -1 -10   78.96    4.30
  -8   1 -10   63.74    4.98
  -8   1 -11   62.15    4.56
  -8  -1 -11   57.20    3.84
  -8   1 -11   46.45    4.32
  -8  -1 -12   57.81    3.98
  -8   1 -12   44.85    4.26
  -8   1 -13   32.67    3.64
  -8   1 -14   13.98    2.77
  -8   1 -15   11.01    2.50
  -8  -2  12  133.44    7.02
  -8  -2  11   43.42    4.02
  -8   2  11   42.30    4.56
  -8  -2  10   10.57    2.32
  -8   2  10   13.10    2.85
  -8  -2   9   13.36    2.42
  -8  -2   9   11.91    3.19
  -8   2   9   17.96    3.06
  -8   2   9   13.88    3.35
  -8  -2   8    0.83    1.49
  -8   2   8   -0.34    1.43
  -8  -2   7   60.28    4.73
  -8   2   7   69.67    5.38
  -8   2   6   28.37    3.50
  -8  -2   6   23.31    3.05
   8  -2  -6   34.06    3.72
  -8   2   5   51.78    4.61
  -8  -2   5   43.20    4.11
   8  -2  -5   43.64    4.20
   8  -2  -4   33.29    2.70
  -8  -2   4   34.95    3.90
   8  -2  -4   37.48    3.86
   8  -2  -3   33.59    2.70
  -8  -2   3   34.77    3.90
   8  -2  -3   43.55    4.13
   8  -2  -2   30.40    4.26
   8   2  -2   26.96    4.25
  -8   2   2   29.61    3.44
   8  -2  -2   25.17    2.36
  -8  -2   2   25.78    3.42
  -8   2   1   30.49    3.54
   8  -2  -1   28.34    4.30
   8   2  -1   23.11    3.82
   8  -2  -1   30.82    2.54
  -8  -2   0   10.32    3.17
  -8   2   0   10.10    2.97
  -8   2   0   13.46    2.41
   8  -2   0    7.17    1.67
   8  -2   0    6.66    2.68
   8   2   0    3.91    2.52
  -8  -2  -1   11.19    3.12
   8  -2   1   13.24    3.28
  -8   2  -1   15.22    3.31
   8   2   1   16.12    3.42
  -8   2  -1   20.49    2.88
  -8  -2  -1   15.17    1.06
   8  -2   1   16.43    2.02
  -8   2  -2  146.87    7.48
   8  -2   2  141.32    8.59
   8   2   2  136.33    8.25
   8  -2   2  127.61    5.35
  -8  -2  -2  134.32    4.02
  -8  -2  -2  145.21    8.01
  -8   2  -2  155.64    8.23
  -8  -2  -3   11.22    3.20
  -8   2  -3   14.94    3.39
  -8   2  -3   16.38    2.62
   8  -2   3   13.65    1.97
   8  -2   3   16.66    3.57
   8   2   3   13.87    3.13
  -8   2  -4   85.19    5.60
  -8  -2  -4   82.13    6.10
  -8   2  -4  102.30    6.65
   8  -2   4  101.43    7.49
  -8   2  -5   35.40    3.77
  -8  -2  -5   38.94    4.30
  -8   2  -5   43.48    4.60
  -8  -2  -6   27.47    3.88
  -8   2  -6   27.54    3.89
  -8   2  -6   22.35    3.08
  -8  -2  -7   11.15    3.10
  -8   2  -7    9.70    3.07
  -8   2  -7    9.45    2.27
  -8  -2  -8   27.97    4.22
  -8   2  -8   33.63    4.46
  -8   2  -8   29.65    3.43
  -8   2  -9    6.87    2.00
  -8   2 -10    7.91    2.18
  -8   2 -11   21.09    3.03
  -8   2 -12   45.37    4.11
  -8   2 -13   54.06    4.51
  -8  -3  10    0.51    1.50
  -8  -3   9    0.27    1.65
  -8  -3   8   12.50    2.39
  -8  -3   7   12.48    2.50
  -8  -3   6   28.52    3.47
  -8  -3   5   25.53    3.37
  -8   3   5   34.49    3.94
  -8  -3   4    4.26    1.94
  -8   3   4    8.25    2.30
  -8   3   3    6.05    2.20
   8  -3  -3    6.81    2.04
   8  -3  -3    8.29    2.43
  -8   3   2   17.79    3.00
   8  -3  -2   16.57    2.50
   8  -3  -2   12.61    2.62
  -8   3   1   13.79    2.68
  -8  -3   1    6.03    3.21
  -8   3   1    7.92    3.16
  -8  -3   1    9.41    0.70
   8  -3  -1   10.93    2.27
   8  -3  -1   13.63    2.70
  -8   3   0    2.26    1.98
  -8  -3   0   -2.60    3.06
  -8   3   0    0.96    2.86
   8  -3   0    0.83    2.36
   8   3   0    0.41    2.61
   8  -3   0    0.41    1.83
   8  -3   1   51.17    5.33
   8   3   1   48.76    5.25
  -8   3  -1   46.41    4.42
   8  -3   1   45.51    3.74
  -8  -3  -1   52.05    5.03
  -8   3  -1   53.30    5.23
  -8   3  -2   17.07    2.87
  -8  -3  -2   12.81    3.38
  -8   3  -2   15.01    3.41
   8  -3   2   12.02    2.35
   8  -3   2   16.32    3.36
   8   3   2   10.95    2.91
  -8   3  -3   -0.30    1.58
  -8  -3  -3   -0.62    2.36
  -8   3  -3    4.00    2.71
   8  -3   3   -0.42    2.07
   8   3   3   -0.39    1.93
   8  -3   3    2.13    1.74
  -8   3  -4    0.60    1.62
  -8  -3  -4    5.26    2.76
   8  -3   4    5.63    2.68
  -8   3  -4    6.83    2.75
   8   3   4    4.34    2.23
   8  -3   4    2.32    1.80
  -8   3  -5   -2.66    1.65
  -8  -3  -5   -1.59    2.59
  -8   3  -5   -0.95    2.72
   8  -3   5   -0.45    2.17
   8  -3   5    1.37    1.65
   8   3   5   -0.40    1.87
  -8   3  -6   15.39    2.69
  -8  -3  -6   17.57    3.42
  -8   3  -6   18.12    3.54
   8  -3   6   14.48    2.53
  -8   3  -7    0.29    1.51
  -8  -3  -7   -1.70    2.56
  -8   3  -7   -1.68    2.69
  -8   3  -8   15.17    2.65
  -8   3  -9    1.10    1.65
  -8   3 -10    2.14    1.79
  -8   3 -11    4.40    1.88
  -8  -4   6   17.50    3.02
  -8  -4   5    1.81    1.65
  -8   4   4   19.85    3.79
  -8  -4   3   -7.60    4.85
  -8   4   3   -4.09    4.08
   8  -4  -3    1.12    2.51
   8  -4  -2  149.91    7.75
  -8  -4   2  154.11    8.66
  -8   4   2  163.32    8.60
  -8   4   2  149.11    8.44
  -8  -4   1    6.17    3.96
  -8   4   1    8.02    3.50
   8  -4  -1   15.13    3.13
  -8   4   1   19.27    3.30
   8  -4   0  256.39   10.32
  -8  -4   0  230.27   10.49
  -8   4   0  255.00   10.73
  -8   4   0  264.33   11.30
   8  -4   1  149.78    7.72
  -8  -4  -1  148.51    8.18
  -8   4  -1  164.03    8.24
  -8   4  -1  162.88    8.60
   8  -4   2  272.96   10.79
   8  -4   2  283.14   12.96
  -8  -4  -2  280.41   11.25
  -8   4  -2  273.03   11.02
   8   4   2  241.90   12.05
  -8   4  -2  287.37   11.76
   8   4   3  135.08    8.74
   8  -4   3  150.82    7.67
  -8  -4  -3  170.19    8.45
  -8   4  -3  157.01    8.07
  -8   4  -3  154.86    8.24
   8  -4   3  144.47    9.27
   8  -4   4   48.58    5.57
   8   4   4   46.90    5.22
  -8  -4  -4   55.36    5.19
  -8   4  -4   59.73    5.22
  -8   4  -4   53.58    4.80
   8  -4   5   32.02    4.75
  -8   4  -5   22.39    3.59
   8   4   5   23.61    3.81
  -8   4  -5   28.02    3.55
   8   4   6   18.09    3.63
  -8   4  -6   16.54    3.43
   8  -4   6   19.37    3.94
  -8   4  -6   19.36    3.13
   8   4   7  146.95    9.21
  -8   4  -7  137.13    8.05
  -8   4  -7  145.75    7.73
   8   4   8   11.58    3.36
  -9   0  13   21.56    3.32
  -9   0  12    2.08    1.99
  -9   0  11    3.81    2.06
  -9   0  10    5.04    2.08
  -9   0   9   12.94    2.65
  -9   0   8   98.70    6.54
  -9   0   7   -0.32    1.50
  -9   0   6   94.47    6.26
  -9   0   5   19.42    2.98
  -9   0   4   -1.87    1.56
  -9   0   3    0.31    1.55
   9   0  -2   -2.71    2.75
  -9   0   2    0.62    1.59
  -9   0   1   30.86    3.56
   9   0  -1   29.32    4.45
  -9   0   0   14.19    2.62
   9   0   0   13.67    3.24
  -9   0  -1   14.59    3.68
   9   0   1   12.31    3.16
   9   0   2    3.85    2.46
  -9   0  -2   -0.69    2.81
   9   0   3   34.66    4.55
  -9   0  -3   33.18    3.80
  -9   0  -3   39.92    4.73
  -9   0  -4   68.86    5.46
  -9   0  -4   61.36    5.70
  -9   0  -5   13.83    3.40
  -9   0  -5    6.86    2.31
  -9   0  -6    0.69    2.48
  -9   0  -6    0.62    1.48
  -9   0  -6    3.97    1.94
  -9   0  -7   25.97    2.70
  -9   0  -7   23.55    3.40
  -9   0  -8    0.53    1.58
  -9   0  -8    0.66    1.62
  -9   0  -9   36.41    3.32
  -9   0  -9   26.31    3.64
  -9   0 -10   21.58    2.97
  -9   0 -10   23.03    3.39
  -9   0 -11   57.98    4.37
  -9  -1  13    5.27    2.23
  -9  -1  12    3.63    1.99
  -9  -1  11   61.88    5.15
  -9   1  11   56.32    5.18
  -9   1  10  243.18   10.92
  -9  -1  10  233.01   10.36
  -9   1   9   98.01    6.75
  -9  -1   9   95.57    6.35
  -9   1   8  149.33    8.32
  -9  -1   8  167.46    8.41
  -9   1   7   66.97    5.34
  -9  -1   7   63.25    5.11
   9  -1  -7   55.26    2.51
  -9   1   6    2.99    1.76
  -9  -1   6    2.21    1.70
   9  -1  -6    1.19    0.92
  -9   1   5   58.19    4.88
  -9  -1   5   52.76    4.75
   9  -1  -5   56.04    2.42
  -9   1   4   21.52    3.14
  -9  -1   4   22.54    3.15
   9  -1  -4   18.26    1.48
  -9   1   3  160.32    7.95
  -9  -1   3  140.30    7.67
   9  -1  -3  129.06    4.17
   9   1  -2   39.81    5.28
  -9  -1   2   50.60    4.58
   9  -1  -2   56.94    6.09
  -9  -1   1   83.76    5.96
   9  -1  -1   87.71    7.21
   9   1  -1   95.40    7.56
   9  -1   0  209.35   11.07
   9   1   0  206.94   10.95
  -9  -1   0  186.96    9.28
  -9  -1   0  201.78   10.17
  -9   1   0  215.97   10.32
   9  -1   1  216.93   11.17
   9   1   1  207.61   10.94
  -9   1  -1  191.27    9.14
  -9  -1  -1  210.22    9.80
  -9  -1  -1  193.76    9.99
  -9   1  -1  213.47   10.46
  -9   1  -2  301.50   11.85
   9  -1   2  299.42   13.68
   9   1   2  303.12   13.61
  -9  -1  -2  311.01   12.40
  -9  -1  -2  302.89   12.51
  -9   1  -2  291.68   12.50
  -9   1  -3   96.08    6.25
   9  -1   3   93.27    7.43
   9   1   3   91.20    7.20
  -9  -1  -3   88.70    6.68
  -9   1  -3  105.92    7.31
  -9  -1  -4   91.50    3.81
  -9   1  -4   81.38    5.78
  -9  -1  -4   92.33    6.78
  -9   1  -4   95.11    6.76
   9  -1   4   94.31    7.52
   9   1   4   93.17    7.31
  -9  -1  -5   39.38    2.69
  -9   1  -5   34.31    3.79
  -9  -1  -5   41.97    4.75
  -9   1  -5   41.23    4.94
  -9  -1  -6   32.31    4.40
  -9   1  -6   30.31    4.39
  -9  -1  -6   23.04    2.28
  -9   1  -6   21.04    3.17
  -9  -1  -7  111.55    4.88
  -9   1  -7  109.32    6.74
  -9   1  -8   13.98    2.66
  -9  -1  -8   15.36    2.16
  -9  -1  -9   37.22    3.06
  -9   1  -9   29.63    3.75
  -9   1 -10    0.94    1.74
  -9   1 -10    4.60    2.20
  -9  -1 -10    7.33    2.05
  -9   1 -11    4.37    2.03
  -9  -1 -11    5.48    1.98
  -9   1 -12    6.82    2.34
  -9   1 -13    7.72    2.38
  -9  -2  11   57.84    4.94
  -9  -2  10   33.61    3.86
  -9  -2   9   76.09    5.62
  -9   2   8   22.00    3.39
  -9  -2   8   25.53    3.43
  -9   2   7   85.62    6.25
  -9  -2   7   77.40    5.70
  -9   2   6   16.14    3.03
  -9  -2   6   19.59    3.18
   9  -2  -6   16.04    2.04
  -9   2   5    7.74    2.40
  -9  -2   5    5.73    2.05
   9  -2  -5    4.94    1.44
  -9  -2   4   23.04    3.30
   9  -2  -4   20.06    2.17
   9  -2  -3   62.98    3.53
  -9  -2   3   66.32    5.54
  -9   2   2   14.74    2.84
   9  -2  -2   14.23    1.93
  -9  -2   2   11.76    2.64
  -9   2   1   71.44    5.45
   9  -2  -1   68.33    3.60
  -9  -2   1   56.53    5.24
  -9   2   1   82.50    6.61
   9  -2  -1   71.31    6.55
   9   2  -1   77.25    6.83
  -9  -2   0   12.17    3.71
  -9   2   0   15.18    3.89
  -9   2   0   18.61    3.02
   9  -2   0   10.86    3.36
   9   2   0   14.31    3.60
   9  -2   0   15.89    2.00
  -9  -2  -1   -1.79    3.04
  -9   2  -1   -1.80    3.16
  -9   2  -1    0.65    1.68
   9  -2   1   -0.26    1.22
   9  -2   1   -1.78    2.44
   9   2   1   -1.30    2.80
  -9  -2  -2   12.37    3.51
  -9   2  -2   15.10    3.88
   9  -2   2   10.37    3.08
  -9   2  -2    8.60    2.25
   9   2   2    5.18    2.61
  -9  -2  -2    9.12    0.95
   9  -2   2    9.86    1.87
  -9  -2  -3    3.82    2.98
  -9   2  -3    3.91    3.11
  -9   2  -3    5.07    2.02
  -9  -2  -3    4.55    1.03
   9  -2   3    2.29    2.29
   9   2   3    3.02    2.37
  -9   2  -4   43.07    4.27
  -9  -2  -4   39.97    2.33
   9   2   4   42.86    5.12
   9  -2   4   41.24    5.31
  -9  -2  -4   47.95    5.18
  -9   2  -4   42.98    4.88
  -9   2  -5  137.17    7.55
  -9  -2  -5  130.30    4.71
  -9  -2  -5  152.91    8.43
  -9   2  -5  132.49    8.14
   9  -2   5  128.66    9.23
   9   2   5  146.29    9.14
  -9   2  -6    5.00    2.01
  -9  -2  -6    5.81    1.43
  -9   2  -7   13.62    2.71
  -9  -2  -7   17.70    2.06
  -9   2  -8   21.67    3.24
  -9   2  -9   25.97    3.49
  -9   2 -10   34.67    3.91
  -9   2 -11   40.03    4.12
  -9   2 -12  104.32    6.53
  -9  -3   9   13.64    2.77
  -9  -3   8   28.15    3.54
  -9  -3   7   12.12    2.62
  -9  -3   6   15.26    2.96
   9  -3  -5   33.81    3.24
  -9  -3   5   27.64    3.74
   9  -3  -4    3.46    1.77
  -9  -3   4    0.67    1.77
  -9   3   4    4.82    2.36
  -9   3   3    3.64    2.03
   9  -3  -3    4.02    1.83
  -9  -3   3    2.04    1.90
  -9   3   2   31.48    3.97
  -9  -3   2   25.16    4.51
  -9   3   2   29.02    4.49
   9  -3  -2   25.19    2.92
  -9   3   1    2.16    1.87
  -9  -3   1   -2.67    3.70
  -9   3   1    1.10    3.09
   9  -3  -1    1.95    1.80
  -9   3   0    2.48    1.91
  -9  -3   0   -1.83    3.69
  -9   3   0    3.95    3.23
   9  -3   0    1.90    2.74
   9   3   0    3.26    2.99
   9  -3   0    3.65    1.81
  -9   3  -1   72.30    5.69
   9  -3   1   61.81    4.19
  -9  -3  -1   76.43    6.41
  -9   3  -1   69.97    6.22
   9  -3   1   68.20    6.62
   9   3   1   57.23    6.03
  -9   3  -2    3.08    1.97
  -9  -3  -2    4.58    3.17
  -9   3  -2    5.27    2.97
   9  -3   2    3.32    2.69
   9  -3   2    7.44    2.08
   9   3   2    3.12    2.48
   9  -3   3    3.36    2.59
   9   3   3    9.26    3.05
  -9   3  -3    4.73    2.15
  -9  -3  -3    7.96    3.19
  -9   3  -3   10.70    3.43
   9  -3   3    6.34    2.06
  -9   3  -4    0.67    1.70
  -9  -3  -4    1.38    2.87
  -9   3  -4    1.73    2.64
   9  -3   4   -0.98    2.64
   9   3   4    2.20    2.23
   9  -3   4    1.51    1.80
  -9   3  -5    0.33    1.86
   9  -3   5    3.58    2.55
   9   3   5    3.58    2.81
   9  -3   6   28.80    4.87
  -9   3  -6   35.42    3.99
   9   3   6   31.36    4.74
  -9   3  -7    3.52    2.01
   9  -3   7    2.79    3.06
  -9   3  -8   21.75    3.28
  -9   3  -9    7.41    2.36
  -9   3 -10   12.96    2.70
   9  -4  -5   87.58    5.83
  -9  -4   5   68.12    5.59
   9  -4  -4   71.46    5.40
  -9   4   4   80.40    6.45
  -9   4   3    3.11    3.76
   9  -4  -3    8.28    2.77
   9  -4  -2   69.19    5.33
  -9   4   2   60.00    5.94
  -9   4   1    8.67    3.69
   9  -4  -1    8.61    2.76
  -9   4   0    7.88    3.62
   9  -4   0    8.53    2.69
  -9   4  -1   21.76    4.10
   9   4   2   39.02    5.56
  -9   4  -2   43.58    4.94
   9   4   3    7.19    3.52
   9   4   4   20.94    4.19
  -9   4  -4   28.67    3.85
  -9   4  -5   34.57    4.14
   9   4   5   35.99    4.94
   9   4   6    5.36    2.85
  -9   4  -6   11.34    2.74
 -10   0   9    4.77    2.21
 -10   0   8    1.46    1.86
 -10   0   7   44.07    4.65
 -10   0   6    4.93    2.06
 -10   0   5   31.66    3.92
 -10   0   4    3.12    1.87
 -10   0   3   81.32    6.15
  10   0  -2   49.04    6.12
 -10   0   2   59.20    5.18
  10   0  -1   43.21    5.79
 -10   0   1   44.84    4.61
 -10   0   0   57.34    5.10
  10   0   0   38.06    5.36
  10   0   1  100.12    8.01
  10   0   2   70.20    6.89
 -10   0  -3   95.88    6.71
  10   0   3   92.54    7.72
 -10   0  -4  194.52    9.91
  10   0   4  236.56   12.27
 -10   0  -5   40.83    4.57
  10   0   5   46.17    5.71
 -10   0  -6   15.56    3.03
 -10   0  -7   30.11    4.07
 -10  -1  11   55.69    5.17
 -10  -1  10    0.72    1.84
 -10  -1   9    7.85    2.57
 -10  -1   8   38.43    4.28
  10  -1  -8   40.68    1.76
 -10   1   7    1.85    1.92
 -10  -1   7    2.12    2.00
  10  -1  -7    3.36    0.77
 -10   1   6    8.79    2.39
 -10  -1   6    3.90    1.95
 -10   1   5   31.21    4.09
 -10  -1   5   39.38    4.43
 -10   1   4    9.28    2.45
 -10  -1   4   12.77    2.83
 -10   1   3   15.46    2.96
 -10  -1   3   14.77    2.92
  10  -1  -2   26.33    4.81
  10   1  -2   25.52    4.76
 -10  -1   2   26.12    3.70
  10  -1  -1   49.24    5.98
 -10  -1   1   45.33    4.70
  10   1  -1   58.29    6.40
 -10   1   0    5.18    2.05
  10  -1   0    3.97    2.99
  10   1   0    4.92    3.13
 -10  -1   0    6.52    2.33
 -10   1  -1   22.02    3.34
 -10  -1  -1   19.14    3.33
  10  -1   1   18.06    4.17
  10   1   1   19.69    4.34
  10  -1   2   18.14    3.89
  10   1   2   23.86    4.45
 -10   1  -2   27.21    3.61
 -10  -1  -2   19.16    3.36
 -10   1  -3   19.22    3.16
 -10  -1  -3   17.53    3.38
  10  -1   3   20.71    4.16
  10   1   3   20.94    3.95
 -10   1  -4   15.02    2.95
  10  -1   4   12.60    3.30
  10   1   4   16.41    3.75
  10  -1   5   21.97    4.24
  10   1   5   18.00    3.75
 -10   1  -5   15.59    2.93
 -10   1  -6    2.41    1.99
 -10   1  -7    5.15    2.13
 -10   1  -8   13.32    2.81
 -10  -2  10   58.67    5.23
 -10  -2   9   92.26    6.54
 -10  -2   8   90.51    6.45
  10  -2  -8   89.38    4.20
 -10  -2   7   37.19    4.37
  10  -2  -7   37.42    2.70
 -10  -2   6   13.88    2.91
  10  -2  -6   13.53    1.90
  10  -2  -5   60.97    3.37
 -10  -2   5   64.66    5.55
 -10  -2   4   -0.36    1.88
  10  -2  -4    0.70    1.39
  10  -2  -3   24.43    2.21
 -10  -2   3   27.51    3.91
 -10   2   2   42.71    4.63
  10  -2  -2   40.51    2.74
 -10  -2   2   45.80    4.96
  10  -2  -1   36.79    5.28
  10   2  -1   44.26    5.75
 -10   2   1   49.08    4.83
  10  -2  -1   38.70    2.78
 -10  -2   1   39.00    4.58
 -10   2   0   14.82    2.96
  10  -2   0   13.94    3.84
  10   2   0   11.59    3.60
  10  -2   0   16.04    1.96
 -10  -2   0    9.78    2.83
 -10   2  -1    4.66    2.10
  10  -2   1    1.54    2.96
  10   2   1    0.99    2.71
 -10  -2  -1    5.66    2.27
 -10   2  -2   24.86    3.62
  10  -2   2   25.60    4.66
  10   2   2   33.44    4.96
 -10   2  -3    0.35    1.99
  10  -2   3    0.52    2.53
  10   2   3    0.48    2.50
 -10   2  -4    9.11    2.60
  10  -2   4    6.83    3.08
  10   2   4    8.68    3.22
 -10   2  -5   13.65    3.01
 -10   2  -6   25.07    3.65
 -10   2  -7   17.93    3.18
 -10   2  -8    6.50    2.31
  10  -3  -7    8.89    2.16
  10  -3  -6   12.39    2.37
  10  -3  -5   11.84    2.27
  10  -3  -4   11.65    2.28
  10  -3  -3   10.64    2.30
  10  -3  -2   73.64    4.50
  10  -3  -1   52.20    3.88
  10  -3   0   24.53    4.70
  10   3   0   32.40    5.05
  10  -3   0   26.04    2.96
  10  -3   1    7.60    3.32
  10   3   1    2.55    2.85
  10  -3   1    5.43    1.96
  10  -3   2   43.30    5.85
  10   3   2   36.10    5.25
  10  -3   2   32.79    3.30
  10  -3   3   12.97    2.45
  10  -3   3   10.89    4.04
  11  -3   0   16.61    2.52
  11  -3   1    9.69    2.29
   0   0   0    0.00    0.00
TITL Neta1R_1_auto in P2(1)/m
REM P2(1)/m (#11 in standard setting)
CELL 0.71073   9.080784   4.716211  15.348190  90.0000  92.3687  90.0000
ZERR    2.00   0.000464   0.000238   0.000691   0.0000   0.0043   0.0000
LATT  1
SYMM -x, y+1/2,-z
SFAC C H O
UNIT 30.00 36.00 14.00
TREF
HKLF 4
END
_computing_structure_solution     'SHELXT 2018/2 (Sheldrick, 2018)'
;
_shelx_hkl_checksum     59694
_shelx_res_file
;
TITL neta1r_1_auto_a.res in P2(1)
    neta1r.res
    created by SHELXL-2018/3 at 13:04:06 on 23-Feb-2025
REM Old TITL Neta1R_1_auto in P21/m #11
REM SHELXT solution in P2(1): R1 0.124, Rweak 0.021, Alpha 0.010
REM <I/s> 0.000 for 0 systematic absences, Orientation as input
REM Flack x = -9.990 ( 9.990 ) from 206 Parsons' quotients
REM Formula found by SHELXT: C23
CELL 0.71073 9.07855 4.716242 15.357151 90 92.369 90
ZERR 2 0.000715 0.000471 0.001841 0 0.0094 0
LATT -1
SYMM -X,0.5+Y,-Z
SFAC C H O
UNIT 30 28 16
L.S. 10
PLAN  40
SIZE 0.09 0.12 0.33
TEMP -173
CONF
BOND
list 4
MORE -1
BOND $H
fmap 2
ACTA
OMIT -1 0 1
OMIT 0 5 8
OMIT 3 2 15
REM <olex2.extras>
REM <HklSrc "%.\\Neta1R.hkl">
REM </olex2.extras>
WGHT    0.039200    0.149200
FVAR       0.82579
O1    3    0.118196   -0.379643    0.133346    11.00000    0.01842    0.01545 =
         0.01241   -0.00074    0.00149   -0.00583
AFIX 147
H1    2    0.055562   -0.477165    0.158764    11.00000   -1.50000
AFIX   0
C1    1    0.190871   -0.209064    0.192301    11.00000    0.01481    0.00878 =
         0.01676   -0.00001   -0.00063    0.00219
O2    3    0.411366    0.356674    0.446829    11.00000    0.02023    0.02003 =
         0.01169    0.00002    0.00234   -0.00212
C2    1    0.161617   -0.219353    0.282092    11.00000    0.01585    0.01333 =
         0.01603    0.00351    0.00298    0.00038
AFIX  43
H2    2    0.089780   -0.346481    0.302743    11.00000   -1.20000
AFIX   0
O3    3    0.609797    0.695529    0.381356    11.00000    0.02375    0.02148 =
         0.01071   -0.00359    0.00338   -0.00860
AFIX 147
H3    2    0.574088    0.690794    0.430930    11.00000   -1.50000
AFIX   0
C3    1    0.237907   -0.044312    0.338706    11.00000    0.01783    0.01476 =
         0.01204    0.00163    0.00345    0.00235
AFIX  43
H3A   2    0.218920   -0.051708    0.399035    11.00000   -1.20000
AFIX   0
O4    3    0.469106    0.334962    0.186414    11.00000    0.01548    0.01143 =
         0.01038   -0.00102    0.00194   -0.00223
C4    1    0.344227    0.146974    0.309265    11.00000    0.01565    0.01177 =
         0.01308    0.00016    0.00152    0.00219
O5    3    0.927080    1.266930    0.216694    11.00000    0.01962    0.01755 =
         0.01069   -0.00143    0.00176   -0.00430
AFIX 147
H5    2    0.913091    1.280811    0.270254    11.00000   -1.50000
AFIX   0
C5    1    0.369984    0.153103    0.220293    11.00000    0.01145    0.00908 =
         0.01468    0.00194    0.00096    0.00085
O6    3    0.922006    1.217198    0.046173    11.00000    0.02408    0.01871 =
         0.01230   -0.00101    0.00443   -0.00823
AFIX 147
H6    2    0.909586    1.191230   -0.007744    11.00000   -1.50000
AFIX   0
C6    1    0.295254   -0.026349    0.161402    11.00000    0.01688    0.01190 =
         0.01082    0.00142    0.00209    0.00251
AFIX  43
H6A   2    0.315788   -0.022870    0.101253    11.00000   -1.20000
AFIX   0
C7    1    0.426641    0.335832    0.366526    11.00000    0.01298    0.01199 =
         0.01528    0.00338    0.00277    0.00272
C8    1    0.531933    0.517038    0.326465    11.00000    0.01460    0.01029 =
         0.01480   -0.00104    0.00009   -0.00085
C9    1    0.550113    0.519951    0.238522    11.00000    0.01155    0.00909 =
         0.01521   -0.00158    0.00008    0.00080
C10   1    0.645726    0.703791    0.188448    11.00000    0.01250    0.01031 =
         0.01613    0.00103    0.00357    0.00218
C11   1    0.742406    0.900431    0.229035    11.00000    0.01403    0.01457 =
         0.01204   -0.00007    0.00207    0.00155
AFIX  43
H11   2    0.746773    0.915742    0.290769    11.00000   -1.20000
AFIX   0
C12   1    0.831537    1.072473    0.180353    11.00000    0.01329    0.01013 =
         0.01466   -0.00086    0.00041    0.00210
C13   1    0.827863    1.049377    0.089184    11.00000    0.01557    0.01219 =
         0.01543    0.00241    0.00522   -0.00044
C14   1    0.730531    0.860328    0.048822    11.00000    0.02252    0.01863 =
         0.01112   -0.00201    0.00301   -0.00194
AFIX  43
H14   2    0.725433    0.847960   -0.012973    11.00000   -1.20000
AFIX   0
C15   1    0.640179    0.688377    0.096991    11.00000    0.01883    0.01573 =
         0.01585   -0.00216    0.00058   -0.00506
AFIX  43
H15   2    0.574296    0.559697    0.067981    11.00000   -1.20000
AFIX   0
O7    3    0.901924    1.375996    0.387136    11.00000    0.02546    0.02098 =
         0.01655   -0.00006    0.00456    0.00101
H7A   2    0.879378    1.228677    0.416178    11.00000    0.07015
H7B   2    0.846348    1.519606    0.407699    11.00000    0.08526
O8    3    0.861146    0.924499    0.488017    11.00000    0.02160    0.03653 =
         0.02359    0.00402    0.00416   -0.00012
H8A   2    0.772901    0.909845    0.513904    11.00000    0.06050
H8B   2    0.930392    0.934102    0.530165    11.00000    0.08054
HKLF 4
REM  neta1r_1_auto_a.res in P2(1)
REM wR2 = 0.0832, GooF = S = 1.057, Restrained GooF = 1.057 for all data
REM R1 = 0.0337 for 2411 Fo > 4sig(Fo) and 0.0383 for all 2638 data
REM 228 parameters refined using 1 restraints
END
WGHT      0.0392      0.1492
REM Highest difference peak  0.234,  deepest hole -0.215,  1-sigma level  0.048
Q1    1   0.4736  0.4377  0.3449  11.00000  0.05    0.23
Q2    1   0.6659  0.6879  0.1448  11.00000  0.05    0.20
Q3    1   0.1743 -0.2198  0.2388  11.00000  0.05    0.20
Q4    1   0.3468  0.1940  0.2620  11.00000  0.05    0.19
Q5    1   0.5945  0.6328  0.2137  11.00000  0.05    0.18
Q6    1   0.3960  0.1987  0.3400  11.00000  0.05    0.17
Q7    1   0.1681 -0.0541  0.2958  11.00000  0.05    0.16
Q8    1   0.6797  0.8089  0.2152  11.00000  0.05    0.16
Q9    1   0.3477  0.0215  0.1991  11.00000  0.05    0.16
Q10   1   0.7702  0.9423  0.0683  11.00000  0.05    0.16
Q11   1   0.2460 -0.1430  0.1600  11.00000  0.05    0.15
Q12   1   0.9933  1.0967  0.3607  11.00000  0.05    0.15
Q13   1   0.8214  1.0850  0.1340  11.00000  0.05    0.15
Q14   1   0.5983  0.4431  0.5305  11.00000  0.05    0.15
Q15   1   0.9654  1.3330  0.0642  11.00000  0.05    0.15
Q16   1   0.8631  0.6472  0.2732  11.00000  0.05    0.14
Q17   1   0.7333  1.1833  0.3519  11.00000  0.05    0.14
Q18   1   0.2179  0.1725  0.1149  11.00000  0.05    0.14
Q19   1   0.8789  0.9951 -0.0221  11.00000  0.05    0.14
Q20   1   0.8125  0.7548  0.4617  11.00000  0.05    0.14
Q21   1   0.8561  1.4124  0.1979  11.00000  0.05    0.14
Q22   1   0.7804  0.9024  0.1867  11.00000  0.05    0.14
Q23   1   0.5649  0.4914  0.2845  11.00000  0.05    0.14
Q24   1   0.5603  0.5756  0.3432  11.00000  0.05    0.14
Q25   1   0.1381 -0.3755  0.0810  11.00000  0.05    0.14
Q26   1   0.8538  0.7716  0.1767  11.00000  0.05    0.14
Q27   1   0.8025  1.1005  0.3606  11.00000  0.05    0.13
Q28   1   0.4846  0.1521  0.1084  11.00000  0.05    0.13
Q29   1   0.3280 -0.1851  0.0352  11.00000  0.05    0.13
Q30   1   0.2942 -0.0115  0.1348  11.00000  0.05    0.13
Q31   1   0.5589  0.5459  0.4948  11.00000  0.05    0.13
Q32   1   0.8916  0.9099  0.4394  11.00000  0.05    0.13
Q33   1   0.4881  0.3297  0.0812  11.00000  0.05    0.13
Q34   1   0.1006 -0.3253  0.2836  11.00000  0.05    0.13
Q35   1   0.6880  0.8887 -0.0249  11.00000  0.05    0.13
Q36   1   0.3346  0.2884  0.4766  11.00000  0.05    0.13
Q37   1   1.0477  1.2607  0.3126  11.00000  0.05    0.13
Q38   1   0.0103 -0.5740  0.0982  11.00000  0.05    0.13
Q39   1   0.7499  0.6898 -0.0571  11.00000  0.05    0.13
Q40   1   0.1360 -0.2360  0.4609  11.00000  0.05    0.13
;
_shelx_res_checksum     67058
data_Neta3R
_audit_creation_method     'SHELXL-2018/3'
_chemical_name_systematic
;
2-(3,4-Dihydroxyphenyl)-5,7-dihydroxy-4<i>H</i>-chromen-4-one monohydrate
;
_chemical_name_common
;
Neta3R (Neta Caspin)
Luteolin monohydrate
;
_chemical_formula_moiety     'C15 H10 O6, H2 O'
_chemical_formula_sum     'C15 H12 O7'
_chemical_formula_iupac     'C15 H10 O6, H2 O'
_chemical_formula_weight     304.25
_chemical_melting_point     ?
_chemical_absolute_configuration     unk
_space_group_crystal_system     tetragonal
_space_group_name_H-M_alt     'P 41 21 2'
_space_group_name_Hall     'P 4abw 2nw'
loop_
    _space_group_symop_operation_xyz
    'x, y, z'
    '-y+1/2, x+1/2, z+1/4'
    '-x, -y, z+1/2'
    'y+1/2, -x+1/2, z+3/4'
    'x+1/2, -y+1/2, -z+3/4'
    '-x+1/2, y+1/2, -z+1/4'
    'y, x, -z'
    '-y, -x, -z+1/2'
_cell_length_a     6.1900(4)
_cell_length_b     6.1900(4)
_cell_length_c     67.344(6)
_cell_angle_alpha     90
_cell_angle_beta     90
_cell_angle_gamma     90
_cell_volume     2580.4(4)
_cell_formula_units_Z     8
_cell_measurement_reflns_used     2370
_cell_measurement_theta_min     2.624
_cell_measurement_theta_max     71.332
_cell_measurement_temperature     100(2)
_exptl_crystal_description     plate
_exptl_crystal_colour     'light yellow'
_exptl_crystal_size_max     0.180
_exptl_crystal_size_mid     0.120
_exptl_crystal_size_min     0.030
_exptl_crystal_density_diffrn     1.566
_exptl_crystal_density_meas     ?
_exptl_crystal_density_method     ?
_exptl_crystal_F_000     1264
_exptl_absorpt_coefficient_mu     1.080
_exptl_absorpt_correction_type     multi-scan
_exptl_absorpt_process_details
;
(CrysAlisPro; Rigaku OD, 2022)
;
_exptl_absorpt_correction_T_min     0.809
_exptl_absorpt_correction_T_max     0.948
_diffrn_ambient_temperature     100(2)
_diffrn_source     ?
_diffrn_radiation_type     CuK\a
_diffrn_radiation_wavelength     1.54184
_diffrn_measurement_device_type     'XtaLAB Synergy-S'
_diffrn_measurement_method     '\w scans'
_diffrn_detector_area_resol_mean     95
_diffrn_reflns_number     5330
_diffrn_reflns_av_R_equivalents     0.0633
_diffrn_reflns_av_unetI/netI     0.0679
_diffrn_reflns_theta_min     2.624
_diffrn_reflns_theta_max     71.332
_diffrn_reflns_theta_full     67.684
_diffrn_measured_fraction_theta_max     0.967
_diffrn_measured_fraction_theta_full     0.994
_diffrn_reflns_limit_h_min     -7
_diffrn_reflns_limit_h_max     7
_diffrn_reflns_limit_k_min     -7
_diffrn_reflns_limit_k_max     3
_diffrn_reflns_limit_l_min     -81
_diffrn_reflns_limit_l_max     77
_refine_special_details     ?
_reflns_number_total     2370
_reflns_number_gt     1881
_reflns_threshold_expression     'I > 2\s(I)'
_refine_ls_structure_factor_coef     Fsqd
_refine_ls_matrix_type     full
_refine_ls_R_factor_all     0.0958
_refine_ls_R_factor_gt     0.0784
_refine_ls_wR_factor_gt     0.1959
_refine_ls_wR_factor_ref     0.2104
_refine_ls_goodness_of_fit_ref     1.009
_refine_ls_restrained_S_all     0.968
_refine_ls_number_reflns     2370
_refine_ls_number_parameters     225
_refine_ls_number_restraints     201
_refine_ls_hydrogen_treatment     mixed
_refine_ls_weighting_scheme     calc
_refine_ls_weighting_details
                      'w=1/[\s^2^(Fo^2^)+(0.1556P)^2^] where P=(Fo^2^+2Fc^2^)/3'
_atom_sites_solution_hydrogens     mixed
_atom_sites_solution_primary     ?
_atom_sites_solution_secondary     ?
_refine_ls_shift/su_max     0.000
_refine_ls_shift/su_mean     0.000
_refine_diff_density_max     0.325
_refine_diff_density_min     -0.380
_refine_ls_extinction_method     none
_refine_ls_extinction_coef     .
_refine_ls_abs_structure_details
;
Flack <i>x</i> determined using 444 quotients
[(<i>I</i>^+^)-(<i>I</i>^-^)]/[(<i>I</i>^+^)+(<i>I</i>^-^)]
(Parsons <i>et al.</i>,  2013)
;
_refine_ls_abs_structure_Flack     0.0(4)
loop_
    _atom_type_symbol
    _atom_type_description
    _atom_type_scat_dispersion_real
    _atom_type_scat_dispersion_imag
    _atom_type_scat_source
    'C' 'C' 0.0181 0.0091
                         'International Tables Vol C Tables 4.2.6.8 and 6.1.1.4'
    'H' 'H' 0.0000 0.0000
                         'International Tables Vol C Tables 4.2.6.8 and 6.1.1.4'
    'O' 'O' 0.0492 0.0322
                         'International Tables Vol C Tables 4.2.6.8 and 6.1.1.4'
_computing_data_collection
;
CrysAlisPro 1.171.41.111a (Rigaku OD, 2022)
;
_computing_cell_refinement
;
CrysAlisPro 1.171.41.111a (Rigaku OD, 2022)
;
_computing_data_reduction
;
CrysAlisPro 1.171.41.111a (Rigaku OD, 2022)
;
_computing_structure_solution
;
<i>olex2.solve</i> 1.5 (Bourhis <i>et al.</i>,  2015)
;
_computing_structure_refinement
;
<i>SHELXL2018/3</i> (Sheldrick, 2015)
;
_computing_molecular_graphics
;
Olex2 1.5 (Dolomanov <i>et al.</i>,  2009)
;
_computing_publication_material
;
Olex2 1.5 (Dolomanov <i>et al.</i>,  2009)
;
loop_
    _atom_site_type_symbol
    _atom_site_label
    _atom_site_fract_x
    _atom_site_fract_y
    _atom_site_fract_z
    _atom_site_U_iso_or_equiv
    _atom_site_adp_type
    _atom_site_calc_flag
    _atom_site_occupancy
    _atom_site_disorder_assembly
    _atom_site_disorder_group
    O O1 -0.4385(10) -0.8908(9) -0.26178(7) 0.0725(16) Uani d 1 . .
    H H1 -0.532(18) -0.91(2) -0.2564(15) 0.13(4) Uiso d 1 . .
    C C1 -0.4259(10) -0.7179(10) -0.27429(7) 0.0485(14) Uani d 1 . .
    O O2 -0.7251(6) -0.2359(8) -0.28783(5) 0.0541(11) Uani d 1 . .
    H H2 -0.707(17) -0.118(16) -0.2969(14) 0.15(4) Uiso d 1 . .
    C C2 -0.5853(9) -0.5633(10) -0.27473(7) 0.0492(13) Uani d 1 . .
    H H2A -0.707076 -0.576830 -0.266238 0.059 Uiso calc 1 . .
    O O3 -0.5013(5) -0.0446(6) -0.31530(5) 0.0435(9) Uani d 1 . .
    C C3 -0.5700(8) -0.3884(10) -0.28743(6) 0.0435(12) Uani d 1 . .
    O O4 -0.0589(5) -0.5338(6) -0.31209(4) 0.0390(9) Uani d 1 . .
    C C4 -0.3894(8) -0.3711(9) -0.30033(6) 0.0366(11) Uani d 1 . .
    O O5 0.7062(5) -0.4891(6) -0.37203(5) 0.0415(9) Uani d 1 . .
    H H5 0.726959 -0.386452 -0.379962 0.062 Uiso calc 1 . .
    C C5 -0.2368(8) -0.5324(9) -0.29957(6) 0.0392(11) Uani d 1 . .
    O O6 0.6085(6) -0.7754(6) -0.34507(5) 0.0422(9) Uani d 1 . .
    H H6 0.582565 -0.841522 -0.334441 0.063 Uiso calc 1 . .
    C C6 -0.2453(9) -0.7091(9) -0.28681(7) 0.0471(13) Uani d 1 . .
    H H6A -0.135908 -0.816755 -0.286611 0.057 Uiso calc 1 . .
    C C7 -0.3644(8) -0.1943(9) -0.31414(6) 0.0369(11) Uani d 1 . .
    C C8 -0.1746(7) -0.2060(9) -0.32620(7) 0.0362(11) Uani d 1 . .
    H H8 -0.146813 -0.092164 -0.335309 0.043 Uiso calc 1 . .
    C C9 -0.0355(8) -0.3691(8) -0.32521(6) 0.0343(10) Uani d 1 . .
    C C10 0.1585(7) -0.3974(8) -0.33758(6) 0.0326(10) Uani d 1 . .
    C C11 0.2118(8) -0.2461(9) -0.35198(7) 0.0403(11) Uani d 1 . .
    H H11 0.122048 -0.123224 -0.353848 0.048 Uiso calc 1 . .
    C C12 0.3928(8) -0.2717(9) -0.36356(7) 0.0393(12) Uani d 1 . .
    H H12 0.427458 -0.166304 -0.373304 0.047 Uiso calc 1 . .
    C C13 0.5246(8) -0.4497(8) -0.36113(6) 0.0357(10) Uani d 1 . .
    C C14 0.4725(7) -0.6052(7) -0.34678(6) 0.0322(10) Uani d 1 . .
    C C15 0.2900(7) -0.5792(8) -0.33526(6) 0.0333(10) Uani d 1 . .
    H H15 0.253465 -0.685700 -0.325668 0.040 Uiso calc 1 . .
    O O7A -0.865(3) -0.848(4) -0.23808(18) 0.035(5) Uani d 0.32(4) A 2
    H H7AA -0.949950 -0.908568 -0.246730 0.053 Uiso d 0.32(4) A 2
    H H7AB -0.903404 -0.712675 -0.238077 0.053 Uiso d 0.32(4) A 2
    O O7 -0.778(3) -0.939(3) -0.24023(11) 0.066(4) Uani d 0.68(4) A 1
    H H7A -0.840646 -0.831929 -0.234122 0.100 Uiso d 0.68(4) A 1
    H H7B -0.764025 -1.038062 -0.231160 0.100 Uiso d 0.68(4) A 1
loop_
    _atom_site_aniso_label
    _atom_site_aniso_U_11
    _atom_site_aniso_U_22
    _atom_site_aniso_U_33
    _atom_site_aniso_U_12
    _atom_site_aniso_U_13
    _atom_site_aniso_U_23
    O1 0.100(4) 0.067(3) 0.051(2) -0.045(3) 0.019(2) 0.009(2)
    C1 0.052(3) 0.054(3) 0.040(3) -0.025(3) 0.007(2) -0.003(2)
    O2 0.035(2) 0.078(3) 0.050(2) -0.011(2) 0.0090(16) -0.0023(19)
    C2 0.040(3) 0.071(4) 0.037(2) -0.030(3) 0.011(2) -0.003(2)
    O3 0.0324(19) 0.047(2) 0.0514(19) -0.0091(17) 0.0068(14) -0.0030(15)
    C3 0.027(3) 0.064(4) 0.039(2) -0.019(2) 0.0033(18) -0.008(2)
    O4 0.0365(19) 0.043(2) 0.0376(16) -0.0103(16) 0.0050(13) 0.0040(13)
    C4 0.029(2) 0.049(3) 0.031(2) -0.019(2) 0.0008(17) -0.0026(18)
    O5 0.033(2) 0.047(2) 0.0444(18) -0.0095(17) 0.0100(13) 0.0015(15)
    C5 0.039(3) 0.046(3) 0.033(2) -0.018(2) 0.0045(18) -0.0052(18)
    O6 0.0370(19) 0.037(2) 0.0527(19) -0.0037(16) 0.0140(15) 0.0001(14)
    C6 0.053(3) 0.049(3) 0.039(2) -0.021(3) 0.008(2) -0.001(2)
    C7 0.025(2) 0.049(3) 0.037(2) -0.010(2) -0.0004(17) -0.004(2)
    C8 0.021(2) 0.049(3) 0.038(2) -0.010(2) 0.0018(17) 0.0065(19)
    C9 0.027(2) 0.043(3) 0.033(2) -0.012(2) -0.0003(17) 0.0005(18)
    C10 0.025(2) 0.039(3) 0.034(2) -0.012(2) -0.0004(16) 0.0014(17)
    C11 0.030(2) 0.052(3) 0.039(2) 0.002(2) -0.0010(18) 0.011(2)
    C12 0.026(2) 0.053(3) 0.039(2) -0.009(2) 0.0001(18) 0.007(2)
    C13 0.028(2) 0.044(3) 0.035(2) -0.011(2) 0.0011(16) -0.0041(18)
    C14 0.026(2) 0.031(2) 0.039(2) -0.0047(19) 0.0018(17) -0.0023(17)
    C15 0.025(2) 0.039(3) 0.037(2) -0.011(2) 0.0002(16) -0.0020(17)
    O7A 0.034(8) 0.029(8) 0.042(6) 0.007(7) 0.012(5) 0.002(5)
    O7 0.081(8) 0.057(7) 0.061(4) 0.002(7) 0.014(4) 0.007(4)
_geom_special_details
;
 All esds (except the esd in the dihedral angle between two l.s. planes)
 are estimated using the full covariance matrix.  The cell esds are taken
 into account individually in the estimation of esds in distances, angles
 and torsion angles; correlations between esds in cell parameters are only
 used when they are defined by crystal symmetry.  An approximate (isotropic)
 treatment of cell esds is used for estimating esds involving l.s. planes.
;
loop_
    _geom_bond_atom_site_label_1
    _geom_bond_atom_site_label_2
    _geom_bond_site_symmetry_2
    _geom_bond_distance
    _geom_bond_publ_flag
    O1 C1 . 1.365(7) ?
    O1 H1 . 0.69(10) ?
    C1 C2 . 1.375(8) ?
    C1 C6 . 1.402(7) ?
    O2 C3 . 1.347(7) ?
    O2 H2 . 0.96(10) ?
    C2 C3 . 1.383(8) ?
    C2 H2A . 0.9500 ?
    O3 C7 . 1.258(6) ?
    C3 C4 . 1.420(6) ?
    O4 C9 . 1.357(6) ?
    O4 C5 . 1.387(6) ?
    C4 C5 . 1.376(7) ?
    C4 C7 . 1.445(7) ?
    O5 C13 . 1.364(6) ?
    O5 H5 . 0.8400 ?
    C5 C6 . 1.392(7) ?
    O6 C14 . 1.354(6) ?
    O6 H6 . 0.8400 ?
    C6 H6A . 0.9500 ?
    C7 C8 . 1.429(6) ?
    C8 C9 . 1.328(7) ?
    C8 H8 . 0.9500 ?
    C9 C10 . 1.472(6) ?
    C10 C11 . 1.388(6) ?
    C10 C15 . 1.397(7) ?
    C11 C12 . 1.375(7) ?
    C11 H11 . 0.9500 ?
    C12 C13 . 1.381(7) ?
    C12 H12 . 0.9500 ?
    C13 C14 . 1.401(6) ?
    C14 C15 . 1.380(6) ?
    C15 H15 . 0.9500 ?
    O7A H7AA . 0.8700 ?
    O7A H7AB . 0.8700 ?
    O7 H7A . 0.8700 ?
    O7 H7B . 0.8701 ?
loop_
    _geom_angle_atom_site_label_1
    _geom_angle_atom_site_label_2
    _geom_angle_atom_site_label_3
    _geom_angle_site_symmetry_1
    _geom_angle_site_symmetry_3
    _geom_angle
    _geom_angle_publ_flag
    C1 O1 H1 . . 120(10) ?
    O1 C1 C2 . . 121.2(5) ?
    O1 C1 C6 . . 116.6(6) ?
    C2 C1 C6 . . 122.2(5) ?
    C3 O2 H2 . . 118(7) ?
    C1 C2 C3 . . 120.6(5) ?
    C1 C2 H2A . . 119.7 ?
    C3 C2 H2A . . 119.7 ?
    O2 C3 C2 . . 120.8(5) ?
    O2 C3 C4 . . 119.8(5) ?
    C2 C3 C4 . . 119.4(6) ?
    C9 O4 C5 . . 118.4(4) ?
    C5 C4 C3 . . 117.6(5) ?
    C5 C4 C7 . . 120.0(4) ?
    C3 C4 C7 . . 122.4(5) ?
    C13 O5 H5 . . 109.5 ?
    C4 C5 O4 . . 121.8(4) ?
    C4 C5 C6 . . 124.6(5) ?
    O4 C5 C6 . . 113.6(5) ?
    C14 O6 H6 . . 109.5 ?
    C5 C6 C1 . . 115.6(6) ?
    C5 C6 H6A . . 122.2 ?
    C1 C6 H6A . . 122.2 ?
    O3 C7 C8 . . 123.7(5) ?
    O3 C7 C4 . . 121.7(4) ?
    C8 C7 C4 . . 114.6(5) ?
    C9 C8 C7 . . 122.8(5) ?
    C9 C8 H8 . . 118.6 ?
    C7 C8 H8 . . 118.6 ?
    C8 C9 O4 . . 122.3(4) ?
    C8 C9 C10 . . 126.2(5) ?
    O4 C9 C10 . . 111.4(4) ?
    C11 C10 C15 . . 118.9(4) ?
    C11 C10 C9 . . 120.6(5) ?
    C15 C10 C9 . . 120.5(4) ?
    C12 C11 C10 . . 120.8(5) ?
    C12 C11 H11 . . 119.6 ?
    C10 C11 H11 . . 119.6 ?
    C11 C12 C13 . . 120.5(5) ?
    C11 C12 H12 . . 119.8 ?
    C13 C12 H12 . . 119.8 ?
    O5 C13 C12 . . 124.4(4) ?
    O5 C13 C14 . . 116.0(4) ?
    C12 C13 C14 . . 119.6(4) ?
    O6 C14 C15 . . 123.5(4) ?
    O6 C14 C13 . . 116.8(4) ?
    C15 C14 C13 . . 119.8(4) ?
    C14 C15 C10 . . 120.5(4) ?
    C14 C15 H15 . . 119.8 ?
    C10 C15 H15 . . 119.8 ?
    H7AA O7A H7AB . . 104.5 ?
    H7A O7 H7B . . 104.5 ?
loop_
    _geom_torsion_atom_site_label_1
    _geom_torsion_atom_site_label_2
    _geom_torsion_atom_site_label_3
    _geom_torsion_atom_site_label_4
    _geom_torsion_site_symmetry_1
    _geom_torsion_site_symmetry_2
    _geom_torsion_site_symmetry_3
    _geom_torsion_site_symmetry_4
    _geom_torsion
    _geom_torsion_publ_flag
    O1 C1 C2 C3 . . . . 179.7(5) ?
    C6 C1 C2 C3 . . . . -1.6(8) ?
    C1 C2 C3 O2 . . . . -179.6(4) ?
    C1 C2 C3 C4 . . . . 1.1(8) ?
    O2 C3 C4 C5 . . . . -179.1(4) ?
    C2 C3 C4 C5 . . . . 0.3(7) ?
    O2 C3 C4 C7 . . . . -0.2(7) ?
    C2 C3 C4 C7 . . . . 179.2(4) ?
    C3 C4 C5 O4 . . . . 177.6(4) ?
    C7 C4 C5 O4 . . . . -1.4(7) ?
    C3 C4 C5 C6 . . . . -1.2(7) ?
    C7 C4 C5 C6 . . . . 179.9(4) ?
    C9 O4 C5 C4 . . . . 0.8(6) ?
    C9 O4 C5 C6 . . . . 179.7(4) ?
    C4 C5 C6 C1 . . . . 0.7(7) ?
    O4 C5 C6 C1 . . . . -178.2(4) ?
    O1 C1 C6 C5 . . . . 179.4(5) ?
    C2 C1 C6 C5 . . . . 0.7(8) ?
    C5 C4 C7 O3 . . . . 179.7(4) ?
    C3 C4 C7 O3 . . . . 0.8(7) ?
    C5 C4 C7 C8 . . . . 0.1(6) ?
    C3 C4 C7 C8 . . . . -178.8(4) ?
    O3 C7 C8 C9 . . . . -177.8(4) ?
    C4 C7 C8 C9 . . . . 1.8(7) ?
    C7 C8 C9 O4 . . . . -2.5(7) ?
    C7 C8 C9 C10 . . . . 177.5(4) ?
    C5 O4 C9 C8 . . . . 1.2(6) ?
    C5 O4 C9 C10 . . . . -178.9(3) ?
    C8 C9 C10 C11 . . . . 0.0(7) ?
    O4 C9 C10 C11 . . . . -180.0(4) ?
    C8 C9 C10 C15 . . . . -178.9(4) ?
    O4 C9 C10 C15 . . . . 1.2(6) ?
    C15 C10 C11 C12 . . . . -1.1(7) ?
    C9 C10 C11 C12 . . . . 180.0(4) ?
    C10 C11 C12 C13 . . . . 0.3(8) ?
    C11 C12 C13 O5 . . . . 179.5(4) ?
    C11 C12 C13 C14 . . . . 0.2(7) ?
    O5 C13 C14 O6 . . . . 0.9(6) ?
    C12 C13 C14 O6 . . . . -179.8(4) ?
    O5 C13 C14 C15 . . . . -179.2(4) ?
    C12 C13 C14 C15 . . . . 0.1(7) ?
    O6 C14 C15 C10 . . . . 178.9(4) ?
    C13 C14 C15 C10 . . . . -0.9(6) ?
    C11 C10 C15 C14 . . . . 1.5(6) ?
    C9 C10 C15 C14 . . . . -179.7(4) ?
loop_
    _geom_hbond_atom_site_label_D
    _geom_hbond_atom_site_label_H
    _geom_hbond_atom_site_label_A
    _geom_hbond_site_symmetry_A
    _geom_hbond_distance_DH
    _geom_hbond_distance_HA
    _geom_hbond_distance_DA
    _geom_hbond_angle_DHA
    O1 H1 O7 1_555 0.69(11) 1.88(11) 2.571(17) 174(14)
    O1 H1 O7A 1_555 0.69(11) 2.43(11) 3.096(18) 161(14)
    O2 H2 O3 1_555 0.96(10) 1.83(10) 2.597(5) 135(9)
    O5 H5 O5 6_654 0.84 2.50 3.168(5) 137
    O5 H5 O6 6_654 0.84 2.08 2.824(5) 147
    O6 H6 O3 1_645 0.84 1.87 2.694(5) 165
    O7 H7A O1 8_344 0.87 2.38 3.112(19) 142
    O7 H7B O2 8_434 0.87 1.95 2.811(15) 173
_shelx_space_group_comment
;
The symmetry employed for this shelxl refinement is uniquely defined
by the following loop, which should always be used as a source of
symmetry information in preference to the above space-group names.
They are only intended as comments.
;
_shelx_estimated_absorpt_T_min     0.829
_shelx_estimated_absorpt_T_max     0.968
_shelx_hkl_file
;
   0   0   4 6380.05 324.438   6
   0   0   5 10.8582 33.8132   6
   0   0   6 65.3834 50.7190   6
   0   0   7-10.2099 52.8123   6
   0   0  -8 29960.9 1243.26   9
   0   0   8 29462.5 1349.94   6
   0   0   9 66.1025 71.9712   6
   0   0  -9-7.05627 17.4402   9
   0   0  10-37.1377 83.0860   6
   0   0 -10 7.76001 20.0475   9
   0   0  11 32.8582 90.0633   6
   0   0 -11 24.7980 22.3531   9
   0   0 -12 1212.26 68.2571   9
   0   0  12 1120.91 178.126   6
   0   0  13 19.9838 133.241   6
   0   0 -13 14.3409 28.7631   9
   0   0  14 97.4373 151.543   6
   0   0 -14 12.5319 32.3776   9
   0   0 -15-6.46747 34.9543   9
   0   0  15 46.8911 172.819   6
   0   0 -16 4476.12 204.980   9
   0   0  16 5298.32 432.282   6
   0   0 -17 27.0268 39.1471   9
   0   0  17-53.7218 199.490   6
   0   0 -18 3.15106 38.6768   9
   0   0  18 85.2804 197.272   6
   0   0 -19-12.8849 37.0603   9
   0   0  19-45.3190 187.931   6
   0   0 -20 4317.02 165.680   9
   0   0  20 1631.68 180.060   1
   0   0  21-50.2884 186.274   6
   0   0 -21-8.18878 33.8363   9
   0   0  21 131.600 126.108   1
   0   0  22 117.779 119.046   1
   0   0  22-35.0081 181.100   6
   0   0  23 17.1262 115.589   1
   0   0  23-18.1443 174.224   6
   0   0  24 607.897 128.149   1
   0   0  25 47.7808 110.545   1
   0   0  26-24.7193 110.023   1
   0   0  27 47.1545 110.926   1
   0   0  28 1200.88 141.801   1
   0   0  29 98.9323 108.949   1
   0   0  30 26.8357 108.555   1
   0   0  31 48.2446 113.700   1
   0   0  32 11876.3 569.323   1
   0   0  33 71.6318 115.480   1
   0   0  34-14.6772 115.137   1
   0   0  35 120.288 122.313   1
   0   0  36 51126.4 2186.85   1
   0   0  37 11.8120 116.639   1
   0   0  38-36.2271 123.104   1
   0   0  39 160.354 121.294   1
   0   0  40 39002.6 1694.57   1
   0   0  41 4.26914 121.011   1
   0   0  42-4.35473 126.436   1
   0   0  43-13.3082 134.340   1
   0   0  44 3734.93 263.399   1
   0   0  45-4.53375 131.762   1
   0   0  46 22.8400 129.353   1
   0   0  47-4.61174 138.399   1
   0   0  48 215.582 140.152   1
   0   0  49 75.6586 131.997   1
   0   0  50 14.3280 132.718   1
   0   0  51-43.5404 134.446   1
   0   0  52 214.434 143.827   1
   0   0  53-29.4698 137.938   1
   0   0  54-9.88274 136.873   1
   0   0  55-49.7192 145.353   1
   0   0  56 6565.25 388.853   1
   0   0  57 79.4153 139.572   1
   0   0  58-88.9137 142.623   1
   0   0 -59-69.8406 236.266  15
   0   0  59-19.6788 131.364   1
   0   0  60 53.3673 127.149   1
   0   0 -60 89.6168 221.038  15
   0   0 -61 143.848 219.835  15
   0   0 -62 75.8976 202.300  15
   0   0 -63-66.0645 193.325  15
   0   0 -64 63.2814 182.490  15
   0   0 -65-18.1569 181.133  15
   0   0 -66-138.691 171.284  15
   0   0 -67 176.123 165.330  15
   0   0 -68 17046.9 815.768  15
   0   0 -69 108.932 148.390  15
   0   0 -70-46.6857 135.429  15
   0   0 -71 4.38584 131.980  15
   0   0 -72 3361.66 239.424  15
   0   0 -73-126.581 121.971  15
   0   0 -74-7.13286 106.932  15
   0   0 -75-9.91163 101.391  15
   0   0 -76 684.641 114.577  15
   0   0 -77 25.1144 86.0148  15
   0   0 -78 86.3855 83.0018  15
   0   0 -79 336.750 88.3921  15
   0   0 -80 39726.6 1679.35  15
   0   0 -81 304.146 71.7412  15
   0  -1   0 6.43803 45.4148   9
   0  -1  -1 7632.88 376.529   9
   0  -1   1 7864.83 379.359   9
   0   1   1 8140.79 372.798   9
   0   1   2 105979. 4386.85   9
   0   1  -2 103127. 4443.88   6
   0  -1  -2 106377. 4393.85   9
   0  -1  -3 16106.8 711.089   9
   0   1  -3 17310.5 779.336   6
   0   1   3 16064.2 702.597   9
   0   1   4 1871.18 109.317   9
   0  -1  -4 1867.85 118.917   9
   0   1  -4 1711.31 173.468   6
   0   1  -5 53021.1 2366.54   6
   0   1   5 53912.6 2261.98   9
   0  -1  -5 54831.5 2271.20   9
   0   1  -6 47503.5 1950.18   9
   0   1   6 46105.2 1930.82   9
   0   1  -6 42166.6 2044.21   6
   0   1  -7 364.068 143.308   6
   0   1  -7 319.396 68.7367   9
   0   1   7 234.452 50.5519   9
   0   1  -8 9360.49 432.389   9
   0   1   8 9116.76 412.963   9
   0  -1   9 122.949 108.685   6
   0   1   9 122.445 55.2269   9
   0   1  -9 105.788 69.8498   9
   0  -1  10 27.1883 107.226   6
   0   1  10 45.0752 59.8455   9
   0   1 -10 171.745 77.0880   9
   0  -1  11 6677.30 390.935   6
   0   1  11 5897.26 288.946   9
   0   1  11 6435.44 422.340   6
   0   1 -11 5554.40 300.869   9
   0   1 -12 27278.0 1219.38   9
   0   1  12 31083.7 1373.69   6
   0  -1  12 30536.5 1325.82   6
   0   1  12 27810.4 1203.07   9
   0  -1  13 38819.5 1687.73   6
   0   1  13 39237.4 1741.98   6
   0   1 -13 35570.6 1575.40   9
  -1   0 -14 196222. 7914.77   6
   0   1  14 203852. 7910.20   6
   0   1 -14 179169. 7716.00   9
   0  -1  14 186354. 7836.02   6
  -1   0 -15 48643.7 2286.09   6
   0   1  15 53584.0 2277.99   6
   0   1 -15 47696.1 2071.40   9
   0  -1  15 48829.9 2196.25   6
   0   1  16 545.285 208.487   6
  -1   0 -16 572.620 236.516   6
   1   0  16 356.259 83.7429   9
   0  -1  16 523.242 159.807   6
   0   1 -16 557.823 98.1727   9
  -1   0 -17 13217.6 855.410   6
   0   1 -17 14982.8 559.610   9
   0   1  17 15518.6 793.248   6
   1   0  17 12578.8 531.422   9
   0  -1  17 14811.1 711.367   6
   0   1  18 239.021 180.023   6
   1   0  18 181.466 76.6262   9
  -1   0 -18 98.8016 241.528   6
   0  -1  18 79.3180 129.515   6
  -1   0  18 259.433 61.1432   1
   0   1 -18 206.174 83.0755   9
   0  -1  19 63604.4 2781.98   6
   0   1  19 62686.0 2857.63   6
   0   1 -19 62839.3 2616.55   9
   1   0  19 60744.4 2588.82   9
  -1   0  19 62150.1 2568.81   1
   0   1 -20 23146.6 1046.65   9
   0  -1  20 24915.5 1030.66   1
  -1   0 -20 19430.8 1508.61   6
   0  -1  20 23943.7 1207.37   6
   0   1  20 22881.5 1271.60   6
   0   1  20 23791.9 1027.71   1
   1   0  20 22604.5 1011.70   9
  -1   0  20 23591.6 998.119   1
   0   1 -21 14894.8 684.842   9
   0  -1  21 16515.9 864.255   6
   0   1  21 15310.3 663.537   1
   0   1  21 14600.2 902.457   6
  -1   0  21 14417.6 630.434   1
   0  -1  21 14563.6 661.390   1
   1   0  21 13813.6 638.910   9
   0   1  22 736.953 220.363   6
   0   1 -22 997.037 126.564   9
  -1   0  22 873.758 83.3653   1
   0  -1  22 920.153 143.973   1
   0   1  22 1029.77 134.676   1
   1   0  22 662.241 78.5475   9
   0   1 -23 737.308 120.668   9
  -1   0  23 937.618 86.0698   1
   0  -1  23 846.917 137.958   1
   0   1  23 883.277 237.046   6
   1   0  23 792.073 79.8908   9
   0   1  23 898.702 135.083   1
   0   1 -24 1394.38 158.656   9
  -1   0  24 1488.97 108.562   1
   0   1  24 1416.24 150.983   1
   0  -1  24 1587.57 161.713   1
  -1   0  25 12559.1 567.731   1
   0   1  25 12964.7 600.247   1
   0  -1  25 13239.6 601.926   1
   0  -1  26 1086.98 151.677   1
  -1   0  26 1140.92 103.027   1
   0   1  26 1235.58 151.292   1
   0  -1  27 80324.2 3320.47   1
   0   1  27 79794.2 3319.18   1
  -1   0  27 77595.3 3292.31   1
   0   1  28 8560.47 429.514   1
  -1   0  28 8489.00 398.049   1
   0  -1  28 8607.94 432.394   1
   0  -1  29 701.744 139.559   1
   0   1  29 550.750 128.950   1
  -1   0  29 682.336 90.7005   1
   0  -1  30 5687.63 321.003   1
   0   1  30 5578.86 315.544   1
  -1   0  30 5600.26 283.139   1
   0  -1  31 1090.65 157.108   1
   0   1  31 1032.01 150.022   1
  -1   0  31 1158.87 110.781   1
  -1   0  32 18794.1 806.390   1
   0   1  32 17574.1 830.393   1
   0  -1  32 18333.2 836.954   1
   0   1  33 13776.5 661.563   1
  -1   0  33 14329.5 634.491   1
   0  -1  33 14090.8 666.571   1
  -1   0  34 21956.5 926.845   1
   0   1  34 20327.8 949.709   1
   0  -1  34 20837.6 954.471   1
   0  -1  35 1496.53 171.973   1
   0   1  35 1261.76 162.051   1
  -1   0  35 1428.19 124.599   1
  -1   0  36 4337.51 237.914   1
   0  -1  36 4492.13 279.300   1
   0   1  36 3952.01 264.061   1
  -1   0  37 4217.92 230.850   1
   0  -1  37 4315.68 271.894   1
   0   1  37 3697.91 258.499   1
   0  -1  38 79.0982 128.670   1
   0   1  38 43.4783 116.122   1
  -1   0  38 57.8612 78.6954   1
  -1   0  39 3484.37 206.429   1
   0  -1  39 3337.44 246.129   1
   0   1  39 3424.35 239.368   1
   1   0  40 6575.85 485.404   1
   0   1  40 7516.07 406.007   1
   0  -1  40 8018.90 416.199   1
  -1   0  40 7691.86 375.838   1
   0  -1  41 19465.9 852.769   1
   1   0  41 18233.8 931.981   1
   0   1  41 17862.6 839.945   1
  -1   0  41 17858.2 812.732   1
  -1   0  42 13327.7 627.084   1
   1   0  42 13655.9 750.596   1
   0  -1  42 14426.9 667.177   1
   0   1  42 13717.7 656.931   1
  -1   0  43 193.016 89.3983   1
   0  -1  43 172.387 134.127   1
   0   1  43 58.4824 122.393   1
   1   0  43 186.558 241.042   1
   1   0  44 266.050 244.047   1
   0  -1  44 170.540 135.755   1
   0   1  44 193.755 126.171   1
  -1   0  44 175.260 90.8044   1
   0  -1  45 76.8296 139.461   1
  -1   0  45 178.202 92.8597   1
   1   0  45 226.536 238.866   1
   0   1  45 192.477 128.422   1
   1   0  46 2229.68 321.134   1
   0   1  46 2519.91 216.292   1
   0  -1  46 2836.08 228.467   1
  -1   0  46 2637.33 187.054   1
   0   1  47 2053.24 195.326   1
   1   0  47 1685.22 293.184   1
   0  -1  47 2018.89 203.551   1
   0   1  48 870.922 155.747   1
   1   0  48 893.628 264.625   1
   0  -1  48 965.661 166.983   1
   0   1  49 3002.34 233.024   1
   1   0  49 2543.11 332.261   1
   0  -1  49 3194.41 244.339   1
   1   0  50-225.941 246.114   1
   0  -1  50 108.346 138.366   1
   0   1  50 4.51636 129.195   1
   1   0  51 96.5020 237.180   1
   0   1  51 168.643 133.749   1
   0  -1  51 127.822 140.496   1
   0  -1  52 503.445 154.796   1
   0   1  52 491.582 145.955   1
   1   0  52 630.458 257.698   1
   1   0  53 1333.66 276.840   1
   0  -1 -53 1293.70 258.105  15
   0   1  53 1454.44 180.847   1
   0  -1  53 1491.69 189.053   1
   0  -1 -54 256.879 220.751  15
   0   1  54 265.024 140.102   1
   1   0  54 170.649 231.905   1
   0  -1  54 194.950 147.486   1
   1   0  55-228.577 243.742   1
   0   1  55-214.199 152.861   1
   0  -1 -55 71.3171 205.430  15
   0  -1  55-231.928 155.255   1
   0  -1  56 56.3947 146.548   1
   1   0  56 164.120 223.105   1
   0  -1 -56 349.440 215.589  15
   0   1  56 51.1850 143.622   1
   0  -1 -57 1922.04 251.532  15
   0   1  57 2104.44 204.161   1
   1   0  57 2419.00 279.303   1
  -1   0 -57 1489.54 291.745  15
   0  -1  57 1886.96 200.639   1
   1   0 -57 1451.14 290.350  15
   0  -1 -58-54.4395 183.672  15
   0  -1  58 68.9629 128.574   1
   1   0 -58-15.3706 230.005  15
   0   1  58 64.6093 123.792   1
   1   0  58-20.7681 183.770   1
  -1   0 -58-64.1603 224.440  15
   0  -1  59 99.4719 122.554   1
   1   0 -59 156.475 227.827  15
   0   1  59 228.552 127.450   1
   0  -1 -59 246.414 181.509  15
   1   0  59 447.216 193.424   1
  -1   0 -59 213.735 222.222  15
   0  -1 -60 2920.96 258.327  15
  -1   0 -60 2430.12 284.144  15
   1   0 -60 2582.35 293.434  15
   1   0 -61 1233.21 237.626  15
   0  -1 -61 1028.39 187.270  15
  -1   0 -61 918.677 214.674  15
   0  -1 -62 868.921 176.855  15
  -1   0 -62 803.073 203.031  15
   1   0 -62 1067.68 223.237  15
   0  -1 -63 3961.55 288.170  15
  -1   0 -63 4209.92 317.884  15
   1   0 -63 4240.23 327.028  15
   0  -1 -64 3114.99 247.129  15
   1   0 -64 3186.50 281.708  15
  -1   0 -64 2988.60 267.353  15
  -1   0 -65 4356.95 311.812  15
   1   0 -65 4167.52 317.403  15
   0  -1 -65 4196.31 284.911  15
  -1   0 -66 5954.39 377.204  15
   0  -1 -66 6649.87 366.232  15
   1   0 -66 6166.27 387.347  15
  -1   0 -67 4025.66 287.008  15
   1   0 -67 4112.85 297.788  15
   0  -1 -67 4005.63 265.598  15
   1   0 -68 2830.12 238.526  15
   0   1 -68 2548.32 286.943  15
   0  -1 -68 2725.40 211.540  15
  -1   0 -68 2665.09 230.224  15
  -1   0 -69-21.5325 132.366  15
   1   0 -69 80.7746 139.249  15
   0   1 -69 242.980 193.352  15
   0  -1 -69 209.631 113.805  15
  -1   0 -70 585.601 146.411  15
   0  -1 -70 873.387 129.613  15
   1   0 -70 1039.58 157.939  15
   0   1 -70 973.924 208.270  15
   0  -1 -71 543.801 116.916  15
   1   0 -71 508.952 134.829  15
  -1   0 -71 369.647 129.002  15
   0   1 -71 465.824 178.008  15
   0   1 -72 3105.86 250.610  15
   1   0 -72 3076.31 219.105  15
  -1   0 -72 2884.14 208.982  15
   0  -1 -72 2931.15 202.933  15
   0  -1 -73 129.086 93.0648  15
   1   0 -73 32.4210 109.544  15
   0   1 -73 153.275 143.732  15
  -1   0 -73 61.7802 101.925  15
  -1   0 -74 674.043 113.510  15
   0  -1 -74 593.090 104.231  15
   1   0 -74 770.465 121.417  15
   0   1 -74 570.955 142.490  15
  -1   0 -75 4529.07 255.391  15
   0  -1 -75 4486.37 251.875  15
   1   0 -75 4792.09 262.979  15
   0   1 -75 4739.26 281.362  15
  -1   0 -76 1094.34 112.668  15
   0   1 -76 985.940 135.360  15
   1   0 -76 965.725 116.377  15
   0  -1 -76 992.822 108.681  15
   1   0 -77 988.544 110.785  15
  -1   0 -77 1019.42 106.884  15
   0  -1 -77 1078.34 105.006  15
   0   1 -77 1066.34 123.953  15
   0   1 -78 55.7164 85.9576  15
  -1   0 -78 82.5843 70.1212  15
   0  -1 -78 22.7540 68.4472  15
   1   0 -78 107.501 72.4651  15
  -1   0 -79 819.218 83.8385  15
   0  -1 -79 722.960 85.3728  15
   1   0 -79 736.755 86.7629  15
   0   1 -79 710.672 96.5055  15
   0   1 -80 258.905 72.9103  15
   0  -1 -80 326.923 66.9374  15
   1  -1   0 293.071 154.484   9
   1  -1   1 20918.3 974.355   9
   1  -1  -1 20953.0 984.301   9
   1  -1  -2 33291.8 1451.33   9
   1  -1   2 31389.8 1427.74   9
   1  -1  -3 624.422 178.404   9
   1  -1  -4 5473.85 358.335   9
   1  -1  -5 6005.82 382.230   9
   1  -1  -6-27.3858 159.959   9
   1  -1   6-34.5269 112.043   9
   1  -1  -7 23985.3 1091.77   9
   1  -1   7 23222.7 1044.62   9
   1  -1  -8 130697. 5604.02   9
   1  -1   8 134748. 5559.55   9
   1  -1   9 2667.05 191.450   9
   1  -1  10 1336.75 135.568   9
  -1  -1 -11 847.127 189.943   6
   1  -1  11 657.951 107.530   9
   1  -1  12 72250.4 3126.53   9
  -1  -1 -12 82220.2 3304.03   6
  -1  -1 -13 226365. 9369.54   6
   1  -1  13 219773. 9173.57   9
   1  -1  14 277398. 11430.9   9
  -1  -1 -14 269329. 11652.6   6
  -1   1 -15 257014. 11273.0   6
   1  -1  15 260786. 10719.1   9
  -1  -1 -15 248853. 10972.8   6
  -1  -1 -16 102841. 4970.67   6
  -1   1 -16 109863. 5402.05   6
   1  -1 -16 116581. 4743.13   9
   1  -1  16 112261. 4707.57   9
   1  -1 -17 41492.1 1783.38   9
  -1  -1 -17 36824.1 2021.83   6
  -1   1 -17 41452.8 2599.44   6
   1  -1  17 41207.1 1754.70   9
   1  -1  18 1490.16 132.031   9
   1  -1 -18 1107.86 150.678   9
  -1  -1 -18 923.539 282.523   6
  -1   1 -18 1568.92 692.910   6
   1  -1  19 7241.11 365.271   9
   1  -1 -19 6862.94 377.958   9
  -1  -1 -20 1935.58 390.167   6
   1  -1  20 3221.34 207.440   9
   1  -1  21 15.9403 77.8882   9
  -1  -1  22 24262.5 1013.27   1
  -1   1  22 23475.6 1011.75   1
   1  -1  22 23950.1 1070.07   9
  -1   1  23 9867.73 443.273   1
   1  -1  23 10416.6 502.739   9
  -1  -1  23 10013.9 444.506   1
  -1  -1  24 19709.9 848.701   1
   1  -1  24 19957.3 904.422   9
  -1   1  24 19828.2 847.738   1
  -1  -1  25 5959.35 288.601   1
   1  -1  25 5864.49 340.265   9
  -1   1  25 6373.92 289.222   1
  -1  -1  26 3745.83 195.689   1
  -1   1  26 3699.51 193.065   1
  -1  -1  27 10598.9 479.641   1
  -1   1  27 10739.7 478.501   1
  -1  -1  28 50.2121 68.4631   1
  -1   1  28 84.0169 63.0381   1
  -1  -1  29 2939.96 176.640   1
  -1   1  29 3265.93 177.155   1
  -1   1  30 28209.1 1173.82   1
  -1  -1  30 26653.3 1172.64   1
  -1  -1  31 1032.74 106.794   1
  -1   1  31 1201.57 106.085   1
  -1  -1  32 12090.4 553.174   1
  -1   1  32 12387.4 553.084   1
  -1  -1  33 40.1593 74.0156   1
  -1   1  33 123.163 73.2386   1
  -1  -1  34 492.993 88.8544   1
  -1   1  34 594.928 89.9690   1
  -1  -1  35 8353.14 399.808   1
  -1   1  35 8356.25 399.110   1
  -1   1  36 10650.2 495.369   1
  -1  -1  36 10733.0 496.985   1
  -1  -1  37 2111.21 152.320   1
  -1   1  37 1987.96 149.205   1
   1   1  38 15013.2 821.432   1
  -1   1  38 17090.7 724.169   1
   1  -1  38 13800.6 808.705   1
  -1  -1  38 16412.9 723.040   1
  -1  -1  39 9408.77 454.374   1
   1  -1  39 8498.67 555.762   1
  -1   1  39 9878.13 456.503   1
   1   1  39 10152.6 576.540   1
   1   1  40 23007.2 1153.86   1
   1  -1  40 22402.5 1152.04   1
  -1  -1  40 24748.2 1059.00   1
  -1   1  40 24807.8 1058.47   1
  -1  -1  41 33849.6 1466.21   1
  -1   1  41 36096.8 1470.11   1
   1  -1  41 31572.8 1555.64   1
   1   1  41 32506.7 1564.94   1
   1   1  42 2103.88 296.992   1
   1  -1  42 2507.66 299.376   1
   1   1  43-136.186 228.713   1
   1  -1  43 216.246 221.406   1
   1  -1  44 266.498 227.680   1
   1   1  44 509.894 239.912   1
   1   1  45 4909.66 395.035   1
   1  -1  45 4293.08 374.450   1
   1  -1  46 135.246 220.077   1
   1   1  46 205.736 232.509   1
   1   1  47 9134.39 558.042   1
   1  -1  47 8643.76 538.688   1
   1   1  48 3931.20 364.116   1
   1  -1  48 3506.87 336.676   1
   1   1  49 416.835 245.704   1
   1  -1  49 332.925 219.990   1
   1  -1  50 3449.25 333.472   1
   1   1  50 4180.03 368.929   1
   1   1  51 512.553 247.732   1
   1  -1  51 326.680 217.831   1
   1   1  52 3241.95 335.189   1
  -1  -1 -52 2658.59 277.581  15
   1  -1  52 2905.78 307.726   1
   1  -1 -52 2893.52 281.553  15
   1  -1  53 53.7965 212.587   1
   1  -1 -53 65.2017 190.905  15
  -1  -1 -53-68.7058 198.361  15
   1   1  53 74.5983 230.725   1
   1  -1  54 5534.17 391.504   1
   1  -1 -54 4553.87 351.653  15
  -1  -1 -54 4811.81 357.028  15
   1  -1  55 3034.71 293.376   1
   1  -1 -55 2727.99 273.618  15
   1   1  55 3165.11 315.177   1
  -1  -1 -55 2596.05 268.632  15
  -1  -1 -56 2033.19 243.413  15
   1   1  56 2173.04 271.870   1
   1  -1 -56 2094.58 236.525  15
   1  -1  56 1870.81 242.199   1
   1   1  57 333.065 186.191   1
   1  -1 -57 161.632 162.569  15
  -1  -1 -57-10.7640 170.812  15
   1  -1  57 142.915 167.166   1
   1   1  58 1674.40 228.063   1
   1  -1 -58 1062.45 195.787  15
   1  -1  58 1202.79 196.760   1
  -1  -1 -58 1051.80 191.703  15
   1  -1 -59 868.066 176.887  15
  -1  -1 -59 729.475 171.989  15
   1  -1 -60 367.793 157.715  15
  -1  -1 -60 279.584 153.922  15
   1  -1 -61 3032.37 243.929  15
  -1  -1 -61 2817.57 239.989  15
  -1  -1 -62 1454.28 180.333  15
   1  -1 -62 1268.77 175.874  15
   1  -1 -63 1732.27 188.707  15
  -1  -1 -63 1522.07 182.078  15
   1  -1 -64 2308.43 209.130  15
  -1  -1 -64 2372.49 207.946  15
  -1  -1 -65 1433.16 171.296  15
   1  -1 -65 1745.47 178.227  15
  -1  -1 -66 4650.31 281.247  15
  -1   1 -66 3700.74 332.232  15
   1  -1 -66 4882.25 286.441  15
   1   1 -66 4146.50 360.894  15
  -1   1 -67 6109.80 411.474  15
  -1  -1 -67 6573.84 362.636  15
   1   1 -67 6913.62 440.160  15
   1  -1 -67 7015.82 370.696  15
  -1  -1 -68 3826.53 249.294  15
   1   1 -68 4070.03 321.854  15
  -1   1 -68 3685.55 298.396  15
   1  -1 -68 4153.02 258.202  15
  -1  -1 -69 2510.66 192.796  15
  -1   1 -69 2621.81 242.943  15
   1  -1 -69 2766.25 201.386  15
   1   1 -69 2491.00 252.283  15
   1   1 -70-37.3431 157.618  15
  -1  -1 -70 121.640 100.583  15
  -1   1 -70 36.9613 145.608  15
   1  -1 -70 90.9844 99.5431  15
   1  -1 -71 459.185 109.768  15
   1   1 -71 494.058 163.200  15
  -1   1 -71 505.486 150.848  15
  -1  -1 -71 507.033 106.505  15
   1  -1 -72 3012.55 197.334  15
  -1  -1 -72 3072.18 195.058  15
   1   1 -72 2875.73 230.738  15
  -1   1 -72 2896.23 218.159  15
  -1   1 -73 361.776 121.207  15
   1  -1 -73 397.114 97.0035  15
   1   1 -73 255.739 126.274  15
  -1  -1 -73 251.116 89.2158  15
  -1   1 -74 123.050 102.379  15
   1  -1 -74 94.1746 82.2065  15
  -1  -1 -74 24.9715 79.9821  15
   1   1 -74 129.654 111.827  15
   1   1 -75 27.9538 97.9555  15
   1  -1 -75 52.1722 77.3772  15
  -1   1 -75 16.3858 90.8492  15
  -1  -1 -75 25.1520 72.1777  15
  -1  -1 -76 356.747 76.6268  15
  -1   1 -76 301.153 89.2669  15
   1   1 -76 303.999 95.3744  15
   1  -1 -76 326.477 79.9578  15
   1  -1 -77 91.6445 67.4487  15
   1   1 -77 31.1794 78.0802  15
  -1  -1 -77 61.1680 62.3447  15
  -1   1 -77 58.9060 74.1202  15
  -1  -1 -78 290.919 65.6306  15
   1  -1 -78 271.139 67.9264  15
  -1   1 -78 239.259 68.3869  15
   1   1 -78 164.572 72.6773  15
   1  -1 -79 10.1006 54.9925  15
  -1  -1 -79 30.6545 51.8541  15
   1   1 -79 16.1594 59.8171  15
  -2   0   0 40.1222 33.7402  13
   0  -2   0 6.36459 24.0659  17
   0   2   0 55.6142 76.6584   9
   0  -2   1 33.0235 24.8738  17
   0  -2  -1 19.6965 24.1798  17
   0   2   1 50.3806 77.5133   9
  -2   0   1 45.6795 35.6379  13
  -2   0  -1-9.25557 30.6486  13
   0   2  -1 57.1705 76.1333   9
  -2   0   2 62.6317 40.2715  13
   0  -2   2 101.954 27.3246  17
   0   2   2 223.182 84.5172   9
  -2   0  -2 33.1718 29.5872  13
   0  -2  -2 115.060 29.3119  17
   0   2  -2 139.525 79.8962   9
   0  -2   3 1837.32 93.1444  17
  -2   0  -3 1639.96 99.1250  13
   0  -2  -3 1892.45 98.5347  17
  -2   0   3 1928.97 115.517  13
   0   2   3 1791.49 152.455   9
  -2   0  -4 11.1458 28.9990  13
   0  -2  -4 30.4287 27.3012  17
   0  -2   4-3.36901 21.6701  17
   0   2   4-31.3679 72.7353   9
  -2   0   4-14.9561 50.7006  13
  -2   0   5 1387.40 106.053  13
   0   2   5 1199.47 123.215   9
  -2   0  -5 1274.78 81.4251  13
   0  -2   5 1266.75 71.1873  17
  -2   0  -6 4715.38 219.046  13
   0   2   6 5142.02 273.182   9
   0   2  -6 4885.80 287.530   9
   0  -2   6 4360.38 209.452  17
  -2   0   6 5178.39 251.711  13
   0  -2   7 22572.8 970.874  17
   0   2  -7 23080.6 1051.26   9
  -2   0  -7 24294.1 981.241  13
   0   2   7 23364.3 1028.74   9
  -2   0   7 22475.9 1010.29  13
   0   2  -8 1304.53 143.464   9
   0   2   8 1246.46 129.871   9
  -2   0  -8 1728.00 95.0625  13
   0  -2   8 1645.29 84.6057  17
  -2   0   8 1299.51 124.673  13
  -2   0   9 235.324 79.6243  13
   0  -2   9 328.369 33.3314  17
   0   2   9 262.988 80.5476   9
   0  -2  10 93.9362 24.0361  17
   0   2  10 94.1537 71.6386   9
   0   2  11 6373.20 323.773   9
   0  -2  11 5791.87 261.829  17
   0  -2  12 7522.26 325.587  17
   0   2  12 6934.85 381.132   9
   0   2  13 11.9955 75.9349   9
   0  -2  13 28.7242 22.4775  17
   0   2  14 46657.1 1863.97   9
   0  -2  14 42157.4 1790.89  17
   0  -2  15 2577.05 123.573  17
   0   2  15 1759.51 179.679   9
   0   2  16 85878.1 3650.26   9
   0  -2  16 86497.7 3580.95  17
   0  -2  17 4538.27 208.848  17
   0   2  17 4231.33 274.506   9
   0  -2  18 240.959 36.4414  17
   0  -2  19 388.905 43.2735  17
   0  -2  20 2616.79 169.532   1
   0  -2  20 3096.76 148.174  17
   0  -2  21 1206.31 76.9228  17
   0  -2  21 1020.90 112.380   1
   0  -2  22 23976.8 1089.26   1
   0  -2  22 26403.4 1075.55  17
   0  -2  23 1758.64 101.171  17
   0  -2  23 1602.84 142.185   1
   0  -2  24 64556.9 2738.03   1
   0  -2  24 65812.8 2721.12  17
   0  -2  25 65653.5 2720.67  17
   0  -2  25 64666.7 2737.24   1
   0  -2  26 34013.8 1421.14   1
   0  -2  26 32667.6 1399.22  17
   0  -2  27 2424.17 135.862  17
   0  -2  27 2461.95 174.696   1
   0  -2  28 8942.84 412.136  17
   0  -2  28 9514.50 441.258   1
   0  -2  29 210.010 103.891   1
   0  -2  29 192.091 45.3166  17
   0  -2  30 10688.1 481.683  17
   0  -2  30 10981.7 510.001   1
   0  -2  31 3593.44 213.615   1
   0  -2  31 3108.72 171.716  17
   0  -2  32 2544.06 144.696  17
   0  -2  32 2609.49 185.557   1
   0  -2  33 9694.83 467.754   1
   0  -2  34 3239.60 210.918   1
   0  -2  35 394.346 108.996   1
   0  -2  36 2666.05 192.205   1
   0  -2  37-25.2618 101.138   1
   0  -2  38 128.499 107.225   1
   0  -2  39 3.26607 106.928   1
   0  -2  40 1625.98 157.041   1
   0  -2  41 2751.73 202.419   1
   0  -2  42 468.937 118.981   1
   0  -2  43 3534.85 234.178   1
   0  -2  44 7950.92 402.777   1
   0  -2  44 7613.42 371.578  17
   0  -2  45 10.8375 51.8236  17
   0  -2  45 165.190 110.939   1
   0  -2  46 3881.90 246.001   1
   0  -2  46 3782.33 213.464  17
   0  -2  47 5358.69 282.388  17
   0  -2  47 5615.02 313.840   1
   0  -2  48 101.966 58.6337  17
   0  -2  48 3.61132 111.180   1
   0  -2 -49 1043.61 169.254  15
   0  -2  49 975.360 148.276   1
   2   0  49 1267.96 321.835   1
   0  -2  49 1047.04 103.153  17
   0  -2  50 9280.64 445.089   1
   0  -2  50 9046.80 419.338  17
   2   0  50 7405.45 562.970   1
   2   0 -50 8554.04 558.658  15
   0  -2 -50 7705.26 451.645  15
   0  -2  51 2376.41 160.596  17
   2   0 -51 2109.40 324.714  15
   0  -2  51 2336.89 197.060   1
   0  -2 -51 2855.68 229.244  15
   2   0  51 2157.17 337.473   1
   0  -2 -52 3766.01 270.661  15
   0  -2  52 3696.53 217.377  17
   2   0  52 3613.10 377.424   1
   0  -2  52 4068.82 252.836   1
   2   0 -52 3560.47 365.231  15
   0  -2  53-178.485 129.112   1
   0  -2  53 97.5572 63.0913  17
   0  -2 -53 37.6592 140.370  15
   2   0 -53-63.0595 258.264  15
   2   0  53 197.693 241.257   1
   0  -2  54 11973.3 539.513   1
   0  -2  54 9998.37 507.367  17
   2   0  54 9667.03 625.108   1
   0  -2  54 12193.5 587.569   3
   2   0 -54 11493.8 634.487  15
   0  -2 -54 10403.5 551.428  15
   0  -2 -55 7911.04 439.741  15
   0  -2  55 9259.95 475.922   3
   2   0  55 6955.11 501.243   1
   2   0 -55 9001.28 519.278  15
   0  -2  55 7581.06 389.592  17
   2   0  56 3874.93 351.305   1
   0  -2 -56 4098.91 283.214  15
   2   0 -56 4261.24 358.515  15
   2   0 -57-290.785 226.792  15
   0  -2 -57 61.6118 136.406  15
   0  -2 -58 145.587 129.706  15
   2   0 -58-61.9289 193.265  15
   2   0 -59 1697.68 240.295  15
   0  -2 -59 1602.98 180.889  15
   2   0 -60 289.140 182.536  15
   0  -2 -60 299.278 128.847  15
   0  -2 -61 48.4555 119.526  15
   2   0 -61 74.0895 177.340  15
   0  -2 -62 1272.29 165.121  15
   2   0 -62 1641.97 212.555  15
   2   0 -63 123.787 161.941  15
   0  -2 -63 24.7253 115.388  15
   0  -2 -64 4105.32 267.488  15
   2   0 -64 4627.54 310.361  15
   0  -2 -65 128.825 109.448  15
   2   0 -65 212.701 151.703  15
   0  -2 -66-68.5081 102.954  15
   2   0 -66-4.76528 136.738  15
   0  -2 -67 6.86807 96.8401  15
   2   0 -67-8.92476 127.393  15
   0  -2 -67 19.3191 94.0686  12
   0  -2 -68 162.583 94.6416  15
   0  -2 -68 95.8513 85.7696  12
   2   0 -68 299.508 126.710  15
   0  -2 -69 736.437 108.554  15
   0  -2 -69 468.023 93.1093  12
   2   0 -69 774.355 134.902  15
   0  -2 -70 872.574 110.881  15
   2   0 -70 805.034 127.923  15
   0  -2 -71 32.4756 56.2459  12
   0  -2 -71-2.69458 82.1893  15
   2   0 -71 29.2040 100.709  15
   2   0 -72 724.426 109.899  15
   0   2 -72 534.715 148.463  15
   0  -2 -72 648.799 95.7254  15
   0   2 -73 115.112 124.787  15
   0  -2 -73 258.269 76.0384  15
   0   2 -74 171.680 111.961  15
   0  -2 -74 254.642 69.9650  15
   0   2 -75 181.914 101.251  15
   0  -2 -75 221.237 65.5522  15
   0   2 -76 150.370 89.7228  15
   0  -2 -76 316.643 64.8666  15
   0  -2 -77 38.9173 52.8509  15
   0   2 -77 39.5970 75.4947  15
   0  -2 -78 41.6455 49.5120  15
   0   2 -78 48.8862 69.6557  15
  -1   2 -76 209.786 67.6638  15
   2  -1  76 179.937 35.3551  11
   1  -2 -76 342.578 62.5325  15
   1  -2 -75 50.0406 40.0379  12
  -1   2 -75 42.1797 71.4350  15
   1  -2 -75-14.9038 58.1279  15
   1  -2 -74 90.6765 60.1128  15
  -1   2 -74 57.6556 79.7434  15
   1  -2 -74 76.6919 47.8136  12
  -1   2 -73 78.9656 91.5367  15
   1  -2 -73 32.9284 55.8854  12
   1  -2 -73 86.8268 65.4852  15
  -1   2 -72 155.615 103.843  15
   1  -2 -72 358.667 78.9756  15
   1  -2 -71 136.975 74.6135  15
   2   1 -71 38.6824 100.067  15
  -1   2 -71 166.074 116.949  15
   1  -2 -70 1180.86 115.672  15
   2   1 -70 953.074 140.180  15
   2   1 -69 351.718 130.679  15
   1  -2 -69 204.855 87.1064  15
   1  -2 -68-8.91273 83.6085  15
   2   1 -68-37.1677 144.435  15
   2   1 -67-41.5061 156.985  15
   1  -2 -67-40.7616 88.8936  15
   1  -2 -66 128.349 93.6835  15
   2   1 -66 225.025 169.428  15
   1  -2 -65 130.532 99.4209  15
   2   1 -65 185.400 183.709  15
   1  -2 -64-25.0654 98.7584  15
   2   1 -64 169.362 209.047  15
   1  -2 -63 372.824 110.891  15
   2   1 -63 170.980 231.718  15
   1  -2 -62 542.800 120.727  15
   2   1 -62 757.989 264.942  15
   2   1 -61 213.570 264.531  15
   1  -2 -61 290.876 117.374  15
   1  -2 -60 3523.42 241.180  15
   1  -2 -59 88.0605 114.452  15
   1  -2 -58 2165.39 191.427  15
   1  -2 -57 624.998 139.937  15
  -1  -2  56 10280.1 542.677   3
   1  -2 -56 10832.7 535.155  15
  -1  -2  55 2196.91 223.275   3
   2  -1  55 1807.54 248.047   1
   1  -2 -55 2173.23 198.953  15
  -1  -2  54 3227.08 194.477  17
  -1  -2  54 3367.40 266.124   3
   1  -2 -54 3683.26 252.212  15
   2  -1  54 3060.70 305.145   1
   2  -1  53 3867.99 354.850   1
  -1  -2  53 4120.85 307.250   3
  -1  -2  53 4687.89 248.731  17
   2  -1  52 2849.86 325.625   1
   1  -2 -52 3608.63 254.659  15
  -1  -2  52 3522.46 202.332  17
  -1  -2  51 1226.51 109.558  17
   1  -2 -51 1435.41 174.696  15
   1  -2 -50 4066.96 272.429  15
  -1  -2  50 4152.09 224.805  17
  -1  -2  49 1417.99 116.470  17
   1  -2 -49 1533.15 174.664  15
   2  -1  49 1155.28 273.404   1
  -1  -2  48 3589.79 201.217  17
   2  -1  48 2803.59 344.445   1
   1  -2 -48 3329.33 241.186  15
  -1  -2  47 279.316 63.7397  17
   2  -1  47 275.439 245.339   1
  -1  -2  46 1242.18 108.703  17
  -1  -2  45 1693.06 124.972  17
  -1  -2  44 89.9921 54.1477  17
  -1  -2  43 1378.78 108.513  17
  -1  -2  42 1648.95 121.297  17
  -1  -2  41 7879.84 375.657  17
  -1  -2  40 2355.93 146.239  17
  -1  -2  39 910.889 83.9532  17
  -1  -2  38 2924.48 166.703  17
  -1  -2  37 1246.19 95.8434  17
  -1  -2  36 1535.48 106.894  17
  -1  -2  35 1969.57 124.977  17
  -1  -2  34 4623.99 232.091  17
  -1  -2  33 609.833 66.0660  17
  -1  -2  32 755.062 69.5474  17
  -1  -2  31 213.481 45.9640  17
  -1  -2  30 4398.46 218.311  17
  -1  -2  29 11174.9 496.404  17
  -1  -2  28 16663.9 720.415  17
  -1  -2  27 26382.5 1120.25  17
  -1  -2  26 5328.98 251.620  17
  -1  -2  25 13190.1 574.379  17
  -1  -2  24 1726.91 101.445  17
  -1  -2  23 1362.08 86.0560  17
  -1  -2  22 5033.91 225.214  17
   2  -1  22 4232.38 249.428  14
  -1  -2  21 1641.46 94.5244  17
   2  -1  21 1578.13 138.359  14
   2  -1  20 4099.58 242.620  14
  -1  -2  20 4766.38 214.870  17
   2  -1  19 6704.18 338.696  14
  -1  -2  19 6988.46 309.768  17
   2  -1  18 412.820 102.338  14
  -1  -2  18 349.537 41.0790  17
  -1  -2  18 379.780 215.696   6
   2  -1  17 7115.11 337.524  14
  -1  -2  17 6843.61 306.438  17
  -1  -2  16 8351.06 354.087  17
   2  -1  16 7940.34 383.581  14
   1   2  16 7425.65 400.921   9
   2  -1  15 17215.5 742.998  14
  -1  -2  15 17112.5 717.928  17
   1   2  15 16333.8 770.963   9
   2  -1  14 13636.1 582.714  14
  -1  -2  14 12601.3 553.605  17
  -1  -2  14 10815.0 793.193   6
  -1   2 -14 11997.0 2286.98   6
   1  -2 -14 13117.7 618.558   9
   1   2  14 13509.7 614.948   9
   2  -1  13 58085.1 2408.56  14
   1   2  13 58501.8 2449.16   9
  -1  -2  13 51844.8 2651.81   6
  -1  -2  13 57650.8 2386.81  17
   1  -2 -13 56190.1 2454.40   9
  -1  -2  12 1806.93 286.064   6
   1   2  12 1748.45 151.906   9
  -1  -2  12 1890.37 96.8664  17
   2  -1  12 1908.28 141.307  14
   1  -2 -12 1460.62 159.658   9
  -1  -2  11 7201.76 544.591   6
  -1  -2  11 7484.48 324.743  17
   1  -2 -11 7415.00 405.049   9
   2  -1  11 7419.55 351.052  14
   1   2  11 7416.85 385.458   9
  -2  -1 -10 12650.6 526.085  13
   1   2  10 11124.8 567.483   9
   2  -1  10 11967.6 535.979  14
  -1  -2  10 11813.2 511.565  17
   1  -2 -10 12627.3 603.611   9
  -2  -1  -9 15941.4 673.030  13
   2  -1   9 15592.5 681.782  14
  -1  -2   9 15327.4 659.649  17
  -1  -2   9 15459.9 871.692   6
   1  -2  -9 17635.5 765.517   9
   1   2   9 14459.3 713.931   9
   1   2   8 4689.37 281.792   9
   2  -1   8 5195.40 262.046  14
  -1  -2   8 5286.79 234.556  17
  -1  -2   8 5443.42 417.830   6
  -2  -1  -8 5215.53 246.901  13
  -2  -1  -7 4804.26 226.837  13
  -1  -2   7 4512.33 368.063   6
   2  -1   7 4700.86 240.730  14
  -1  -2   7 4732.18 214.879  17
   1  -2  -7 5335.21 321.187   9
  -2   1   6 3895.68 205.509  13
   2  -1   6 3790.28 190.686  14
  -1  -2   6 3184.46 156.426  17
  -1  -2   6 2865.92 283.265   6
  -2  -1  -6 3380.90 169.399  13
  -1  -2   5 27557.6 1270.43   6
  -2  -1  -5 27399.5 1145.30  13
   2  -1   5 25443.5 1150.33  14
  -1  -2   5 27686.3 1133.28  17
  -2  -1  -4 3015.72 154.320  13
  -1  -2   4 2653.07 238.447   6
  -1  -2   4 3038.12 141.565  17
  -2  -1  -3 3582.90 177.568  13
  -1  -2   3 3626.67 163.986  17
   1  -2  -2 2758.79 134.291  17
  -2  -1  -2 2581.98 144.283  13
  -1  -2   2 2933.59 131.659  17
   1  -2  -1 8597.95 373.225  17
  -2  -1  -1 8780.01 388.237  13
  -1  -2   1 8433.31 370.342  17
   1  -2   0 10348.2 459.341  17
  -2  -1   0 11283.6 479.580  13
  -1  -2   0 10749.2 458.345  17
  -2  -1   1 9095.48 395.727  13
   1  -2   1 8460.81 371.396  17
  -1  -2  -1 8427.96 370.174  17
  -1  -2  -2 2900.20 137.820  17
  -2  -1   2 3196.63 168.026  13
   1  -2   2 2775.76 137.768  17
  -2  -1   3 4396.33 217.581  13
   2  -1  -3 4471.79 204.676  14
  -2   1  -4 2806.05 156.966  13
   1  -2   4 2765.93 152.145  17
   1  -2   5 26793.7 1132.12  17
   2  -1  -5 24766.1 1148.68  14
  -2   1  -5 26900.7 1136.90  13
  -2   1  -6 3449.97 171.724  13
  -2  -1   6 3746.43 219.420  13
   1  -2   6 3050.88 163.682  17
   1  -2   7 4642.84 219.986  17
  -2   1  -7 5381.49 229.585  13
   2  -1  -7 5345.73 249.960  14
  -2  -1   8 5009.89 303.165  13
   1  -2   8 5174.15 244.769  17
  -2   1  -8 5706.39 253.431  13
   2  -1  -9 14639.4 657.215  14
  -2  -1   9 15658.6 704.809  13
   1  -2   9 14944.3 635.396  17
   2  -1 -10 11706.5 526.554  14
   1  -2  10 12281.3 502.025  17
  -1  -2 -10 11064.0 502.770  13
   1  -2  11 7428.97 320.389  17
   2  -1 -11 6905.82 345.526  14
   1  -2  12 1768.74 95.3634  17
   2  -1 -12 1967.23 144.167  14
   1  -2  13 56823.6 2310.29  17
   2  -1 -13 53027.0 2332.15  14
   1  -2  14 11672.1 503.803  17
   2  -1 -14 11768.6 532.892  14
   1  -2  15 16295.5 680.525  17
   2  -1 -15 15258.3 706.755  14
   2  -1 -16 7555.87 370.532  14
   1  -2  16 7654.56 337.162  17
  -2  -1  17 5975.26 266.155  17
   2  -1 -17 5963.34 309.770  14
   1  -2  17 6271.41 274.524  17
   2  -1 -18 291.873 101.605  14
  -2  -1  18 325.958 33.3783  17
   1  -2  18 329.883 38.8549  17
   2  -1 -19 5912.11 324.059  14
   1  -2  19 6793.34 294.641  17
   1  -2  20 4185.83 198.630  17
   1  -2  21 1616.20 94.1876  17
   1  -2  22 4754.66 223.617  17
   1  -2  23 1271.72 81.1733  17
   1  -2  24 1841.36 105.713  17
   1  -2  25 12643.8 551.536  17
   1  -2  26 5643.56 264.571  17
   1  -2  27 25544.8 1085.32  17
   1  -2  28 16844.5 728.069  17
   1  -2  29 11337.6 503.009  17
   1  -2  30 4545.47 223.968  17
   1  -2  31 244.193 163.094   1
   1  -2  31 190.362 44.2260  17
   1  -2  32 714.029 67.0093  17
   1  -2  32 836.755 189.331   1
   1  -2  33 603.576 188.043   1
   1  -2  33 605.377 64.4877  17
   1  -2  34 5085.79 247.142  17
   1  -2  34 4596.85 336.505   1
   1  -2  35 2226.83 132.676  17
   1  -2  35 1917.74 231.923   1
   1  -2  36 1586.53 107.737  17
   1  -2  36 1624.15 216.080   1
   1  -2  37 1468.86 103.653  17
   1  -2  37 1402.19 212.655   1
   1  -2  38 3476.74 186.069  17
   1  -2  38 3044.52 277.482   1
   1  -2  39 1034.44 88.6839  17
   1  -2  39 1027.07 203.623   1
   1  -2  40 2499.73 253.502   1
   1  -2  40 2472.66 149.784  17
   1  -2  41 8013.30 464.825   1
   1  -2  41 7945.61 377.275  17
   1  -2  42 1726.58 120.761  17
   1  -2  42 1527.23 221.812   1
   1  -2  43 1359.71 223.225   1
   1  -2  43 1453.87 110.295  17
   1  -2  44 38.2522 181.520   1
   1  -2  44 72.5259 50.7056  17
   1  -2  45 1752.48 126.242  17
   1  -2  45 1456.91 226.279   1
   1  -2  46 1282.31 106.799  17
   1  -2  46 1169.00 212.611   1
   1  -2  47 190.749 181.198   1
   1  -2  47 255.887 62.6971  17
   2   1  47 598.661 293.513   1
   1  -2  48 3895.22 208.779  17
   1  -2  48 3889.83 305.636   1
   2   1  48 3155.04 387.584   1
  -1  -2 -48 3009.81 244.856  15
   1  -2  49 1519.31 220.663   1
   2   1  49 1495.83 315.444   1
   1  -2  49 1468.96 118.818  17
  -1  -2 -49 1374.17 179.420  15
   2  -1 -49 1558.53 211.532  15
   1  -2  50 4535.23 242.071  17
   2   1  50 4080.35 402.657   1
   2  -1 -50 4458.43 310.062  15
  -1  -2 -50 3981.32 282.670  15
   1  -2  50 4869.02 325.983   1
  -1  -2 -51 1111.51 170.967  15
   2   1  51 1062.29 282.321   1
   1  -2  51 1312.76 208.385   1
   1  -2  51 1196.93 108.374  17
   2  -1 -51 1367.86 201.604  15
   2   1  52 3918.45 377.168   1
   1  -2  52 3556.58 212.186  17
   1  -2  52 4477.06 304.364   1
   2  -1 -52 3804.19 286.968  15
  -1  -2 -52 3687.42 264.252  15
   1  -2  53 5994.68 389.498   3
   1  -2  53 5351.87 347.213   1
   2  -1 -53 5783.42 345.705  15
   1  -2  53 5030.82 271.901  17
   2   1  53 5298.29 416.313   1
  -1  -2 -53 4917.30 321.825  12
  -1  -2 -53 4710.59 313.916  15
  -1  -2 -54 3675.33 254.543  15
   1  -2  54 3959.17 318.358   3
  -1  -2 -54 3281.76 254.922  12
   2   1  54 4172.49 351.628   1
   2  -1 -54 3841.65 275.554  15
   1  -2  54 3457.37 275.318   1
   1  -2  54 3405.37 204.362  17
   1  -2  55 2665.59 267.512   3
  -1  -2 -55 2150.87 206.547  12
   2  -1 -55 2154.27 216.233  15
  -1  -2 -55 2186.47 202.457  15
  -1  -2 -56 10779.3 558.665  12
   2  -1 -56 10940.6 560.822  15
  -1  -2 -56 10294.5 544.334  15
   1  -2  56 12511.2 591.342   3
  -1  -2 -57 504.417 128.599  12
  -1  -2 -57 514.490 138.443  15
   2  -1 -57 483.130 148.941  15
  -1  -2 -58 2480.86 205.432  12
   2  -1 -58 2190.80 207.117  15
  -1  -2 -58 2351.83 199.792  15
  -1  -2 -59 40.9263 114.346  15
  -1  -2 -59 19.1207 106.607  12
   2  -1 -59 81.7153 124.404  15
  -1  -2 -60 3504.52 246.214  12
   2  -1 -60 3717.42 253.172  15
  -1  -2 -60 3341.42 238.139  15
   2  -1 -61 285.448 126.029  15
  -1  -2 -61 345.310 115.626  12
  -1  -2 -61 332.017 119.631  15
   2  -1 -62 676.108 134.587  15
  -1  -2 -62 476.356 118.221  15
  -1  -2 -62 532.740 120.455  12
   2  -1 -63 443.434 123.360  15
  -1  -2 -63 357.694 115.902  15
  -1  -2 -63 375.681 111.287  12
   2  -1 -64-3.91745 106.632  15
  -1  -2 -64-20.6409 97.8170  12
  -1  -2 -64-6.96555 101.515  15
  -1  -2 -65 153.501 99.6928  15
   2  -1 -65 278.842 110.278  15
   2  -1 -66 108.036 101.732  15
  -1  -2 -66 82.8159 91.5637  15
   2  -1 -67 47.8337 96.7512  15
  -1  -2 -67-6.07146 91.7691  15
  -1  -2 -68-17.2200 84.5399  15
   2  -1 -68 9.67235 94.6100  15
   2  -1 -69 293.570 94.8944  15
  -1  -2 -69 246.051 89.0745  15
   2  -1 -70 919.185 114.288  15
  -1  -2 -70 934.039 104.144  15
   1   2 -71 146.123 127.927  15
   2  -1 -71 47.3564 81.4923  15
  -1  -2 -71 64.3735 73.0964  15
  -1  -2 -72 326.494 75.5531  15
   1   2 -72 232.948 119.494  15
  -1  -2 -73 30.9176 62.3733  15
   1   2 -73 18.9314 100.082  15
  -1  -2 -74 118.068 60.5407  15
   1   2 -74 60.9413 89.5920  15
  -1  -2 -75 50.7923 55.6756  15
   1   2 -75 38.7348 79.0991  15
   1   2 -76 117.746 72.9746  15
  -1  -2 -76 239.118 58.2145  15
   1  -2  77 38.7985 27.2250  11
  -2  -2   0 39480.8 1621.92  13
   2  -2   0 35597.9 1613.89  14
  -2  -2  -1 17099.2 884.751  13
  -2  -2   1 17229.2 897.448  13
   2  -2  -2 34410.3 1605.88  14
  -2  -2   2 36206.5 1559.68  17
  -2  -2  -2 40047.3 1605.51  13
  -2  -2   3 8578.41 448.702  13
  -2  -2  -3 8067.79 396.765  13
  -2  -2   3 7609.28 360.612  17
  -2  -2  -4 1049.80 97.4091  13
  -2  -2   4 967.109 165.074  13
  -2  -2   4 1094.68 70.0196  17
  -2  -2  -5 616.307 74.1768  13
  -2  -2   5 505.079 46.5034  17
  -2  -2   5 468.601 144.583  13
   2  -2   6 2077.87 185.050  14
  -2  -2   6 1741.13 97.7438  17
  -2  -2   6 1957.56 214.221  13
  -2  -2  -6 1721.37 120.912  13
   2  -2   7 8159.91 447.979  14
  -2  -2   7 8411.46 393.774  17
  -2  -2  -7 8967.86 416.587  13
   2  -2  -8 37044.6 1779.07  14
   2  -2   8 41953.0 1789.15  14
  -2  -2  -8 43534.0 1761.52  13
  -2  -2   8 42383.1 1739.44  17
  -2  -2  -9 121.708 48.4597  13
  -2  -2   9 91.7362 28.1473  17
   2  -2  10 15941.6 734.779  14
  -2  -2 -10 17782.1 707.807  13
  -2  -2  10 16139.0 685.184  17
   2  -2  11 2206.47 186.226  14
   2  -2 -11 2422.69 183.662  14
  -2  -2 -11 2428.46 135.525  13
  -2  -2  11 2218.44 114.208  17
   2  -2 -12 563.660 118.717  14
  -2  -2  12 750.103 52.4185  17
   2  -2  12 841.658 137.922  14
  -2  -2 -12 843.954 72.1812  13
  -2  -2 -13 718.178 66.8177  13
  -2  -2  13 517.892 44.8414  17
  -2  -2 -14 2644.82 145.665  13
  -2  -2  14 2457.28 124.572  17
  -2  -2 -15 953.778 79.9400  13
  -2  -2  15 977.488 62.0080  17
  -2  -2  16 2647.08 133.850  17
  -2  -2 -16 2893.64 154.370  13
  -2  -2  17 1725.81 94.3070  17
  -2  -2 -17 1807.89 114.517  13
  -2  -2  18 141.945 29.6243  17
  -2  -2  19 1204.09 72.9516  17
  -2  -2  20 483.672 44.5229  17
  -2  -2  21 526.302 46.9632  17
  -2  -2  22 11318.8 491.312  17
  -2  -2  23 12209.8 528.910  17
  -2  -2  24 19463.7 828.512  17
  -2  -2  25 789.547 61.6802  17
  -2  -2  26 9497.93 420.497  17
  -2  -2  27 43973.2 1841.43  17
  -2  -2  28 62374.6 2600.76  17
  -2  -2  29 66918.8 2789.30  17
  -2  -2  30 16887.8 730.050  17
  -2  -2  31 13209.8 580.379  17
  -2  -2  32 3159.50 168.421  17
  -2  -2  33 1864.99 116.411  17
  -2  -2  34 59.0322 41.2514  17
  -2  -2  35 1070.41 87.6868  17
  -2  -2  36 1561.79 108.229  17
  -2  -2  37 616.454 71.1757  17
  -2  -2  38 40.9701 47.1231  17
  -2  -2  39 1356.91 104.404  17
  -2  -2  40 15541.0 690.135  17
  -2  -2  41 717.861 80.1682  17
   2  -2  42 22.8342 250.734   1
  -2  -2  42 76.0979 52.5702  17
  -2  -2  43 111.322 54.4076  17
   2  -2  43 340.956 257.087   1
  -2  -2 -44 527.093 115.800  12
  -2  -2  44 524.337 73.6025  17
  -2  -2 -45 7.59757 95.5450  12
   2  -2  45-29.2977 243.097   1
   2  -2 -45 24.0367 116.903  15
  -2  -2  45 82.8968 54.6244  17
   2  -2 -46 897.338 147.268  15
   2  -2  46 744.515 256.556   1
  -2  -2 -46 609.526 117.283  12
  -2  -2  46 646.789 80.5602  17
   2  -2 -47 1590.48 176.114  15
   2  -2  47 1409.95 279.432   1
  -2  -2 -47 1755.94 161.323  12
  -2  -2  47 1747.86 127.029  17
   2  -2 -48 4421.71 273.713  15
  -2  -2 -48 4432.07 263.023  12
   2  -2  48 3887.97 361.188   1
  -2  -2  48 3979.59 226.451  17
  -2  -2  49 3871.00 218.128  17
   2  -2  49 3549.44 333.875   3
   2  -2  49 3693.07 348.950   1
  -2  -2 -49 4306.46 254.787  12
   2  -2 -49 3948.26 263.647  15
   2  -2  50 5506.99 403.808   3
   2  -2  50 5688.31 422.344   1
  -2  -2 -50 6781.40 343.780  12
   2  -2 -50 6395.50 347.867  15
  -2  -2  50 5801.54 305.130  17
   2  -2  51 8810.47 519.827   3
   2  -2 -51 9809.26 477.884  15
  -2  -2  51 8433.52 434.195  17
   2  -2 -52 7688.50 412.327  15
  -2  -2 -52 8476.14 413.630  12
  -2  -2 -53 4803.17 278.292  12
   2  -2 -53 4583.08 279.520  15
   2  -2  54 1759.73 227.405   3
  -2  -2 -54 2396.30 185.320  12
   2  -2 -54 2089.91 184.337  15
   2  -2 -55 727.412 128.117  15
   2  -2  55 384.943 172.390   3
  -2  -2 -55 815.310 128.371  12
   2  -2 -56-22.6421 101.575  15
  -2  -2 -56 100.232 99.7206  12
   2  -2  56-38.0525 155.546   3
   2  -2 -57 136.841 108.595  15
   2  -2  57 281.975 148.212   3
   2  -2 -58-25.2507 96.4316  15
   2  -2 -59 320.027 104.816  15
   2  -2 -60 6.80914 95.0100  15
   2  -2 -61 105.660 90.9726  15
   2  -2 -62 25.4411 89.2204  15
   2  -2 -63 39.7107 84.8090  15
   2  -2 -64 26.4493 79.2863  15
   2  -2 -65 303.105 87.3993  15
   2  -2 -66 34.7449 74.2844  15
   2   2 -66 43.7217 145.796  15
   2   2 -67-17.2238 131.450  15
   2  -2 -67 33.1249 71.9349  15
   2  -2 -68 272.324 77.3547  15
   2   2 -68 182.624 120.408  15
   2  -2  69 8.20874 36.9131  11
   2  -2 -69 18.1699 66.5858  15
   2  -2  70 51.1739 36.5344  11
   2  -2  71 473.495 52.5219  11
   2  -2  72 331.251 46.0628  11
   2  -2  73 59.6630 32.8320  11
   2  -2  74 2.41189 28.6584  11
  -3   0   0 66.1563 81.0032  13
   0  -3   0 41.6589 46.7002  17
  -3   0  -1 23536.9 1131.10  13
  -3   0   1 27107.4 1156.12  13
   0  -3  -1 26827.0 1108.18  17
   0  -3   1 25773.3 1104.09  17
   0  -3   2 6848.69 321.334  17
  -3   0  -2 6397.54 349.605  13
  -3   0  -3 2031.22 150.345  13
  -3   0   3 2297.48 191.230  13
   0  -3   3 2175.68 127.522  17
  -3   0  -4-6.02589 64.1172  13
  -3   0   4-101.925 102.904  13
   0  -3   4 58.3019 40.1010  17
   0  -3   5 9034.21 410.228  17
  -3   0  -5 8720.55 431.151  13
  -3   0   6 423.149 133.198  13
  -3   0  -6 473.401 77.4052  13
   0  -3   6 509.138 57.4208  17
  -3   0  -7 765.440 83.1439  13
  -3   0   7 638.180 149.030  13
   0  -3   7 787.625 66.3687  17
   0  -3   8 1617.34 100.846  17
  -3   0   8 1797.27 194.242  13
  -3   0  -8 1749.24 121.472  13
  -3   0   9 3006.07 256.150  13
   0  -3   9 3210.01 164.646  17
  -3   0  -9 3372.91 185.643  13
  -3   0 -10 13711.9 592.014  13
   0  -3  10 12800.8 570.032  17
  -3   0 -11 28459.3 1175.64  13
   0  -3  11 26625.9 1152.79  17
  -3   0 -12 1529.33 112.484  13
   0  -3  12 1506.30 94.3323  17
   0  -3  13 14253.0 624.244  17
  -3   0 -13 14611.1 643.963  13
  -3   0 -14 344.756 62.8681  13
   0  -3  14 363.182 46.9258  17
  -3   0 -15 145.743 51.8971  13
   0  -3  15 131.802 35.9250  17
  -3   0 -16 216.421 55.6996  13
   0  -3  16 226.413 40.4968  17
  -3   0 -17 1557.75 113.673  13
   0  -3  17 1616.65 100.017  17
  -3   0 -18 3182.58 189.224  13
   0  -3  18 3706.29 180.653  17
  -3   0 -19 3977.99 212.295  13
   0  -3  19 3873.50 196.955  17
   0  -3  20 5137.12 249.033  17
   0  -3  21 3111.47 166.413  17
   0  -3  22 1089.43 82.7705  17
   0  -3  23 8072.76 372.685  17
   0  -3  24 910.574 76.7765  17
   0  -3  25 4841.52 241.868  17
   0  -3  26 3048.95 169.696  17
   0  -3  27 131.825 44.7841  17
   0  -3  28 825.192 78.9040  17
   0  -3  29 329.625 57.2078  17
   0  -3  30 32.0980 41.7292  17
   0  -3  31 122.505 46.8846  17
   0  -3  32 1220.77 97.7808  17
   0  -3  33 246.905 56.3478  17
   0  -3  34 990.806 89.0033  17
   0  -3  35 3004.73 173.424  17
   0  -3  36 3671.98 200.407  17
   0  -3  37-7.45717 49.5158  17
   0  -3  38 612.358 72.5091  17
   0  -3  39 470.286 70.3306  17
   0  -3  40-28.5290 53.1549  17
   0  -3  41 3485.98 196.947  17
   0  -3  42 719.282 82.2415  17
   0  -3  43 1149.00 98.9072  17
   0  -3 -43 838.049 127.325  15
   0  -3 -44 200.111 106.811  15
   0  -3  44 234.582 64.2196  17
   0  -3 -45 651.135 120.986  15
   0  -3  45 723.412 84.9354  17
   0  -3 -46-50.9774 108.940  15
   0  -3  46-28.4817 56.6328  17
   0  -3 -47 193.630 106.712  15
   0  -3  47 115.675 55.4312  17
   0  -3 -48 193.363 110.055  15
   0  -3  48 268.846 201.139   3
   0  -3  48 399.068 72.7337  17
   0  -3 -49 489.271 120.081  15
   0  -3  49 719.870 86.2687  17
   0  -3  50 202.670 187.823   3
   0  -3 -50 180.378 104.202  15
   0  -3 -51 32.8857 102.185  15
   0  -3  51-116.317 189.592   3
   0  -3  52 1490.80 219.944   3
   0  -3 -52 1322.28 146.613  15
   0  -3 -53 2372.52 186.650  15
   0  -3  53 2535.97 255.121   3
   0  -3  54 1137.65 201.619   3
   0  -3 -54 965.624 132.007  15
   0  -3 -55 3042.06 210.296  15
   0  -3  55 2972.09 268.659   3
   0  -3 -56 18.6640 99.5722  15
   0  -3  56 139.754 165.589   3
   0  -3 -57 824.606 123.977  15
   0  -3  57 942.843 186.143   3
   0  -3 -58 219.819 105.618  15
   0  -3  58 401.303 161.152   3
   0  -3 -59 350.520 107.866  15
   0  -3  59 264.597 152.901   3
   0  -3  60 116.353 146.035   3
   0  -3 -60 213.032 100.905  12
   0  -3 -60 197.795 98.2470  15
   0  -3 -61 69.0147 91.9280  15
   0  -3 -61-30.3329 88.6529  12
   0  -3  61 51.5167 136.728   3
   0  -3 -62 310.795 97.1182  15
   0  -3 -62 330.640 97.9685  12
   0  -3  62 274.458 137.221   3
   0  -3  63 386.118 134.465   3
   0  -3 -63 323.160 93.4837  12
   0  -3 -63 410.556 99.2411  15
   0  -3 -64 572.241 101.092  12
   0  -3  64 571.016 137.644   3
   0  -3 -64 632.453 104.716  15
   0  -3  65-12.3740 112.902   3
   0  -3 -65 3.13608 75.9254  12
   0  -3 -65-2.96980 78.7437  15
   0  -3 -66 177.580 77.6302  12
   0  -3 -66 279.094 85.7131  15
   0  -3 -67-25.0055 68.3915  12
   0  -3 -67 2.66988 71.3708  15
   0  -3 -68 1190.94 111.975  15
   0  -3 -68 1002.59 102.801  12
   0  -3 -69 472.516 78.9932  12
   0  -3 -69 556.865 85.5648  15
   0  -3 -70-19.8587 55.5540  12
   0  -3 -70 35.4925 64.6573  15
   0  -3 -71 181.265 57.0736  12
   0  -3 -71 138.758 64.6776  15
   0  -3 -72 175.586 54.1205  12
   0  -3 -72 244.833 64.8132  15
   0  -3 -73 160.987 48.3557  12
   0  -3 -73 255.648 61.3114  15
   0   3 -73 94.2518 82.9093  15
   0  -3 -74 37.9713 51.4636  15
   0   3 -74 98.2989 76.3752  15
   1  -3 -72 207.173 59.5322  12
   1  -3 -72 265.856 63.2001  15
  -1   3 -72 116.024 68.1222  15
   3  -1  71 564.819 52.7961  11
   1  -3 -71 624.790 78.1209  15
   1  -3 -70 53.1916 66.0772  12
   1  -3 -70 42.8013 60.0976  15
   3  -1  70 123.455 38.4686  11
   1  -3 -69 819.354 105.031  12
   3  -1  69 1009.18 75.1218  11
   1  -3 -69 1018.29 97.2044  15
   1  -3 -68 1104.82 102.972  15
   1  -3 -68 800.247 113.862  12
   3  -1  68 925.583 75.4893  11
   3  -1  67 1681.04 107.176  11
   1  -3 -67 1528.08 126.401  15
   1  -3 -66 882.045 102.351  15
   3  -1  66 918.276 78.1728  11
   1  -3 -65 711.967 100.669  15
   3  -1  65 805.751 74.2871  11
   3  -1  64 291.377 55.6392  11
   1  -3 -64 191.264 81.3298  15
   1  -3 -63 58.5349 78.1831  15
   3  -1  63 59.0995 46.1849  11
   1  -3 -62 603.209 104.616  15
   3  -1  62 684.001 73.2249  11
   1  -3 -61 405.625 98.5113  15
   1  -3 -60 269.245 95.3816  15
   1  -3 -59 89.6527 89.6507  15
   1  -3 -58 981.981 125.159  15
   1  -3 -57 151.798 91.0450  15
   1  -3 -56 1060.76 133.278  15
  -1  -3  56 1108.60 184.317   3
  -1  -3  55 831.287 180.042   3
   1  -3 -55 752.241 119.010  15
   1  -3 -54 425.584 107.412  15
  -1  -3  54 439.417 167.858   3
   1  -3 -53 49.7006 90.8218  15
  -1  -3  53 172.736 158.525   3
   1  -3 -52 256.221 101.127  15
  -1  -3  52 268.428 165.499   3
   1  -3 -51 262.132 99.2715  15
  -1  -3  51 108.735 163.478   3
   1  -3 -50 766.890 120.317  15
  -1  -3  50 863.888 189.674   3
  -1  -3  49 610.888 181.668   3
   1  -3 -49 854.176 124.167  15
   1  -3 -48 952.008 130.099  15
  -1  -3  48 1088.73 102.328  17
  -1  -3  48 1060.75 197.076   3
  -1  -3  47 649.781 190.262   3
  -1  -3  47 589.525 84.5060  17
   1  -3 -47 780.352 118.673  15
  -1  -3  46 752.638 191.728   3
  -1  -3  46 771.670 91.9669  17
   1  -3 -46 803.947 120.498  15
  -1  -3  45 823.494 91.9848  17
   1  -3 -45 962.436 126.487  15
   1  -3 -44 390.437 107.514  15
  -1  -3  44 456.617 73.6744  17
  -1  -3  43 1464.01 117.568  17
   1  -3 -43 1495.93 144.332  15
  -1  -3  42 976.586 96.3126  17
   1  -3 -42 1116.44 129.688  15
  -1  -3  41 379.196 68.7872  17
  -1  -3  40 551.778 76.0286  17
  -1  -3  39 1261.57 105.622  17
  -1  -3  38 866.804 88.0617  17
  -1  -3  37 1831.97 127.394  17
  -1  -3  36 1080.28 95.7756  17
  -1  -3  35 207.882 55.1138  17
  -1  -3  34 1651.60 117.707  17
  -1  -3  33 587.105 72.1021  17
  -1  -3  32 4320.38 226.147  17
  -1  -3  31 1392.63 103.792  17
  -1  -3  30 3257.25 181.087  17
  -1  -3  29 336.887 56.9316  17
  -1  -3  28 1159.08 91.8930  17
  -1  -3  27 3499.60 188.651  17
  -1  -3  26 2736.43 156.150  17
  -1  -3  25 2133.38 128.713  17
  -1  -3  24 1519.16 102.053  17
   3  -1  23 190.093 153.308  14
  -1  -3  23 43.2142 38.2013  17
  -1  -3  22 4293.26 217.754  17
   3  -1  22 4619.58 286.962  14
   3  -1  21 4371.65 278.390  14
  -1  -3  21 4027.21 206.622  17
  -1  -3  20 4194.85 212.793  17
   3  -1  20 4562.35 284.207  14
  -1  -3  19 2374.21 135.916  17
   3  -1  19 2769.93 215.556  14
  -1  -3  18 12830.7 565.613  17
   3  -1  18 12987.6 611.348  14
   3  -1  17 1795.70 182.220  14
  -1  -3  17 1681.70 104.296  17
   3  -1  16 16587.8 716.692  14
  -1  -3  16 15002.2 669.515  17
   3  -1  15 5388.89 313.088  14
  -1  -3  15 5713.03 265.309  17
   3  -1  14 16441.6 725.696  14
  -1  -3  14 15628.9 685.858  17
   3  -1  13 22954.4 1016.66  14
  -1  -3  13 23223.6 984.668  17
  -1  -3  12 17500.1 754.387  17
   3  -1  12 17704.8 789.079  14
  -1  -3  11 5514.95 255.585  17
   3  -1  11 5229.32 297.072  14
   3  -1  10 1964.30 163.874  14
  -1  -3  10 1695.14 103.769  17
   3  -1   9 9184.95 472.634  14
  -1  -3   9 10500.6 446.769  17
  -1  -3   8 14687.5 638.134  17
  -1  -3   7 7705.64 351.358  17
  -1  -3   6 1217.47 86.4540  17
  -3   1   5 2440.22 224.820  13
  -1  -3   5 3188.03 162.379  17
  -3   1   4 3035.56 246.198  13
  -1  -3   4 3684.56 184.174  17
  -3   1   3 9230.89 489.771  13
  -1  -3   3 9606.96 429.409  17
  -3   1   2 11160.0 549.391  13
  -1  -3   2 11028.6 494.165  17
  -1  -3   1 5169.32 249.674  17
  -3   1   1 4884.71 292.970  13
  -1  -3   0 14993.5 659.242  17
  -3   1   0 15809.3 704.676  13
   1  -3   0 14741.3 662.006  17
  -3   1  -1 4591.27 273.181  13
   1  -3   1 4929.85 241.382  17
  -3   1  -2 11242.4 541.485  13
   1  -3   2 11427.9 510.108  17
  -3   1  -3 9663.67 462.346  13
   1  -3   3 9576.25 436.067  17
  -3   1  -4 3645.25 215.720  13
   1  -3   4 3920.49 198.160  17
   1  -3   5 3324.90 169.626  17
  -3   1  -5 2830.02 181.429  13
   1  -3   6 1171.88 85.2573  17
  -3   1  -6 955.562 98.0843  13
  -3   1  -7 7901.56 373.038  13
   1  -3   7 7666.37 355.182  17
   3  -1  -8 14028.6 677.407  14
  -3   1  -8 15817.1 674.527  13
   1  -3   8 15166.9 654.880  17
   3  -1  -9 11859.9 513.048  14
  -3   1  -9 10233.3 490.372  13
   1  -3   9 10606.0 475.958  17
  -3   1 -10 1874.10 129.551  13
   1  -3  10 1617.15 110.482  17
   3  -1 -11 5392.18 295.236  14
  -3   1 -11 5365.37 268.639  13
   1  -3  11 5351.04 254.101  17
  -3   1 -12 17709.8 747.684  13
   3  -1 -12 16242.0 765.076  14
   1  -3  12 16772.5 729.473  17
   3  -1 -13 23340.7 1023.98  14
  -3   1 -13 22844.1 1000.82  13
   1  -3  13 23296.4 986.925  17
   1  -3  14 15924.8 700.216  17
  -3   1 -14 15601.1 713.479  13
   1  -3  15 5536.82 264.711  17
  -3   1 -15 5198.04 276.031  13
  -3   1 -16 14444.1 652.512  13
   1  -3  16 15208.1 641.252  17
   3  -1 -16 14059.3 680.331  14
  -3   1 -17 1438.04 109.123  13
   1  -3  17 1464.84 97.6451  17
   3  -1 -18 11040.3 571.499  14
  -3   1 -18 10965.7 533.295  13
   1  -3  19 2379.35 131.969  17
  -3   1 -19 2017.86 137.689  13
   3  -1 -20 3281.75 253.446  14
  -3   1 -20 3355.89 193.575  13
   1  -3  20 3982.54 189.423  17
   1  -3  21 3631.80 187.188  17
   1  -3  22 4600.65 228.119  17
   1  -3  23 51.3792 37.7544  17
   1  -3  24 1547.66 104.097  17
   1  -3  25 2245.56 133.628  17
   1  -3  26 2500.57 145.245  17
   1  -3  27 3614.80 192.586  17
   1  -3  28 1201.35 92.7622  17
   1  -3  29 228.113 50.7461  17
   1  -3  30 3263.78 180.779  17
   1  -3  31 1381.04 102.460  17
   1  -3  32 4383.87 228.073  17
   1  -3  33 606.591 72.3522  17
   1  -3  34 1473.74 109.062  17
   1  -3  35 146.657 53.6167  17
   1  -3  36 1218.59 99.4859  17
   1  -3  37 1843.23 127.824  17
   1  -3  38 797.518 83.8722  17
   1  -3  39 1371.83 110.189  17
   1  -3  40 719.570 82.3829  17
   1  -3  41 387.745 67.1548  17
  -1  -3 -41 445.581 125.045  12
  -1  -3 -42 1254.61 152.514  12
  -1  -3 -42 998.450 130.123  15
   1  -3  42 1135.76 100.713  17
  -1  -3 -43 1509.61 162.885  12
   1  -3  43 1630.11 121.445  17
  -1  -3 -43 1513.93 151.440  15
  -1  -3 -44 504.902 120.927  12
   1  -3  44 490.800 74.1198  17
  -1  -3 -44 431.163 115.658  15
  -1  -3 -45 961.050 129.691  15
  -1  -3 -45 867.293 133.862  12
   1  -3  45 923.253 95.4714  17
   1  -3  46 874.221 93.3554  17
  -1  -3 -46 750.937 125.688  12
   1  -3  46 977.528 249.054   3
  -1  -3 -46 893.324 128.740  15
  -1  -3 -47 612.439 116.692  12
  -1  -3 -47 653.539 120.638  15
   1  -3  47 680.674 85.1865  17
  -1  -3 -48 886.213 125.179  12
   1  -3  48 1085.58 101.553  17
  -1  -3 -48 962.910 132.273  15
  -1  -3 -49 759.168 121.997  15
  -1  -3 -49 654.985 112.403  12
   1  -3  49 973.155 228.545   3
   1  -3  50 1144.62 233.231   3
  -1  -3 -50 848.298 126.413  15
  -1  -3 -50 901.369 120.644  12
   1  -3  51 185.509 194.488   3
  -1  -3 -51 335.558 102.959  15
  -1  -3 -51 192.640 90.3930  12
   1  -3  52 169.688 189.920   3
  -1  -3 -52 105.315 84.4899  12
  -1  -3 -52 304.217 102.784  15
  -1  -3 -53 124.237 81.7953  12
   1  -3  53 79.8444 177.780   3
  -1  -3 -53 120.154 93.3880  15
  -1  -3 -54 577.434 111.678  15
  -1  -3 -54 435.397 95.7716  12
   1  -3  54 463.909 182.018   3
  -1  -3 -55 874.075 123.354  15
  -1  -3 -55 843.565 112.790  12
   1  -3  55 1029.08 197.175   3
   1  -3  56 1189.97 195.259   3
  -1  -3 -56 980.992 116.668  12
  -1  -3 -56 1175.89 134.473  15
  -1  -3 -57 54.4500 92.2660  15
   1  -3  57 68.5226 154.668   3
  -1  -3 -57 84.4722 77.2642  12
   1  -3  58 1099.80 178.120   3
  -1  -3 -58 963.444 123.748  15
  -1  -3 -58 875.259 111.501  12
  -1  -3 -59 65.3185 91.2309  15
   1  -3  59 127.624 140.221   3
  -1  -3 -59 113.381 76.3580  12
  -1  -3 -60 276.256 95.1668  15
   1  -3  60 310.417 143.646   3
  -1  -3 -60 219.646 79.6783  12
  -1  -3 -61 351.851 94.6924  15
   1  -3  61 419.561 136.675   3
  -1  -3 -61 471.826 89.9408  12
  -1  -3 -62 556.283 101.131  15
   1  -3  62 497.854 133.955   3
  -1  -3 -62 619.941 95.3657  12
  -1  -3 -63 20.0762 80.2323  15
   1  -3  63 38.3507 115.788   3
  -1  -3 -63 78.7022 71.1928  12
   1  -3  64 224.877 111.296   3
  -1  -3 -64 222.574 83.7578  15
  -1  -3 -64 242.219 76.5949  12
  -1  -3 -65 633.285 98.0621  15
   1  -3  65 835.150 123.181   3
  -1  -3 -65 728.507 94.0478  12
   1  -3  66 730.870 114.802   3
  -1  -3 -66 867.519 95.8580  12
   1  -3  66 689.833 65.0755  11
  -1  -3 -66 849.108 98.8801  15
  -1  -3 -67 1627.11 120.007  12
  -1  -3 -67 1551.88 121.432  15
   1  -3  67 1306.37 128.812   3
   1  -3  67 1195.69 87.4249  11
   1  -3  68 812.220 105.387   3
  -1  -3 -68 996.236 94.0796  12
   1  -3  68 727.972 65.6651  11
  -1  -3 -68 996.969 99.1290  15
   1  -3  69 792.649 97.9409   3
   1  -3  69 777.838 65.5310  11
  -1  -3 -69 1092.69 95.7185  12
  -1  -3 -69 1022.03 96.0315  15
  -1  -3 -70 161.683 64.6759  15
  -1  -3 -70 89.1328 56.3121  12
   1  -3  70 82.6079 33.1572  11
  -1  -3 -71 589.052 68.2738  12
  -1  -3 -71 666.363 76.9089  15
  -1  -3 -72 213.778 60.3430  15
   1  -3  72 120.571 32.0204  11
   1   3 -72 158.355 85.5820  15
   3  -2  70 50.2007 34.6650  11
   3  -2  69 847.832 67.0220  11
   3  -2  68 348.915 49.1917  11
   3  -2  67 129.204 40.5350  11
   3  -2  66 753.001 67.8020  11
   3  -2  65 705.424 67.1701  11
   3  -2  64 1162.57 86.7506  11
   2  -3 -64 1071.87 108.871  15
   2  -3 -63 139.341 75.2293  15
   3  -2  63 65.0108 44.5705  11
   3  -2  62 953.433 81.3303  11
   2  -3 -62 861.291 103.277  15
   2  -3 -61 207.715 81.3118  15
   3  -2  61 268.420 54.3010  11
   2  -3 -60 58.7877 77.6742  15
   3  -2  60 131.339 49.5520  11
   2  -3 -59 255.139 87.0689  15
   3  -2  59 315.340 59.5280  11
   2  -3 -58 586.843 100.538  15
   3  -2  58 659.112 74.4659  11
   3  -2  57 212.829 125.815   3
   3  -2  57 319.826 61.5576  11
   2  -3 -57 277.983 91.5257  15
   2  -3 -56 139.622 87.6559  15
   3  -2  56-6.80762 134.646   3
   3  -2  56 53.0251 52.2828  11
   2  -3 -55 84.7193 87.5433  15
   3  -2  55 62.0368 54.0078  11
   3  -2  55 36.2694 136.187   3
   2  -3 -54 1108.75 128.194  15
   3  -2  54 1288.63 102.931  11
   2  -3 -53 149.287 89.9733  15
   3  -2  53 145.760 149.538   3
   3  -2  53 156.511 58.3096  11
   2  -3 -52 183.136 98.1173  15
   3  -2  52 72.2303 155.908   3
   3  -2  52 191.081 60.1514  11
   2  -3 -51 318.648 101.119  15
   3  -2  51 290.129 64.7104  11
   3  -2  51 302.129 170.620   3
   3  -2  50 1816.66 130.197  11
   3  -2  50 1528.29 216.823   3
   2  -3 -50 1978.13 163.958  15
   3  -2  49 187.536 61.3492  11
   3  -2  49 322.822 187.493   3
   2  -3 -49 181.886 96.6536  15
   2  -3 -48 3452.00 226.676  15
   3  -2  48 3695.61 199.778  11
  -3  -2 -47 1140.05 138.157  12
   3  -2  47 963.839 97.8549  11
   3  -2  47 990.202 221.691   3
   2  -3 -47 1142.72 135.932  15
   2  -3 -46 2962.82 212.572  15
  -3  -2 -46 3142.77 221.391  12
   3  -2  46 3139.71 184.179  11
  -3  -2 -45 3846.22 262.775  13
  -3  -2 -45 4780.21 276.680  12
   3  -2  45 4816.21 240.942  11
  -2  -3  45 4270.78 240.670  17
   2  -3 -45 4142.76 262.334  15
  -3  -2 -44 1717.97 166.451  13
   2  -3 -44 2123.54 177.632  15
  -3  -2 -44 2297.31 182.896  12
  -2  -3  44 1998.67 145.334  17
   3  -2  44 2393.38 147.364  11
  -3  -2 -43 4754.40 311.377  13
  -3  -2 -43 6509.55 328.911  12
   3  -2  43 6158.06 289.596  11
  -2  -3  43 5099.38 285.659  17
   2  -3 -43 5530.63 312.985  15
   3  -2  42 5557.52 273.148  11
  -3  -2 -42 4965.35 302.293  13
  -2  -3  42 4653.67 269.869  17
   2  -3 -42 5054.58 299.514  15
  -3  -2 -41 3734.45 255.789  13
   3  -2  41 4681.86 233.432  11
  -3  -2 -41 4416.34 265.409  12
  -2  -3  41 3774.95 228.321  17
   2  -3 -41 4580.61 261.274  15
  -3  -2 -40 6928.32 386.688  13
  -3  -2 -40 7950.11 395.194  12
  -2  -3  40 6793.93 356.325  17
   2  -3 -40 7774.75 384.570  15
   3  -2  40 7489.81 357.299  11
  -3  -2 -39 7543.47 411.778  13
   3  -2  39 8096.98 381.529  11
  -2  -3  39 7442.43 381.532  17
   2  -3 -39 8369.66 408.093  15
  -3  -2 -39 8556.82 420.037  12
  -3  -2 -38 4421.07 259.957  13
   3  -2  38 4269.74 225.751  11
  -3  -2 -38 4727.40 268.185  12
  -2  -3  38 3802.93 224.784  17
   2  -3 -38 4111.79 252.614  15
  -3  -2 -37 1204.06 132.403  13
  -3  -2 -37 1457.21 149.724  12
   3  -2  37 1362.70 107.948  11
  -2  -3  37 1254.34 106.895  17
  -3  -2 -36 839.114 111.230  13
  -2  -3  36 689.100 80.4100  17
  -3  -2 -35 8973.18 440.801  13
  -2  -3  35 8541.91 408.797  17
  -3  -2 -34 745.611 101.724  13
  -2  -3  34 535.437 70.8094  17
  -3  -2 -33 145.183 76.2657  13
  -2  -3  33 109.100 50.4375  17
  -3  -2 -32 375.511 85.4903  13
  -2  -3  32 442.412 62.8990  17
  -2  -3  31 2461.93 149.277  17
  -3  -2 -31 2784.31 182.566  13
  -3  -2 -30 5450.81 289.445  13
  -2  -3  30 5137.44 259.242  17
  -3  -2 -29 1437.55 125.015  13
  -2  -3  29 1242.16 95.2601  17
  -3  -2 -28 3539.56 210.712  13
  -2  -3  28 3289.75 179.329  17
  -3  -2 -27 110.663 64.4192  13
  -2  -3  27 86.8698 41.1832  17
  -2  -3  26 446.849 56.9986  17
  -3  -2 -26 451.789 81.7667  13
  -2  -3  25 4736.77 235.687  17
  -3  -2 -25 4958.19 266.578  13
  -3  -2 -24 697.066 88.6900  13
  -2  -3  24 567.217 60.4225  17
  -2  -3  23 873.374 72.1052  17
  -3  -2 -23 1075.10 104.738  13
  -3  -2 -22 1757.26 135.287  13
  -2  -3  22 1737.31 106.468  17
  -2  -3  21 892.322 70.6240  17
   3  -2  21 710.203 162.293  14
  -3  -2 -21 953.552 98.4061  13
  -3  -2 -20 515.276 78.5246  13
   3  -2  20 511.271 160.491  14
  -2  -3  20 473.810 52.3440  17
   3  -2  19 114.270 148.260  14
  -3  -2 -19 259.309 68.0748  13
  -2  -3  19 197.171 40.8163  17
  -3  -2 -18 1848.87 132.763  13
  -2  -3  18 1573.75 98.8569  17
   3  -2  18 1549.44 195.373  14
   3  -2  17 1044.56 178.063  14
  -2  -3  17 1055.32 75.9735  17
  -3  -2 -17 968.693 103.089  13
  -3  -2 -16 3945.05 217.889  13
  -2  -3  16 3501.52 182.405  17
   3  -2  16 3763.02 272.503  14
   3  -2  15 8117.33 446.412  14
  -3  -2 -15 8214.26 406.022  13
  -2  -3  15 8329.80 373.475  17
   3  -2  14 628.235 165.626  14
  -3  -2 -14 541.584 85.2352  13
  -2  -3  14 546.144 56.2790  17
   3  -2  13 107.355 154.533  14
  -3  -2 -13 104.855 65.5180  13
  -2  -3  13 96.8921 38.8593  17
  -3  -2 -12 1044.18 110.032  13
  -2  -3  12 1101.79 80.2007  17
   3  -2  12 1043.59 185.302  14
  -3  -2 -11 7156.41 378.121  13
   3  -2  11 6848.80 407.355  14
  -2  -3  11 7834.52 345.327  17
  -2  -3  10 367.597 55.5280  17
  -3  -2 -10 513.311 93.1616  13
   3  -2   9 1284.51 185.146  14
  -3  -2  -9 1482.12 136.337  13
  -2  -3   9 1517.71 101.582  17
  -3  -2  -8 180.938 86.0408  13
   3  -2   8 279.455 159.122  14
  -2  -3   8 174.532 48.8401  17
  -3  -2  -7 5295.65 299.627  13
  -2  -3   7 5294.85 251.305  17
  -3  -2  -6 1048.39 134.560  13
  -2  -3   6 795.813 81.3192  17
   3  -2   5 10960.6 599.834  14
  -3  -2  -5 12034.8 616.974  13
  -3  -2  -4 12940.2 648.200  13
  -3  -2  -3 2717.85 240.845  13
  -3  -2  -2 9052.95 501.044  13
  -3  -2  -1 10426.2 567.088  13
   3  -2   0 24087.4 1088.01  14
  -3  -2   0 24791.9 1145.99  13
   3  -2  -1 17690.8 745.210  14
  -3  -2   1 12921.4 784.235  13
  -3  -2   2 9739.50 580.209  13
   3  -2  -2 10282.4 508.530  14
  -3  -2   3 2448.48 352.033  13
   3  -2  -3 7523.98 339.206  14
  -3  -2   4 10780.2 665.219  13
   3  -2  -4 12388.5 586.120  14
   3  -2  -5 13734.3 653.403  14
  -3  -2   5 13279.1 754.624  13
   3  -2  -6 5981.06 290.975  14
  -3  -2   6 1271.40 280.416  13
   3  -2  -7 4266.36 286.658  14
   3  -2  -8 1850.76 202.544  14
   3  -2  -9 1327.18 184.806  14
   3  -2 -10 1490.27 199.702  14
   3  -2 -11 7010.93 401.637  14
   3  -2 -12 2381.15 230.662  14
   3  -2 -13 366.973 176.220  14
   3  -2 -14 782.449 181.798  14
   3  -2 -15 8503.57 470.740  14
   3  -2 -16 4512.04 313.962  14
   3  -2 -17 1282.40 202.952  14
   3  -2 -18 1471.46 204.681  14
   3  -2 -19 167.448 163.049  14
   3  -2 -20 408.971 160.846  14
  -2  -3 -36 868.758 124.536  12
  -2  -3 -37 1424.35 148.369  12
   2  -3  37 1522.15 119.106  11
  -2  -3 -38 3828.74 259.354  12
   2  -3  38 4849.33 243.164  11
   2  -3  39 9110.47 410.461  11
  -2  -3 -39 7616.92 425.237  12
  -2  -3 -40 7234.02 380.700  12
  -2  -3 -41 4599.32 275.018  12
   2  -3  42 6904.39 439.761   3
  -2  -3 -42 5253.38 312.169  12
   2  -3  43 6199.39 424.949   3
  -2  -3 -43 5296.62 306.533  12
   2  -3  44 2740.73 311.172   3
  -2  -3 -44 2140.74 178.478  12
   2  -3  45 4571.03 373.904   3
  -2  -3 -45 4405.61 266.250  12
   2  -3  46 3190.61 317.864   3
  -2  -3 -46 2591.35 191.123  12
  -2  -3 -47 996.722 122.920  12
   2  -3  47 1107.00 249.317   3
   2  -3  48 3933.91 334.952   3
  -2  -3 -48 3245.82 226.055  12
   2  -3  48 4009.95 218.979  11
  -2  -3 -49 67.6315 85.9238  12
   2  -3  49 111.921 206.541   3
   2  -3  49 221.420 71.8932  11
  -2  -3 -50 1693.19 153.214  12
   2  -3  50 1918.21 254.332   3
   2  -3  50 2116.37 143.496  11
   2  -3  51 216.188 200.913   3
  -2  -3 -51 341.182 95.6398  12
   2  -3  51 428.821 75.7455  11
   2  -3  52 69.4345 188.873   3
  -2  -3 -52 75.7794 81.0398  12
   2  -3  52 151.072 66.1138  11
   2  -3  53-15.3871 172.585   3
  -2  -3 -53 64.7529 79.8662  12
   2  -3  53 202.477 66.8614  11
  -2  -3 -54 1217.84 124.645  12
   2  -3  54 1298.57 202.768   3
   2  -3  54 1241.09 105.667  11
   2  -3  55 163.102 165.305   3
  -2  -3 -55 50.0859 78.5947  12
   2  -3  55 75.6917 56.9901  11
  -2  -3 -56 66.0923 79.1697  12
   2  -3  56 92.7161 155.697   3
   2  -3  56 84.8024 55.3635  11
   2  -3  57 528.897 156.137   3
  -2  -3 -57 340.084 90.3778  12
   2  -3  57 306.262 62.2881  11
   2  -3  58 562.885 72.3372  11
   2  -3  58 524.078 150.177   3
  -2  -3 -58 543.339 93.5348  12
   2  -3  59 315.130 135.526   3
  -2  -3 -59 335.932 87.0209  12
   2  -3  59 205.937 55.7421  11
   2  -3  60 198.174 124.383   3
  -2  -3 -60 176.623 79.4490  12
   2  -3  60 180.047 51.6207  11
   2  -3  61 358.198 122.755   3
  -2  -3 -61 322.665 86.8792  12
   2  -3  61 294.477 56.1938  11
   2  -3  62 788.973 128.751   3
  -2  -3 -62 875.826 105.919  12
   2  -3  62 864.671 77.5226  11
   2  -3  63 99.1479 101.953   3
  -2  -3 -63 56.0197 73.2615  12
   2  -3  63 103.469 44.1930  11
  -2  -3 -64 1294.37 115.502  12
   2  -3  64 1044.02 81.9968  11
   2  -3  64 1098.04 124.835   3
   2  -3  65 488.211 100.909   3
   2  -3  65 637.522 62.2572  11
   2  -3  66 569.303 93.5519   3
  -2  -3 -66 780.051 94.3646  12
   2  -3  66 601.379 60.1970  11
  -2  -3 -67 202.327 67.4837  12
   2  -3  67 109.954 37.2045  11
   2  -3  67 87.2404 75.4948   3
   2  -3  68 326.303 74.2097   3
  -2  -3 -68 339.036 70.1524  12
   2  -3  68 343.512 45.4154  11
   2  -3  69 716.251 58.2828  11
   2  -3  70 53.6179 30.9974  11
  -3  -3   0 2577.44 389.405  13
  -3  -3  -1 1202.01 337.960  13
  -3  -3  -2 3502.52 399.522  13
  -3  -3  -3 2729.61 368.337  13
  -3  -3  -4 3090.43 355.947  13
  -3  -3  -5 5196.12 427.433  13
  -3  -3  -6 2418.54 289.493  13
  -3  -3  -7 350.534 181.683  13
  -3  -3  -8 795.866 195.200  13
  -3  -3  -9 1218.20 205.561  13
  -3  -3 -10 2129.52 236.381  13
  -3  -3 -11 1107.74 183.425  13
  -3  -3 -12 1428.30 186.253  13
  -3  -3 -13 140.287 117.799  13
  -3  -3 -14 2249.87 206.253  13
  -3  -3 -15 554.409 126.490  13
  -3  -3 -16 972.162 144.930  13
  -3  -3 -17 574.622 117.352  13
  -3  -3 -18 80.5568 89.4239  13
  -3  -3 -19 2026.09 175.380  13
  -3  -3 -20 101.716 87.6927  13
  -3  -3 -21 343.576 95.6520  13
  -3  -3 -22 1975.36 168.531  13
  -3  -3 -23-42.1557 76.7079  13
  -3  -3 -24 1171.80 132.466  13
  -3  -3 -25 25.3191 74.0516  13
  -3  -3 -26 4446.69 270.489  13
  -3  -3 -27 1257.53 137.520  13
  -3  -3 -27 1303.74 145.165  12
   3  -3  28 1862.46 138.123  11
  -3  -3 -28 2030.62 173.646  12
  -3  -3 -29 1405.78 155.529  12
   3  -3  29 1373.01 116.962  11
   3  -3  30 3593.45 209.667  11
  -3  -3 -30 3795.34 246.108  12
   3  -3  31 3412.75 202.950  11
  -3  -3 -31 3420.51 237.199  12
  -3  -3 -32 24633.7 1072.35  12
   3  -3  32 23236.1 1036.75  11
  -3  -3 -33 4207.49 269.578  12
   3  -3  33 4082.18 231.185  11
  -3  -3 -34 1045.96 143.069  12
   3  -3  34 916.870 101.259  11
  -3  -3 -35 3180.19 228.888  12
   3  -3  35 3229.28 194.461  11
  -3  -3 -36 878.936 143.009  12
   3  -3  36 987.190 107.400  11
   3  -3  37 34962.2 1512.10  11
  -3  -3 -37 35579.2 1542.90  12
  -3  -3 -38 10934.0 543.171  12
   3  -3  38 10793.7 510.654  11
  -3  -3 -39 9379.32 480.120  12
   3  -3  39 9305.72 449.189  11
  -3  -3 -40 410.181 121.835  12
   3  -3  40 553.048 90.4812  11
   3  -3  40 677.086 273.856   3
   3  -3  41 5632.78 416.805   3
  -3  -3 -41 4561.42 295.336  12
   3  -3  41 5275.08 277.296  11
   3  -3  42 30898.7 1459.94   3
  -3  -3 -42 30771.7 1394.94  12
   3  -3  42 32925.2 1375.47  11
   3  -3  43 20992.0 1033.63   3
   3  -3  43 21905.0 942.651  11
  -3  -3 -43 20570.8 960.813  12
  -3  -3 -44 1151.69 145.905  12
   3  -3  44 1487.72 127.291  11
   3  -3  44 1482.51 274.594   3
   3  -3  45 2527.01 299.161   3
  -3  -3 -45 1995.99 178.187  12
   3  -3  45 2389.66 160.535  11
  -3  -3 -46 64.1946 96.2640  12
   3  -3  46 220.129 224.412   3
   3  -3  46 107.334 69.5776  11
  -3  -3 -47 835.125 124.382  12
   3  -3  47 826.772 99.9055  11
   3  -3  47 533.294 224.896   3
   3  -3  48 5022.80 381.590   3
  -3  -3 -48 4969.41 295.879  12
   3  -3  48 5567.06 283.292  11
   3  -3  49 518.428 219.949   3
  -3  -3 -49 596.557 109.185  12
   3  -3  49 631.999 89.7566  11
  -3  -3 -50 1868.92 162.217  12
   3  -3  50 2141.33 146.445  11
   3  -3  50 1929.66 256.608   3
   3  -3  51 2612.66 270.775   3
  -3  -3 -51 2355.59 183.226  12
   3  -3  51 2723.89 169.017  11
  -3  -3 -52 1330.41 133.881  12
   3  -3  52 1156.65 214.190   3
   3  -3  52 1150.02 108.566  11
   3  -3  53 1055.92 101.757  11
  -3  -3 -53 1120.31 124.296  12
   3  -3  53 1098.59 202.899   3
   3  -3  54 485.259 174.078   3
  -3  -3 -54 634.494 104.742  12
   3  -3  54 669.648 83.5064  11
   3  -3  55-117.722 159.356   3
   3  -3  55 130.316 58.8137  11
   3  -3  56 450.687 151.533   3
   3  -3  56 367.693 67.8270  11
   3  -3  57 578.976 146.765   3
   3  -3  57 591.489 75.8494  11
   3  -3  58 4241.20 264.870   3
   3  -3  58 4295.88 222.985  11
   3  -3  59 979.574 87.2286  11
   3  -3  59 1050.85 140.416   3
   3  -3  60 197.187 109.352   3
   3  -3  60 146.463 49.7309  11
   3  -3  61 79.3849 95.3411   3
   3  -3  61 11.4991 43.3086  11
   3  -3  62 1516.21 99.0340  11
   3  -3  62 1200.35 125.380   3
   3  -3  63 1243.12 87.7470  11
   3  -3  63 1069.33 113.336   3
   3  -3  64 21.0578 73.8547   3
   3  -3  64 90.0973 39.8876  11
   3  -3  65-19.8814 66.8701   3
   3  -3  65 33.8009 35.9320  11
   3  -3  66-5.28424 60.2187   3
   3  -3  66 11.6158 35.9836  11
  -4   0   0 15757.2 859.616  13
  -4   0   1 1940.74 321.533  13
  -4   0  -1-331.601 191.521  13
  -4   0   2 245.720 232.691  13
  -4   0  -2 513.500 201.726  13
  -4   0  -3 1904.12 257.014  13
  -4   0   3 1412.49 300.564  13
   0  -4   4 4303.59 246.445  17
  -4   0  -4 4289.65 333.557  13
  -4   0   4 4482.67 432.349  13
  -4   0  -5-30.0593 137.401  13
  -4   0   5 231.257 262.741  13
   0  -4   5 57.3705 65.4678  17
  -4   0   6 1570.02 310.426  13
  -4   0  -6 1879.17 210.491  13
   0  -4   6 1834.47 136.769  17
  -4   0  -7 6.54544 113.305  13
   0  -4   7 3.03008 59.4754  17
  -4   0  -8 192.382 132.140  13
   0  -4   8 100.364 62.1940  17
  -4   0  -9 6484.82 384.821  13
   0  -4   9 6508.65 327.022  17
  -4   0 -10 1460.47 171.084  13
   0  -4  10 1471.82 117.871  17
  -4   0 -11 4016.83 267.306  13
   0  -4  11 3694.45 212.499  17
  -4   0 -12 15489.0 771.749  13
   0  -4  12 16989.5 735.498  17
  -4   0 -13 178.891 98.4635  13
   0  -4  13 103.907 57.2326  17
  -4   0 -14 495.673 106.193  13
   0  -4  14 689.690 83.6412  17
  -4   0 -15 293.963 95.3019  13
   0  -4  15 266.772 65.1168  17
   0  -4  16 1411.43 112.974  17
  -4   0 -16 1202.21 134.362  13
  -4   0 -17 1308.18 137.565  13
   0  -4  17 1623.83 117.648  17
  -4   0 -18 85.4478 74.0474  13
   0  -4  18 166.221 57.8339  17
  -4   0 -19 23.6443 67.4673  13
   0  -4  19 18.9011 52.7793  17
  -4   0 -20 287.652 82.7578  13
   0  -4  20 299.985 69.6394  17
  -4   0 -21 4558.28 279.349  13
   0  -4  21 5393.82 266.848  17
  -4   0 -22 631.055 99.2865  13
   0  -4  22 809.673 87.3933  17
  -4   0 -23 227.116 79.4514  13
   0  -4  23 302.383 62.1713  17
  -4   0 -24 299.274 80.4768  13
   0  -4  24 335.599 66.9005  17
  -4   0 -25 450.301 88.1765  13
   0  -4  25 649.884 80.3810  17
  -4   0 -26 1096.12 119.551  13
   0  -4  26 1200.63 103.798  17
  -4   0 -27 194.091 78.1314  13
   0  -4  27 245.479 64.9530  17
  -4   0 -28 5296.40 318.022  13
   0  -4  28 6445.75 307.108  17
  -4   0 -29 9798.58 520.198  13
   0  -4  29 11617.4 508.207  17
  -4   0 -30 4919.05 296.074  13
   0  -4  30 5653.51 282.453  17
  -4   0 -31 284.095 89.8175  13
   0  -4 -31 309.348 107.558  15
   0  -4  31 268.013 66.8107  17
  -4   0 -32 2008.51 164.306  13
   0  -4  32 2136.75 145.051  17
   0  -4 -32 1886.58 168.982  15
   0  -4 -33 50.8097 94.9507  15
  -4   0 -33 47.6710 79.2576  13
   0  -4  33 54.2571 57.2771  17
   0  -4 -34-6.76216 95.4624  15
  -4   0 -34 141.752 84.5183  13
   0  -4  34 21.2825 55.7503  17
  -4   0 -35 574.572 106.193  13
   0  -4  35 628.972 83.2636  17
   0  -4 -35 539.979 113.063  15
   0  -4 -36 858.696 126.274  15
  -4   0 -36 811.313 117.422  13
   0  -4  36 959.420 97.0530  17
   0  -4 -37 830.529 123.026  15
  -4   0 -37 1056.28 128.460  13
   0  -4  37 1034.46 98.7973  17
   0  -4 -38 53.7380 91.9369  15
   0  -4  38 45.4687 53.9121  17
   0  -4  38 24.4456 181.610   3
  -4   0 -38-4.67224 80.4449  13
  -4   0 -39 1262.19 144.591  13
   0  -4  39 1810.21 225.972   3
   0  -4  39 1620.66 122.854  17
   0  -4 -39 1527.06 144.494  15
   0  -4 -40 16.7766 89.1762  15
   0  -4  40 24.2340 170.999   3
  -4   0 -40 19.2392 79.5193  13
   0  -4  40 15.2329 49.7606  17
   0  -4  41-9.64759 169.738   3
  -4   0 -41 43.7875 81.1618  13
   0  -4 -41 6.71222 88.0483  15
   0  -4  42-38.4203 167.860   3
   0  -4 -42 10.0757 87.7916  15
   0  -4 -43 178.218 93.0884  15
   0  -4  43 325.573 167.029   3
   0  -4 -43 435.067 144.373  12
   0  -4 -44 414.265 102.116  15
   0  -4  44 395.162 171.996   3
   0  -4 -44 697.766 146.993  12
   0  -4 -45 391.440 98.7040  15
   0  -4  45 579.258 175.195   3
   0  -4 -45 620.060 134.262  12
   0  -4 -46 439.610 103.564  15
   0  -4 -46 777.544 134.437  12
   0  -4 -47-81.3333 90.8068  15
   0  -4 -47 40.9981 101.418  12
   0  -4 -48 2293.57 188.385  12
   0  -4 -48 2227.55 171.540  15
   0  -4 -49 37.4129 89.5587  15
   0  -4 -49 37.4957 98.2936  12
   0  -4 -50 292.793 97.0701  15
   0  -4 -50 415.288 107.819  12
   0  -4 -51 2269.13 175.784  12
   0  -4 -51 2117.83 170.980  15
   0  -4 -52 333.299 101.676  15
   0  -4  52 357.854 151.999   3
   0  -4 -52 433.783 100.283  12
   0  -4 -53 732.996 114.171  15
   0  -4  53 688.712 165.192   3
   0  -4 -53 649.427 109.189  12
   0  -4 -54 601.244 110.708  15
   0  -4  54 911.377 164.404   3
   0  -4 -54 801.744 108.880  12
   0  -4 -55 73.7942 88.9379  15
   0  -4  55 178.288 138.215   3
   0  -4 -55 104.517 78.9691  12
   0  -4 -56-43.1996 89.0340  15
   0  -4 -56 9.44314 75.9929  12
   0  -4  56 39.3071 129.672   3
   0  -4 -57 577.353 108.793  15
   0  -4  57 630.139 144.935   3
   0  -4  58 25.4999 127.670   3
   0  -4 -58 9.67992 85.7559  15
   0  -4  59 243.560 124.613   3
   0  -4 -59 243.451 91.6277  15
   0  -4  60 42.9866 115.984   3
   0  -4 -60 55.5037 82.0733  15
   0  -4  61 964.664 141.141   3
   0  -4 -61 1119.44 123.125  15
   0  -4 -63 192.296 66.6527  12
   0  -4 -64 24.9613 57.7317  12
   0  -4 -65 130.155 59.3542  12
   0  -4 -66 165.059 58.5193  12
   0  -4 -67 132.388 55.7906  12
   0  -4 -68 406.540 63.4723  12
   1  -4 -64 241.733 72.8590  12
   1  -4 -63 657.308 91.7187  12
   1  -4 -62 117.865 79.0976  12
   1  -4 -61 320.849 90.8278  12
   1  -4 -60 314.522 96.9768  12
   1  -4 -59 579.743 109.886  12
   1  -4 -58 334.650 109.805  12
   1  -4 -57 810.943 111.990  15
   1  -4 -57 873.158 134.277  12
   1  -4 -56 25.4640 82.6053  15
   1  -4 -55 239.584 94.0604  15
   1  -4 -54 515.365 107.171  15
   1  -4 -53 262.289 94.9198  15
   1  -4 -52 308.219 97.3391  15
   1  -4 -51 482.443 105.067  15
   1  -4 -50 196.634 93.5503  15
   1  -4 -49 37.4355 89.2931  15
   1  -4 -48 1378.55 139.505  15
   1  -4 -47 594.756 107.987  15
   1  -4 -46 37.6379 84.5799  15
  -1  -4  45 181.572 148.484   3
   1  -4 -45 184.863 91.1922  15
   1  -4 -44 106.145 88.6492  15
  -1  -4  44 133.808 153.425   3
   1  -4 -43 1612.72 148.732  15
  -1  -4  43 1482.38 195.404   3
   1  -4 -42 465.636 104.500  15
  -1  -4  42 666.673 168.588   3
   1  -4 -41 448.498 102.178  15
  -1  -4  41 371.308 160.192   3
   1  -4 -40 249.937 95.8466  15
  -1  -4  40 289.883 156.535   3
  -1  -4  39 222.842 163.332   3
  -4  -1 -39 101.078 84.1362  13
   1  -4 -39 54.7903 92.3490  15
  -1  -4  39 83.5548 56.2800  17
  -1  -4  38 606.900 176.996   3
  -4  -1 -38 510.186 105.943  13
   1  -4 -38 448.738 109.486  15
  -1  -4  38 562.220 79.0873  17
  -1  -4  37 546.382 179.589   3
   1  -4 -37 589.675 116.061  15
  -1  -4  37 727.494 87.3226  17
  -4  -1 -37 548.497 107.954  13
   1  -4 -36 68.6056 92.3769  15
  -1  -4  36 182.418 176.022   3
  -4  -1 -36 209.588 91.6470  13
  -1  -4  36 115.460 59.4955  17
  -4  -1 -35 1674.01 162.651  13
  -1  -4  35 1699.86 130.055  17
   1  -4 -35 1654.44 156.956  15
   1  -4 -34 10.3040 102.207  15
  -4  -1 -34 217.386 94.4986  13
  -1  -4  34 84.5799 59.0454  17
  -1  -4  33 4973.04 253.660  17
  -4  -1 -33 4241.57 276.754  13
   1  -4 -33 4372.60 268.922  15
  -4  -1 -32 564.754 108.713  13
  -1  -4  32 533.112 78.6361  17
   1  -4 -32 502.135 117.911  15
   1  -4 -31 1001.16 132.516  15
  -4  -1 -31 891.929 123.730  13
  -1  -4  31 1091.04 100.742  17
   1  -4 -30 629.761 121.545  15
  -4  -1 -30 625.028 107.646  13
  -1  -4  30 747.333 87.4078  17
  -1  -4  29 7413.61 353.651  17
  -4  -1 -29 6720.66 377.881  13
  -1  -4  28 2095.97 139.917  17
  -4  -1 -28 1695.70 159.004  13
  -4  -1 -27 206.591 84.9792  13
  -1  -4  27 255.161 64.3847  17
  -4  -1 -26 1387.89 146.596  13
  -1  -4  26 1862.46 128.378  17
  -4  -1 -25 927.370 118.173  13
  -1  -4  25 736.948 87.7141  17
  -4  -1 -24 3107.59 223.937  13
  -1  -4  24 3694.57 202.406  17
   4  -1  23 1434.87 247.857  14
  -4  -1 -23 1084.67 127.179  13
  -1  -4  23 1179.48 103.375  17
   4  -1  22 623.524 216.977  14
  -4  -1 -22 473.560 100.216  13
  -1  -4  22 440.673 73.7294  17
   4  -1  21 4861.48 360.485  14
  -4  -1 -21 4524.20 290.030  13
  -1  -4  21 5331.42 264.267  17
   4  -1  20 3724.99 303.197  14
  -4  -1 -20 3283.36 223.249  13
  -1  -4  20 3052.81 187.654  17
  -4  -1 -19 434.321 98.7421  13
  -1  -4  19 381.552 71.9582  17
  -4  -1 -18 2605.58 204.204  13
   4  -1  18 2775.12 270.012  14
  -1  -4  18 2826.31 170.843  17
   4  -1  17 3678.16 305.982  14
  -4  -1 -17 3622.92 248.750  13
  -1  -4  17 4069.47 219.285  17
   4  -1  16 1566.68 234.888  14
  -4  -1 -16 1231.71 145.378  13
  -1  -4  16 1242.36 109.577  17
   4  -1  15 548.522 197.247  14
  -4  -1 -15 382.993 105.561  13
  -1  -4  15 364.739 68.8994  17
   4  -1  14 4079.01 307.765  14
  -4  -1 -14 4059.23 278.763  13
  -1  -4  14 4593.55 239.588  17
  -4  -1 -13 674.709 129.341  13
  -1  -4  13 694.568 89.2315  17
   4  -1  12 1636.67 213.277  14
  -1  -4  12 1254.23 111.130  17
  -4  -1 -12 1189.53 155.325  13
  -4  -1 -11 1774.01 189.121  13
  -1  -4  11 1929.70 141.655  17
   4  -1  10 5157.32 342.194  14
  -4  -1 -10 5410.85 346.519  13
  -1  -4  10 5839.08 292.610  17
  -4  -1  -9 2276.18 221.128  13
  -1  -4   9 2020.57 152.183  17
  -4  -1  -8 733.895 160.914  13
  -1  -4   8 661.106 92.8743  17
  -4  -1  -7 223.458 139.137  13
  -1  -4   7 294.236 78.4994  17
  -1  -4   6 4038.51 220.917  17
  -4  -1  -6 3564.95 299.601  13
   4  -1   5 3015.21 244.136  14
  -4  -1  -5 2984.61 287.034  13
  -4  -1  -4 517.317 185.577  13
  -4  -1  -3 2260.13 267.099  13
  -4  -1  -2 4866.25 388.510  13
  -4  -1  -1 12352.0 701.602  13
  -4  -1   0 3505.29 392.711  13
   4  -1   0 6906.96 346.913  14
   4  -1  -1 8326.06 472.289  14
  -4  -1   1 12346.8 653.802  13
   4  -1  -2 7916.31 424.959  14
  -4  -1   2 7522.80 559.857  13
   4  -1  -3 3631.02 252.705  14
  -4  -1   3 2013.13 333.077  13
   4  -1  -4 2172.20 201.413  14
  -4  -1   4 311.144 270.323  13
   4  -1  -5 2913.10 238.293  14
  -4  -1   5 2337.93 353.413  13
   4  -1  -6 3658.62 277.598  14
   1  -4   6 4424.05 241.018  17
   4  -1  -7 2037.45 201.494  14
   1  -4   7 388.972 88.2634  17
   1  -4   8 709.014 98.6011  17
   4  -1  -8 1057.81 178.352  14
   4  -1  -9 2507.05 230.238  14
   1  -4   9 2094.76 155.189  17
   4  -1 -10 4999.54 349.992  14
   1  -4  10 6136.64 304.032  17
   4  -1 -11 3607.65 254.859  14
   1  -4  11 2009.88 154.338  17
   4  -1 -12 1887.36 212.699  14
   1  -4  12 1192.58 112.436  17
   4  -1 -13 1172.96 196.002  14
   1  -4  13 601.674 84.8402  17
   4  -1 -14 3504.96 300.558  14
   1  -4  14 4775.20 244.100  17
   4  -1 -15 1703.55 221.777  14
   1  -4  15 332.787 71.3679  17
   4  -1 -16 1210.56 217.290  14
   1  -4  16 1285.47 110.828  17
   4  -1 -17 3284.11 299.404  14
   1  -4  17 4023.95 218.132  17
   1  -4  18 2742.82 175.592  17
   4  -1 -18 3701.41 289.245  14
   4  -1 -19 1214.16 218.403  14
   1  -4  19 497.149 76.3538  17
   4  -1 -20 2735.08 274.386  14
   1  -4  20 3218.07 186.938  17
   1  -4  21 4703.17 250.382  17
   1  -4  22 331.703 68.7604  17
   1  -4  23 1207.67 105.770  17
   1  -4  24 3673.82 208.988  17
   1  -4  25 841.351 90.2423  17
   1  -4  26 1775.30 128.471  17
   1  -4  27 247.348 64.8290  17
   1  -4  28 1943.70 137.661  17
   1  -4  29 7995.80 388.160  17
  -1  -4 -30 709.153 130.055  12
   1  -4  30 692.331 85.0384  17
  -1  -4 -31 845.076 130.184  15
  -1  -4 -31 1106.18 147.200  12
   1  -4  31 1146.30 103.581  17
  -1  -4 -32 622.348 122.403  15
   1  -4  32 705.682 86.6509  17
  -1  -4 -32 575.823 135.178  12
   1  -4  33 5056.03 264.568  17
  -1  -4 -33 5000.65 301.756  12
  -1  -4 -33 4660.42 284.920  15
  -1  -4 -34 59.4306 101.801  15
  -1  -4 -34 160.350 113.474  12
   1  -4  34 114.220 59.7987  17
   1  -4  35 1787.55 130.611  17
  -1  -4 -35 1727.71 178.900  12
  -1  -4 -35 1621.86 159.206  15
  -1  -4 -36 95.1316 100.595  15
  -1  -4 -36 78.7220 113.306  12
   1  -4  36 108.412 59.7994  17
   1  -4  37 615.830 83.8092  17
  -1  -4 -37 727.948 122.191  15
   1  -4  37 730.726 205.472   7
   1  -4  37 739.079 218.152   3
  -1  -4 -37 706.131 132.263  12
  -1  -4 -38 573.739 118.090  15
   1  -4  38 595.639 207.857   3
  -1  -4 -38 590.134 126.844  12
   1  -4  38 609.675 79.7225  17
   1  -4  38 451.768 65.5075  11
  -1  -4 -39-28.3768 96.9091  15
   1  -4  39 117.805 188.939   3
  -1  -4 -39 94.7431 109.719  12
   1  -4  39 62.6310 48.7372  11
   1  -4  39 88.3656 54.2431  17
  -1  -4 -40 305.211 104.576  15
   1  -4  40 386.931 188.272   3
  -1  -4 -40 358.760 115.878  12
   1  -4  40 278.139 56.4925  11
  -1  -4 -41 603.493 114.318  15
   1  -4  41 702.249 198.196   3
  -1  -4 -41 675.633 123.268  12
   1  -4  41 470.802 65.7464  11
  -1  -4 -42 546.507 113.368  15
   1  -4  42 679.013 190.382   3
  -1  -4 -42 738.634 124.596  12
   1  -4  42 510.225 66.0747  11
  -1  -4 -43 1917.65 159.081  12
   1  -4  43 1366.76 105.531  11
  -1  -4 -43 1556.39 151.723  15
   1  -4  43 2005.48 230.639   3
  -1  -4 -44 159.280 94.6484  15
   1  -4  44-5.13317 171.202   3
  -1  -4 -44 142.744 94.5056  12
   1  -4  44 123.090 48.4559  11
  -1  -4 -45 91.8145 93.3924  15
   1  -4  45 187.990 167.344   3
  -1  -4 -45 234.169 93.0091  12
   1  -4  45 136.620 49.4262  11
  -1  -4 -46 144.336 93.2665  15
  -1  -4 -46 185.613 87.1931  12
   1  -4  46 166.597 51.9008  11
  -1  -4 -47 518.954 111.173  15
  -1  -4 -47 822.762 111.427  12
   1  -4  47 575.315 68.2711  11
  -1  -4 -48 1281.94 129.092  12
   1  -4  48 1145.32 91.0551  11
  -1  -4 -48 1225.15 139.150  15
  -1  -4 -49 48.5697 91.3555  15
   1  -4  49 41.9192 43.9539  11
  -1  -4 -50 196.294 96.7263  15
   1  -4  50 285.442 52.0030  11
  -1  -4 -51 539.308 108.401  15
   1  -4  51 420.357 59.0066  11
  -1  -4 -52 303.972 98.3297  15
   1  -4  52 407.378 157.822   3
   1  -4  52 252.065 53.0082  11
  -1  -4 -53 336.888 100.295  15
   1  -4  53 386.386 154.134   3
   1  -4  53 344.848 55.0261  11
  -1  -4 -54 519.458 109.788  15
   1  -4  54 579.104 158.576   3
   1  -4  54 476.755 60.1862  11
  -1  -4 -55 126.043 91.8977  15
   1  -4  55 137.599 137.521   3
  -1  -4 -55 191.950 72.6122  12
   1  -4  55 132.341 46.0331  11
  -1  -4 -56 91.8820 88.0610  15
   1  -4  56-3.89402 128.474   3
  -1  -4 -56 29.2298 63.3566  12
   1  -4  56 44.0137 41.9372  11
   1  -4  57 846.778 151.504   3
  -1  -4 -57 721.458 87.3933  12
   1  -4  57 583.076 62.5989  11
   1  -4  58 220.092 126.851   3
  -1  -4 -58 339.810 73.6153  12
   1  -4  58 233.315 48.8710  11
   1  -4  59 420.275 129.569   3
  -1  -4 -59 390.170 72.2103  12
   1  -4  59 295.376 48.3679  11
   1  -4  60 215.901 117.891   3
  -1  -4 -60 166.829 62.0958  12
   1  -4  60 184.668 43.6109  11
   1  -4  61 265.595 115.347   3
  -1  -4 -61 270.818 65.1958  12
   1  -4  62 131.191 106.465   3
  -1  -4 -62 103.432 57.9091  12
   1  -4  63 737.417 118.224   3
  -1  -4 -63 660.446 77.5695  12
   1  -4  64 232.778 97.8111   3
  -1  -4 -64 145.204 56.6404  12
   1  -4  65 94.7336 89.4733   3
  -1  -4 -65 90.0962 51.8858  12
   1  -4  66 546.380 94.5201   3
  -1  -4 -66 535.153 67.2114  12
  -1  -4 -67 279.410 54.8589  12
   2  -4 -64 826.589 91.0841  12
   4  -2  63 823.795 74.5962  11
   2  -4 -63 849.366 98.9295  12
   2  -4 -62 406.616 91.4861  12
   4  -2  62 262.909 53.2033  11
   2  -4 -61 382.730 99.4501  12
   4  -2  61 334.192 58.1283  11
   4  -2  60 427.632 62.3505  11
   4  -2  59 209.561 53.6652  11
   4  -2  58 435.229 64.6626  11
   4  -2  57 39.6996 91.2669   3
   4  -2  57 149.214 53.9170  11
   4  -2  56 1041.48 89.5653  11
   4  -2  56 633.258 116.275   3
   4  -2  55 643.936 126.838   3
   4  -2  55 1053.16 91.3279  11
   4  -2  54 932.109 142.034   3
   4  -2  54 1377.11 104.362  11
   4  -2  53 773.987 81.6285  11
   4  -2  53 562.615 139.689   3
   4  -2  52 426.632 141.251   3
   4  -2  52 525.446 72.7603  11
   4  -2  51 490.843 72.1760  11
   4  -2  51 483.339 151.080   3
   4  -2  50 625.081 77.2414  11
   4  -2  50 649.883 166.282   3
   4  -2  49 752.189 178.265   3
   4  -2  49 1040.34 95.9973  11
   4  -2  48 378.997 173.637   3
   4  -2  48 357.713 66.6305  11
   4  -2  47 1293.40 108.036  11
   4  -2  46 888.524 90.8284  11
   4  -2  45 107.632 57.7083  11
   4  -2  44 5919.65 301.079  11
   4  -2  43 897.918 93.6568  11
   4  -2  42 139.873 58.7732  11
   4  -2  41 1015.80 98.8524  11
   4  -2  40 1161.45 106.848  11
   4  -2  39 469.481 74.9225  11
   4  -2  38 1815.08 134.930  11
   4  -2  37 221.321 66.1900  11
   4  -2  36 2462.79 164.038  11
   4  -2  35 4877.41 259.909  11
  -2  -4  35 4512.22 253.509  17
   4  -2  34 704.185 94.4999  11
  -4  -2 -34 644.707 117.742  13
  -2  -4  34 797.610 91.0546  17
   4  -2  33 793.222 257.054   8
  -4  -2 -33 884.867 125.739  13
  -2  -4  33 868.267 94.4432  17
   4  -2  33 808.474 98.4773  11
  -4  -2 -32 1424.36 152.904  13
   4  -2  32 1544.46 130.998  11
  -2  -4  32 1562.49 120.990  17
   4  -2  31 2628.20 174.002  11
  -4  -2 -31 2589.16 202.912  13
  -2  -4  31 2257.89 154.858  17
  -4  -2 -30 134.923 94.2202  13
   4  -2  30 195.404 76.9303  11
  -4  -2 -29 726.731 121.474  13
   4  -2  29 841.933 108.911  11
  -2  -4  29 775.087 90.2423  17
  -4  -2 -28 1967.95 186.428  13
   4  -2  28 2268.80 172.363  11
  -2  -4  28 2283.10 152.237  17
  -2  -4  27 5458.92 283.399  17
  -4  -2 -27 5129.44 324.326  13
   4  -2  27 5841.62 314.144  11
  -2  -4  26 3567.20 206.173  17
  -4  -2 -26 3353.97 248.397  13
   4  -2  26 3830.01 239.917  11
  -4  -2 -25 2406.73 206.668  13
   4  -2  25 2954.07 204.461  11
  -2  -4  25 2467.82 161.861  17
  -4  -2 -24 6385.94 366.903  13
   4  -2  24 6575.36 356.114  11
  -2  -4  24 5914.93 309.590  17
  -4  -2 -23 572.925 121.129  13
  -2  -4  23 436.469 76.9810  17
   4  -2  23 708.481 131.565  11
  -4  -2 -22 2019.37 189.111  13
  -2  -4  22 2102.60 140.271  17
  -4  -2 -21 1531.23 164.068  13
  -2  -4  21 1275.89 111.570  17
   4  -2  20 150.680 224.654  14
  -4  -2 -20 459.305 120.780  13
  -2  -4  20 390.885 73.6629  17
   4  -2  19 679.813 232.403  14
  -4  -2 -19 1045.42 157.889  13
  -2  -4  19 1038.22 100.099  17
   4  -2  18 2562.80 292.202  14
  -4  -2 -18 2977.13 243.131  13
  -2  -4  18 3108.52 182.955  17
  -4  -2 -17 7074.88 403.605  13
  -2  -4  17 6621.64 328.577  17
   4  -2  16 5781.43 416.257  14
  -2  -4  16 6275.00 320.023  17
   4  -2  15 1253.88 250.188  14
  -4  -2 -15 1078.66 174.334  13
  -2  -4  15 929.646 102.720  17
   4  -2  14 1168.04 241.980  14
  -4  -2 -14 1221.96 188.320  13
  -2  -4  14 1536.13 123.302  17
   4  -2  13 2063.36 264.592  14
  -4  -2 -13 2296.00 237.023  13
  -2  -4  13 2127.54 150.944  17
   4  -2  12 2356.24 281.113  14
  -4  -2 -12 2639.07 267.827  13
  -2  -4  12 2868.00 178.474  17
  -2  -4  11 4179.44 233.815  17
   4  -2  11 3456.84 320.966  14
  -4  -2 -11 4365.56 339.156  13
   4  -2  10 884.269 222.605  14
  -4  -2 -10 368.542 182.586  13
   4  -2   9-16.7168 194.107  14
  -4  -2  -9 9.00526 160.943  13
   4  -2   8 1090.51 220.776  14
  -4  -2  -8 924.359 221.290  13
   4  -2   7 3604.67 313.082  14
  -4  -2  -7 5543.49 402.883  13
   4  -2   6 2448.72 254.675  14
  -4  -2  -6 2376.77 313.196  13
   4  -2   5 3284.05 281.176  14
  -4  -2  -5 2994.78 342.250  13
  -4  -2  -4 10019.2 645.187  13
  -4  -2  -3 10315.6 673.499  13
  -4  -2  -2 20633.9 1110.43  13
  -4  -2  -1 10536.1 713.254  13
   4  -2   0 1450.05 213.381  14
  -4  -2   0 249.918 296.964  13
   4  -2  -1 4916.10 306.877  14
  -4  -2   1 1277.69 357.078  13
   4  -2  -2 12455.6 677.310  14
  -4  -2   2 18076.3 928.243  13
   4  -2  -3 11818.5 617.279  14
  -4  -2   3 12208.2 808.064  13
   4  -2  -4 8797.51 498.257  14
   4  -2  -5 5236.66 357.017  14
   4  -2  -6 2825.09 276.814  14
   4  -2  -7 3904.15 313.793  14
   4  -2  -8 2173.14 263.746  14
   4  -2  -9 248.087 208.874  14
   4  -2 -10 387.927 216.247  14
   4  -2 -11 2993.81 302.546  14
   4  -2 -12 3161.72 314.568  14
   4  -2 -13 2413.31 287.151  14
   4  -2 -14 1589.14 264.091  14
   4  -2 -15 1171.87 246.493  14
   4  -2 -16 5262.07 392.391  14
   4  -2 -17 6347.09 427.841  14
   4  -2 -18 3493.40 319.793  14
   4  -2 -19 1070.51 238.986  14
   4  -2 -20 288.316 213.438  14
  -2  -4 -23 348.916 102.632  12
   2  -4  23 452.233 83.6674  11
   2  -4  24 5059.22 268.718  11
  -2  -4 -24 5254.86 292.055  12
  -2  -4 -25 2113.52 170.707  12
   2  -4  25 2118.40 147.842  11
  -2  -4 -26 3384.01 219.812  12
   2  -4  26 3186.81 192.523  11
   2  -4  27 4754.54 260.850  11
  -2  -4 -27 5323.01 292.719  12
  -2  -4 -28 2386.75 182.326  12
   2  -4  28 2035.80 145.768  11
  -2  -4 -29 811.436 127.545  12
   2  -4  29 681.490 89.2243  11
  -2  -4 -30 209.029 104.574  12
   2  -4  30 126.992 67.1566  11
   2  -4  31 3205.62 330.222   3
   2  -4  31 3454.41 328.356   7
   2  -4  31 2324.19 161.040  11
  -2  -4 -31 2592.42 201.261  12
   2  -4  32 1862.75 271.978   7
  -2  -4 -32 1799.73 166.382  12
   2  -4  32 1630.21 276.250   3
   2  -4  32 1548.73 125.581  11
   2  -4  33 826.957 94.5620  11
   2  -4  33 1351.88 247.373   7
  -2  -4 -33 892.316 135.484  12
   2  -4  33 1128.87 258.976   3
   2  -4  34 741.672 91.8991  11
   2  -4  34 1139.68 231.818   7
  -2  -4 -34 870.597 132.934  12
   2  -4  34 785.188 252.510   3
   2  -4  35 4691.58 368.167   3
   2  -4  35 5699.34 388.475   7
  -2  -4 -35 5188.62 293.051  12
   2  -4  35 4238.39 247.272  11
   2  -4  36 2038.91 146.764  11
   2  -4  36 2529.33 274.751   7
  -2  -4 -36 2504.89 193.377  12
   2  -4  36 2387.78 282.483   3
   2  -4  37 175.656 184.654   7
  -2  -4 -37 73.9928 98.9168  12
   2  -4  37 222.538 67.4664  11
   2  -4  37 189.706 215.814   3
   2  -4  38 1845.22 243.157   7
  -2  -4 -38 1832.56 167.143  12
   2  -4  38 1637.31 251.983   3
   2  -4  38 1589.39 125.355  11
   2  -4  39 503.758 190.211   7
  -2  -4 -39 517.047 114.546  12
   2  -4  39 255.209 206.621   3
   2  -4  39 471.584 77.8388  11
   2  -4  40 1417.22 221.402   7
  -2  -4 -40 1156.87 139.821  12
   2  -4  40 1222.82 233.012   3
   2  -4  40 1190.72 107.558  11
   2  -4  41 998.121 99.6983  11
   2  -4  41 1029.13 202.656   7
  -2  -4 -41 1039.48 132.601  12
   2  -4  41 870.596 217.925   3
   2  -4  42-39.2499 199.528   3
   2  -4  42 210.764 67.2469  11
   2  -4  43 880.938 94.6471  11
   2  -4  43 700.450 218.395   3
   2  -4  44 6568.47 398.370   3
   2  -4  44 5881.92 304.877  11
   2  -4  45 69.6487 180.639   3
   2  -4  45 218.402 65.4617  11
   2  -4  46 840.359 90.5136  11
   2  -4  47 1223.95 106.053  11
  -2  -4 -48 364.824 92.4900  12
   2  -4  48 362.069 68.2400  11
  -2  -4 -49 888.046 109.509  12
   2  -4  49 1007.59 94.2061  11
  -2  -4 -50 589.873 95.5842  12
   2  -4  50 538.289 74.7810  11
  -2  -4 -51 505.056 87.4314  12
   2  -4  51 390.514 69.3514  11
  -2  -4 -52 529.807 86.5408  12
   2  -4  52 581.783 74.2236  11
  -2  -4 -53 664.408 90.1183  12
   2  -4  53 609.350 74.5572  11
  -2  -4 -54 1164.47 109.613  12
   2  -4  54 1284.80 100.059  11
   2  -4  54 1533.45 184.905   3
   2  -4  55 853.862 81.7337  11
   2  -4  55 1023.03 163.614   3
  -2  -4 -55 830.665 92.7138  12
   2  -4  56 1243.66 162.453   3
   2  -4  56 1007.51 84.2828  11
   2  -4  57 143.995 127.338   3
  -2  -4 -57 123.783 61.4353  12
   2  -4  57 134.381 50.4113  11
   2  -4  58 528.727 131.601   3
  -2  -4 -58 337.016 68.4002  12
   2  -4  58 400.338 59.8028  11
   2  -4  59 331.383 120.396   3
  -2  -4 -59 151.977 59.6108  12
   2  -4  59 192.203 50.5895  11
   2  -4  60 491.673 119.404   3
  -2  -4 -60 363.781 66.7193  12
   2  -4  60 453.937 57.0826  11
   2  -4  61 262.922 107.198   3
  -2  -4 -61 310.900 60.9725  12
   2  -4  61 338.270 51.0097  11
   2  -4  62 253.945 103.810   3
  -2  -4 -62 191.530 56.3939  12
   2  -4  62 245.731 45.5064  11
   2  -4  63 865.190 112.571   3
  -2  -4 -63 723.996 75.5382  12
   2  -4  63 794.849 65.9008  11
   2  -4  64 877.906 109.042   3
   2  -4  65 118.841 80.1891   3
   2  -4  66 950.649 98.3401   3
   4  -3  60 63.9667 78.9119   3
   4  -3  59 61.5266 87.2585   3
   4  -3  58 559.514 105.973   3
   4  -3  57 726.530 123.876   3
   4  -3  56 2186.14 179.611   3
   4  -3  55 928.649 150.415   3
   4  -3  54 629.061 149.872   3
   4  -3  54 627.037 80.1670  11
   4  -3  53 592.050 160.113   3
   4  -3  53 641.548 82.0702  11
   4  -3  52 229.009 159.632   3
   4  -3  52 239.051 68.1154  11
   4  -3  51 1537.97 122.499  11
   4  -3  51 1388.04 202.759   3
   4  -3  50 99.1960 179.245   3
   4  -3  50 197.131 69.8065  11
   4  -3  49 1629.06 130.597  11
   4  -3  49 1670.70 230.750   3
   4  -3  48 345.128 202.668   3
   4  -3  48 132.633 71.7494  11
   4  -3  47 676.918 214.755   3
   4  -3  47 500.556 85.6709  11
   4  -3  46 281.755 214.813   3
   4  -3  46 100.593 70.8284  11
   4  -3  45 616.582 95.0297  11
   4  -3  45 583.513 231.829   3
   4  -3  44 1037.10 113.907  11
   4  -3  44 1197.27 258.393   3
   4  -3  43 456.847 89.0210  11
   4  -3  43 663.572 258.868   3
   4  -3  42 260.223 254.821   3
   4  -3  42-6.97157 69.1485  11
   4  -3  41 91.8181 73.1638  11
   4  -3  41 91.5597 249.659   3
   4  -3  40 1011.13 114.570  11
   4  -3  39 444.165 91.8085  11
   4  -3  38 2972.50 197.028  11
   4  -3  37 290.918 85.1098  11
   4  -3  36 725.042 106.059  11
   4  -3  35 923.841 113.560  11
   4  -3  34 822.917 108.896  11
   4  -3  33 3364.92 219.190  11
   4  -3  32 1655.16 156.104  11
   4  -3  32 4948.01 392.609   8
   4  -3  31 855.428 118.565  11
   4  -3  31 2441.36 333.020   8
   4  -3  30 2939.89 195.184  11
   4  -3  30 1221.98 316.754   8
   4  -3  29 4642.15 438.916   8
   4  -3  28 5728.01 477.205   8
   4  -3  27 3048.60 375.613   8
   4  -3  26 42.4030 274.084   8
  -4  -3 -25 10147.6 519.824  13
   4  -3  25 5507.33 534.775   8
  -4  -3 -24 13485.4 702.118  13
  -4  -3 -24 12400.4 624.921   5
   4  -3  24 13848.0 784.897   8
  -4  -3 -23 4109.22 348.388  13
   4  -3  23 3442.68 909.082  18
  -4  -3 -22 2182.37 263.919  13
  -4  -3 -22 1897.37 180.287   5
   4  -3  22 2214.62 893.949  18
  -4  -3 -21 8005.24 482.076  13
  -4  -3 -21 8405.00 390.393   5
   4  -3  21 7298.68 1025.50  18
  -4  -3 -20 1097.80 150.813   5
   4  -3  20 1612.64 886.537  18
   4  -3  19 2699.29 935.386  18
  -4  -3 -19 2390.22 273.603  13
  -4  -3 -19 2389.33 182.750   5
   4  -3  18 2302.12 342.186   8
  -4  -3 -18 874.272 219.825  13
  -4  -3 -18 1069.47 139.714   5
   4  -3  18 318.176 883.182  18
   3  -4 -18 1172.87 878.982  18
  -4  -3 -17 3100.98 328.974  13
   4  -3  17 2888.65 929.759  18
   3  -4 -17 1570.80 901.322  18
   4  -3  16 1775.88 901.889  18
  -4  -3 -16 1473.34 266.970  13
   3  -4 -16 1508.55 915.409  18
   4  -3  16 1601.02 176.435  10
  -4  -3 -15 4962.80 429.985  13
   4  -3  15 6190.33 981.425  18
   4  -3  15 5691.25 347.424  10
   3  -4 -15 4114.20 1014.51  18
  -4  -3 -14 1097.79 263.435  13
   4  -3  14 386.335 838.371  18
   4  -3  14 317.750 123.521  10
   3  -4 -14 884.454 919.021  18
  -4  -3 -13 3636.11 375.551  13
   4  -3  13 3879.57 916.330  18
   4  -3  13 3883.96 283.275  10
   3  -4 -13 3668.94 981.495  18
  -4  -3 -12 4659.51 433.974  13
   4  -3  12 3614.02 891.004  18
   3  -4 -12 3080.41 999.333  18
   4  -3  12 4056.00 298.458  10
  -4  -3 -11 1893.60 330.351  13
   3  -4 -11 1207.06 935.074  18
   4  -3  11 1243.08 179.674  10
   4  -3  11 1831.35 832.376  18
  -4  -3 -10 1874.65 333.826  13
   3  -4 -10 1270.17 950.248  18
   4  -3  10 1506.16 192.571  10
   4  -3  10 1683.69 809.562  18
  -4  -3  -9 1737.80 349.517  13
   3  -4  -9 1307.83 933.846  18
   4  -3   9 2059.49 216.010  10
  -4  -3  -8 4273.19 473.120  13
   3  -4  -8 3179.38 970.153  18
   4  -3   8 4343.84 323.519  10
  -4  -3  -7 2808.41 417.836  13
   3  -4  -7 1732.68 933.444  18
   4  -3   7 548.099 156.210  10
  -4  -3  -6 788.045 341.825  13
   3  -4  -6 639.159 878.219  18
   4  -3   6 334.973 143.943  10
  -4  -3  -5 586.693 325.346  13
   3  -4  -5 240.608 833.084  18
   4  -3   5 34.7128 132.327  10
   3  -4  -5 152.020 167.628  10
   3  -4  -4 608.209 849.157  18
   3  -4  -4 171.624 178.971  10
  -4  -3  -4 218.953 312.667  13
   4  -3   4 395.278 154.701  10
   4  -3   3 222.818 152.308  10
  -4  -3  -3 226.099 323.501  13
   3  -4  -3 237.493 832.524  18
   3  -4  -3 160.117 158.519  10
   3  -4  -2 1460.82 878.086  18
   4  -3   2 1483.74 215.829  10
   3  -4  -2 781.932 195.877  10
   4  -3   1 583.784 167.951  10
   3  -4  -1 253.998 175.473  10
   3  -4  -1 406.613 848.782  18
   3  -4   0 256.136 830.771  18
   4  -3   0 169.248 159.788  10
   3  -4   0 250.003 166.214  10
   4  -3  -1 669.242 190.174  10
   3  -4   1 980.412 852.887  18
   3  -4   1 370.992 169.569  10
   4  -3  -2 758.629 196.270  10
   3  -4   2 885.370 197.228  10
   3  -4   3-9.12032 146.205  10
   4  -3  -3 196.025 162.710  10
   3  -4   4 418.874 161.924  10
   4  -3  -4 258.540 163.121  10
   3  -4   5-34.6939 138.640  10
   3  -4   5-234.933 823.526  18
   4  -3  -5 340.240 164.243  10
   3  -4   6 1218.71 861.345  18
   3  -4   6 606.982 166.053  10
   4  -3  -6 491.075 178.144  10
   3  -4   7 728.270 173.703  10
   3  -4   7 855.734 846.903  18
   4  -3  -7 475.437 175.939  10
   3  -4   8 3507.31 901.069  18
   3  -4   8 3823.82 290.978  10
   3  -4   9 1964.56 887.074  18
   4  -3  -9 1563.76 846.363  18
   3  -4   9 1778.71 216.189  10
   3  -4  10 1681.14 870.748  18
   4  -3 -10 1272.42 863.605  18
   3  -4  10 1296.45 186.057  10
   4  -3 -11 1306.28 905.475  18
   3  -4  11 1333.18 853.917  18
   3  -4  11 1121.69 182.880  10
   3  -4  12 2959.86 885.340  18
   3  -4  12 3280.13 277.978  10
   4  -3 -12 3907.74 977.930  18
   4  -3 -13 3143.46 968.925  18
   3  -4  13 3198.74 890.055  18
   3  -4  13 3545.46 283.729  10
   4  -3 -14 869.716 956.604  18
   3  -4  14 840.062 841.318  18
   3  -4  14 103.179 113.838  10
   4  -3 -15 4739.83 1047.95  18
   3  -4  15 4151.26 912.908  18
   3  -4  15 6506.99 386.841  10
   4  -3 -16 1407.45 987.936  18
   3  -4  16 1284.76 797.462  18
   3  -4  16 1332.01 173.464  10
   4  -3 -17 2613.67 1018.41  18
   3  -4  17 1874.85 800.376  18
   3  -4  17 3148.16 251.652  10
   4  -3 -18 1079.86 982.315  18
   3  -4  18 887.012 148.041  10
   3  -4  18 1000.42 768.327  18
   3  -4  19 2249.17 201.319  10
  -4  -3  19 1955.62 139.679   2
   3  -4  20 321.089 696.907  18
   3  -4  20 497.524 123.336  10
  -4  -3  20 601.167 88.3739   2
  -4  -3  21 7114.63 350.552   2
   3  -4  21 7545.08 414.148  10
  -4  -3  22 1692.17 130.992   2
   3  -4  22 1322.83 666.603  18
   3  -4  22 2014.08 187.833  10
  -4  -3  23 3553.80 208.148   2
   3  -4  23 3867.22 265.312  10
  -4  -3  24 12497.4 572.699   2
   3  -4  24 12518.1 626.356  10
  -4  -3  25 9630.31 462.065   2
   3  -4  25 10236.1 519.444  10
  -4  -3  26 3519.04 204.431   2
   3  -4  26 3551.47 374.399   3
  -4  -3  27 60.0870 63.2450   2
   3  -4  27 416.203 285.159   3
  -4  -3  28 2032.92 142.980   2
   3  -4  28 1763.16 156.884  11
   3  -4  29 4454.09 395.521   3
  -4  -3  29 4307.93 230.182   2
   3  -4  29 3576.45 239.422  11
   3  -4  30 3576.88 357.263   3
   3  -4  30 3009.51 207.580  11
   3  -4  31 1358.61 283.159   7
   3  -4  31 994.681 123.256  11
   3  -4  31 1282.29 285.365   3
   3  -4  32 1526.16 145.839  11
   3  -4  32 2264.50 306.485   7
   3  -4  32 2170.81 306.065   3
   3  -4  33 3711.25 357.497   3
   3  -4  33 3206.93 218.299  11
   3  -4  34 1376.16 260.479   7
   3  -4  34 908.857 118.572  11
   3  -4  34 911.108 259.267   3
   3  -4  35 1380.59 261.415   7
   3  -4  35 1070.18 123.718  11
   3  -4  35 1338.11 274.764   3
   3  -4  36 1399.86 253.372   7
   3  -4  36 1012.45 120.479  11
   3  -4  36 1116.28 260.058   3
   3  -4  37 410.215 210.863   7
   3  -4  37 512.450 243.473   3
   3  -4  37 252.052 88.8159  11
   3  -4  38 3323.88 328.644   3
   3  -4  38 3595.49 333.611   7
   3  -4  38 3217.58 214.147  11
   3  -4  39 920.900 219.433   7
   3  -4  39 568.597 235.995   3
   3  -4  39 729.284 109.552  11
   3  -4  40 911.021 242.524   3
   3  -4  40 1115.36 223.944   7
   3  -4  40 1390.19 133.640  11
   3  -4  41-43.8655 182.872   7
   3  -4  41 111.310 215.561   3
   3  -4  41 29.4791 78.8432  11
   3  -4  42 105.498 172.179   7
   3  -4  42-24.2338 217.667   3
   3  -4  42-21.8541 77.9255  11
   3  -4  43 384.829 184.987   7
   3  -4  43 762.538 228.026   3
   3  -4  43 506.029 98.9999  11
   3  -4  44 1310.91 235.774   3
   3  -4  44 1243.98 129.432  11
   3  -4  45 876.440 225.871   3
   3  -4  45 579.228 97.3984  11
   3  -4  46 107.535 74.4431  11
   3  -4  47 518.777 92.4892  11
   3  -4  48 116.755 72.7031  11
   3  -4  49 1428.83 126.740  11
   3  -4  50 183.175 72.4223  11
   3  -4  51 1344.78 118.441  11
   3  -4  52 258.753 153.751   3
  -4  -3  52 259.373 61.4348   2
   3  -4  52 121.144 64.0303  11
  -4  -3  53 816.029 76.7428   2
   3  -4  53 768.159 162.061   3
   3  -4  53 470.444 78.9242  11
  -4  -3  54 682.095 71.0557   2
   3  -4  54 493.072 77.8824  11
  -4  -3  55 1325.44 93.4291   2
   3  -4  55 1525.75 169.738   3
  -4  -3  56 2915.01 143.767   2
   3  -4  56 2841.82 205.222   3
  -4  -3  57 842.354 71.2261   2
   3  -4  57 881.280 141.789   3
  -4  -3  58 759.738 65.2074   2
   3  -4  58 734.510 128.217   3
   3  -4  59 54.8736 103.732   3
   3  -4  60 262.852 99.9472   3
   3  -4  61 257.519 92.1381   3
   4  -4   0 358.525 650.447  18
  -4  -4   0 827.313 125.327   5
   4  -4   1 297.538 647.467  18
   4  -4  -1 120.381 654.390  18
  -4  -4   1 240.024 101.974   5
  -4  -4  -1 189.616 101.072   5
   4  -4  -2 486.550 681.235  18
  -4  -4   2 717.300 121.105   5
  -4  -4  -2 453.798 111.316   5
  -4  -4  -3 252.193 104.341   5
  -4  -4   3 60.4836 93.0789   5
  -4  -4  -4 1455.45 153.983   5
  -4  -4   4 1476.76 152.403   5
  -4  -4  -5 14.4452 95.0422   5
   4  -4  -5 531.893 702.952  18
   4  -4   5 321.515 651.295  18
  -4  -4   5 243.664 105.147   5
  -4  -4   6 31.9476 90.3758   5
  -4  -4  -6 349.602 109.419   5
   4  -4   6-101.437 645.591  18
   4  -4  -6 108.638 710.822  18
  -4  -4  -7 1756.46 174.791   5
  -4  -4   7 2139.92 178.597   5
   4  -4   7 1210.89 701.747  18
   4  -4  -7 999.931 749.822  18
  -4  -4   7 2203.37 152.916   2
  -4  -4   8 1794.75 142.094   2
  -4  -4  -8 1660.45 167.377   5
  -4  -4   8 1448.07 155.442   5
   4  -4   8 873.065 681.796  18
   4  -4  -8 1683.27 805.873  18
   4  -4  -9 3679.80 887.966  18
  -4  -4  -9 5556.42 332.433   5
  -4  -4   9 7198.41 344.604   5
   4  -4   9 4045.85 805.753  18
  -4  -4   9 5890.97 304.293   2
   4  -4   9 4135.24 406.109  10
   4  -4  10 142.442 172.737  10
  -4  -4 -10 759.844 129.541   5
  -4  -4  10 819.972 134.317   5
   4  -4  10 790.540 743.411  18
   4  -4 -10 1048.65 802.742  18
  -4  -4  10 952.766 111.337   2
  -4  -4 -11 4545.53 280.264   5
  -4  -4  11 4019.66 263.162   5
   4  -4  11 2533.58 774.166  18
   4  -4 -11 2969.54 896.904  18
  -4  -4  11 4777.81 249.261   2
   4  -4  11 3786.97 355.256  10
  -4  -4 -12 4638.87 310.430   5
  -4  -4  12 6392.76 323.767   5
   4  -4  12 3858.96 854.501  18
   4  -4 -12 3048.60 894.276  18
   4  -4  12 5482.07 412.086  10
  -4  -4  12 5605.19 290.254   2
  -4  -4  13 510.746 89.6066   2
  -4  -4 -13 317.501 102.999   5
   4  -4  13 199.388 732.705  18
   4  -4 -13 728.845 844.811  18
   4  -4  13 276.492 170.637  10
  -4  -4  14 88.5341 68.2518   2
  -4  -4 -14 43.3360 89.3698   5
   4  -4 -14 253.506 828.680  18
   4  -4  14 59.6103 134.341  10
   4  -4  14 334.879 732.033  18
  -4  -4  15 216.810 74.1144   2
  -4  -4 -15 48.0889 90.5025   5
   4  -4  15 717.607 755.878  18
   4  -4 -15 228.561 827.615  18
   4  -4  15 194.806 144.824  10
   4  -4  16 1547.62 802.443  18
   4  -4 -16 176.752 841.214  18
   4  -4  16 709.514 169.908  10
  -4  -4  16 866.544 101.112   2
   4  -4  17 960.304 779.399  18
   4  -4  17 864.889 175.260  10
  -4  -4  17 938.164 103.454   2
   4  -4 -17 1119.96 870.724  18
   4  -4  18 199.059 735.947  18
   4  -4  18-18.0562 129.899  10
  -4  -4  18 749.903 102.124   2
   4  -4  19 7909.54 1041.86  18
   4  -4 -19 6143.35 1079.29  18
   4  -4  19 12771.7 675.653  10
  -4  -4  19 12703.4 564.590   2
   4  -4  20 2031.17 233.685  10
  -4  -4  20 2386.77 163.178   2
   4  -4  21 6481.99 450.440  10
  -4  -4  21 7879.28 370.210   2
   4  -4  22 9862.25 578.350  10
  -4  -4  22 10843.8 489.820   2
   4  -4  23 1845.98 739.003  18
   4  -4  23 2373.38 247.869  10
  -4  -4  23 3025.06 184.028   2
   4  -4  24 3260.59 271.288  10
  -4  -4  24 3016.91 191.379   2
   4  -4  25 1288.69 183.605  10
  -4  -4  25 1621.53 130.544   2
  -4  -4  26 86.6580 71.3784   2
   4  -4  26 131.658 113.378  10
  -4  -4  27 383.760 81.2704   2
   4  -4  27 213.788 120.367  10
  -4  -4  28 165.903 72.7597   2
   4  -4  28-14.9765 104.464  10
  -4  -4  29 6.25335 67.6174   2
   4  -4  29 36.9195 99.8253  10
   4  -4  29 218.273 292.484   3
  -4  -4  30 464.866 86.4991   2
   4  -4  30 453.809 291.765   3
   4  -4  30 502.307 129.899  10
   4  -4  31 598.259 291.106   3
   4  -4  31 889.665 150.188  10
  -4  -4  31 935.759 104.630   2
  -4  -4  32 78.1652 73.5744   2
   4  -4  32 37.1764 268.533   3
   4  -4  32 204.950 111.897  10
  -4  -4  33-40.3413 69.0837   2
   4  -4  33 82.5328 250.818   7
   4  -4  33 233.326 272.931   3
   4  -4  33 6.92397 96.1010  10
   4  -4  34 425.142 250.148   7
  -4  -4  34 264.179 77.8570   2
   4  -4  34 469.717 277.066   3
   4  -4  34 231.487 111.421  10
   4  -4  35 982.536 260.779   7
   4  -4  35 624.026 261.599   3
   4  -4  35 768.985 137.422  10
  -4  -4  35 754.849 98.2361   2
   4  -4  36 45.0197 222.250   7
  -4  -4  36 53.6626 69.7572   2
   4  -4  36 60.7607 245.952   3
   4  -4  36 104.928 103.441  10
   4  -4  37 128.289 217.872   7
  -4  -4  37 81.7691 71.0233   2
   4  -4  37 118.280 247.300   3
   4  -4  37 134.845 102.993  10
   4  -4  38 478.357 214.012   7
  -4  -4  38 569.652 87.1708   2
   4  -4  38 520.869 119.160  10
   4  -4  38 127.486 236.314   3
   4  -4  39-46.0380 191.168   7
  -4  -4  39 16.5897 61.8641   2
   4  -4  39-185.116 227.419   3
   4  -4  39 85.6883 95.5466  10
   4  -4  40 398.830 197.878   7
  -4  -4  40 523.443 79.9888   2
   4  -4  40 483.280 227.208   3
   4  -4  40 559.874 119.823  10
   4  -4  41 40.8027 175.003   7
  -4  -4  41 161.650 64.9828   2
   4  -4  41-97.7236 214.960   3
   4  -4  41 40.4745 86.3019  10
   4  -4  42 229.072 171.891   7
  -4  -4  42 300.663 66.8953   2
   4  -4  42 287.960 214.342   3
   4  -4  42 307.933 101.818  10
   4  -4  43 350.014 168.151   7
   4  -4  43 403.172 205.925   3
   4  -4  43 437.943 106.343  10
   4  -4  44 473.507 165.389   7
   4  -4  44 899.935 210.489   3
   4  -4  44 889.227 125.422  10
   4  -4  45 143.947 189.013   3
   4  -4  45 95.4277 81.8827  10
   4  -4  46 43.2730 78.0587  10
   4  -4  47 201.899 85.9291  10
   4  -4  48 535.422 99.2038  10
   4  -4  49 1406.38 134.616  10
   4  -4  50 158.311 76.6227  10
   4  -4  51 1850.80 149.550  10
   4  -4  52 3248.23 222.319   3
   4  -4  53 114.282 118.375   3
   4  -4  54 704.674 123.573   3
   4  -4  55 2016.21 154.395   3
   0  -5  -1 804.030 164.031  16
   0  -5   1 933.801 170.473  16
  -5   0  -2 2261.56 484.826  13
   0  -5  -2 2135.64 217.455  16
   0  -5   2 2056.19 212.232  16
  -5   0  -3 1030.35 443.079  13
   0  -5  -3 1013.32 174.059  16
  -5   0  -4 978.900 407.057  13
   0  -5  -4 802.291 163.080  16
  -5   0  -5 3638.13 524.247  13
   0  -5  -5 639.826 167.040  16
  -5   0  -6 6823.59 640.221  13
   0  -5  -6 8183.05 455.510  16
  -5   0  -7 2145.08 422.348  13
   0  -5  -7 521.475 159.930  16
  -5   0  -8 4859.18 502.699  13
   0  -5  -8 5854.68 361.390  16
  -5   0  -9 555.028 287.268  13
   0  -5  -9 482.172 148.764  16
   0  -5 -10 1512.16 188.030  16
  -5   0 -10 1398.68 293.024  13
  -5   0 -11 932.274 270.337  13
   0  -5 -11 1184.07 171.597  16
  -5   0 -12 1354.70 272.770  13
   0  -5 -12 1582.43 185.484  16
  -5   0 -13 344.936 208.553  13
   0  -5 -13 317.813 128.758  16
   0  -5 -14 120.622 114.742  16
  -5   0 -14 346.319 211.179  13
  -5   0 -15 2767.56 322.363  13
   0  -5  15 3166.86 232.088  17
   0  -5 -15 3110.36 249.455  16
   0  -5 -16 919.402 159.168  16
  -5   0 -16 867.864 213.909  13
   0  -5  16 1121.76 147.862  17
  -5   0 -17 217.496 172.959  13
   0  -5  17 164.996 111.428  17
   0  -5 -17 41.9208 117.160  16
   5   0  18 2163.60 269.497  14
   0  -5 -18 3150.66 240.315  16
   5   0 -18 1419.75 266.290  14
  -5   0 -18 2904.76 293.351  13
   0  -5  18 3565.93 229.810  17
   5   0 -19 2819.03 299.652  14
   0  -5 -19 3842.54 265.933  16
  -5   0 -19 3122.21 297.641  13
   0  -5  19 3335.25 216.456   4
   0  -5  19 3622.93 241.044  17
  -5   0 -20 1918.91 228.929  13
   0  -5 -20 2161.40 201.973  16
   0  -5  20 1924.49 160.818   4
   0  -5  20 2325.51 190.196  17
   5   0  21 1413.09 239.961  14
   0  -5 -21 1477.00 174.365  16
  -5   0 -21 1376.12 201.370  13
   0  -5  21 1502.47 143.525   4
   0  -5  21 1586.61 163.529  17
   0  -5 -22 3864.27 265.476  16
   0  -5  22 3287.51 220.488   4
   0  -5  22 3904.49 244.988  17
  -5   0 -23 140.574 130.675  13
   0  -5 -23 260.002 111.924  16
   0  -5  23 320.843 99.4182  17
   0  -5  23 235.840 86.9615   4
  -5   0 -24-51.6944 119.490  13
   0  -5  24 23.6558 85.6433  17
   0  -5  24 99.4065 77.7292   4
   0  -5 -24-34.4076 97.9002  16
  -5   0 -25 1079.74 173.677  13
   0  -5 -25 1250.05 155.859  16
   0  -5 -26 912.494 140.096  16
   0  -5 -27 2233.79 196.895  16
   0  -5 -28 337.185 106.052  16
   0  -5 -29 176.790 97.2448  16
   0  -5  30 233.625 201.062   3
   0  -5 -30 210.870 95.3556  16
   0  -5  31 1326.76 225.540   3
   0  -5 -31 1381.63 149.178  16
   0  -5  32 612.744 202.387   3
   0  -5 -32 579.635 112.767  16
   0  -5  33 133.486 185.268   3
   0  -5 -33 69.9141 85.0752  16
   0  -5  34 1085.74 207.688   3
   0  -5 -34 980.765 128.896  16
   0  -5  35 671.725 192.025   3
   0  -5 -35 543.419 103.969  16
   0  -5 -35 337.297 106.417  12
   0  -5 -36 1416.27 151.948  12
   0  -5 -36 1667.30 156.376  16
   0  -5  36 1925.51 225.285   3
   0  -5 -37 2335.11 193.016  12
   0  -5 -37 2918.96 202.547  16
   0  -5  37 2890.93 254.994   3
   0  -5 -38 1707.24 167.366  12
   0  -5 -38 2349.33 178.298  16
   0  -5  38 2264.96 224.228   3
   0  -5  39 190.372 155.981   3
   0  -5 -39 76.5762 93.8867  12
   0  -5 -39 215.385 83.4936  16
   0  -5  40 220.348 154.349   3
   0  -5 -40 111.236 92.5002  12
   0  -5  41 34.0975 149.947   3
   0  -5 -41 144.429 94.6195  12
   0  -5 -42 1701.89 155.641  12
   0  -5  42 1643.41 193.841   3
   0  -5  43 563.932 152.707   3
   0  -5 -43 583.049 107.829  12
   0  -5  44 1355.71 173.276   3
   0  -5 -44 1384.91 140.010  12
   0  -5  45 11.2338 128.493   3
   0  -5 -45 60.4517 85.0167  12
   0  -5  46 198.695 128.196   3
   0  -5 -46 224.748 79.4771  16
   0  -5 -46 297.093 89.2347  12
   0  -5  47 181.549 125.249   3
   0  -5 -47 130.690 83.9087  12
   0  -5 -47 133.411 75.7510  16
   0  -5  48 53.9333 117.900   3
   0  -5 -48-13.0138 77.5447  12
   0  -5 -48-48.0053 70.3865  16
   0  -5  49-25.9588 113.213   3
   0  -5 -49-62.9585 76.6802  12
   0  -5 -49-71.2484 72.7634  16
   0  -5  50 150.036 115.715   3
   0  -5 -50 79.1155 76.3581  12
   0  -5 -50 133.100 72.9446  16
   0  -5  51 114.084 107.864   3
   0  -5 -51 143.932 78.0801  12
   0  -5 -51 209.156 80.5698  16
   0  -5 -52 16.9920 69.1536  12
   0  -5 -52 53.5016 70.7349  16
   0  -5 -53 507.940 91.1529  16
   0  -5 -53 370.890 80.6099  12
   0  -5 -54 511.134 83.9898  12
   0  -5 -54 621.552 97.4506  16
   0  -5 -55 12.5740 61.8186  12
   0  -5 -55-36.1809 68.5472  16
   0  -5 -56 72.1700 62.1584  12
   0  -5 -56 116.195 69.9484  16
   0  -5 -57-34.4095 59.3100  12
   0  -5 -57 61.4736 67.3207  16
   0  -5 -58 503.239 74.1297  12
   0  -5 -58 516.875 85.4982  16
   0  -5 -59 65.9382 56.5283  12
   0  -5 -59 68.9192 64.1230  16
   0  -5 -60 44.4369 61.9069  16
   1  -5 -58 167.086 65.9408  16
   1  -5 -57 151.093 65.2337  12
   1  -5 -57 204.894 68.3406  16
   1  -5 -56 71.4051 66.6542  16
   1  -5 -56 143.524 65.3249  12
   1  -5 -55 186.066 72.6855  12
   1  -5 -55 138.753 69.1174  16
   1  -5 -54 155.660 72.7634  12
   1  -5 -54 199.125 74.6899  16
   1  -5 -53 102.965 72.1223  12
   1  -5 -53 90.0632 69.7587  16
   1  -5 -52 425.121 86.0240  12
   1  -5 -52 529.057 92.6406  16
   1  -5 -51 131.505 78.7553  12
   1  -5 -51 188.819 76.7486  16
   1  -5 -50 367.798 87.4098  12
   1  -5 -50 373.928 88.1428  16
   1  -5 -49 43.5492 81.3886  12
   1  -5 -49 208.129 77.0997  16
   1  -5 -48 159.522 83.6728  12
   1  -5 -48 107.841 76.7242  16
   1  -5 -47 154.197 75.2512  16
   1  -5 -47 78.6528 80.2667  12
   1  -5 -46 675.635 107.217  12
   1  -5 -46 756.724 108.810  16
   1  -5 -45 166.893 86.4854  12
   1  -5 -45 233.697 82.5055  16
   1  -5 -44 1197.99 129.959  12
   1  -5 -44 1418.28 135.632  16
   1  -5 -43 764.073 114.267  12
   1  -5 -43 1013.60 118.896  16
   1  -5 -42 174.587 89.5686  12
   1  -5 -42 309.388 86.3001  16
   1  -5 -41 849.033 113.622  16
   1  -5 -40 35.9094 77.0723  16
   1  -5 -39 1039.13 126.724  16
   1  -5 -38 199.040 86.2560  16
   1  -5 -37 730.049 112.215  16
   1  -5 -36 263.198 89.6402  16
   1  -5 -35 2367.94 189.998  16
   1  -5 -34 2969.02 217.767  16
   1  -5 -33 240.874 96.0016  16
   5  -1  33 1981.26 257.725   8
   1  -5 -32 705.142 120.396  16
   5  -1  32 2248.91 270.930   8
   5  -1  31 232.114 217.208   8
   1  -5 -31 1685.46 157.322  16
   5  -1  30 947.178 252.397   8
   1  -5 -30 2193.41 183.409  16
   5  -1  29 1472.68 265.741   8
   1  -5 -29 1114.09 142.208  16
   5  -1  28 1966.82 283.753   8
   1  -5 -28 400.973 109.389  16
   1  -5 -27 613.730 121.160  16
   1  -5 -26 111.189 100.483  16
   1  -5 -25 1093.52 149.242  16
   1  -5 -24 2988.09 232.879  16
   1  -5 -23 262.687 112.132  16
  -1  -5  22 298.955 101.359  17
  -5  -1 -22-63.9790 147.128  13
  -1  -5  22 220.511 88.2899   4
   1  -5 -22 131.916 105.877  16
   5  -1  21 745.402 241.108  14
  -5  -1 -21 1019.45 209.668  13
  -1  -5  21 1334.79 140.633   4
  -1  -5  21 1651.00 159.213  17
   1  -5 -21 1586.15 174.034  16
  -5  -1 -20 1944.94 258.457  13
   1  -5 -20 1895.86 191.542  16
  -1  -5  20 1832.93 164.074   4
  -1  -5  20 2309.40 189.096  17
   1  -5 -19 3681.69 262.990  16
  -5  -1 -19 3054.59 322.831  13
  -1  -5  19 3719.08 231.882   4
  -1  -5  19 3889.57 249.662  17
   5  -1  18 2020.51 296.373  14
  -5  -1 -18 2108.63 275.450  13
  -1  -5  18 1695.75 162.013   4
  -1  -5  18 2174.87 192.346  17
   1  -5 -18 2338.58 209.455  16
   1  -5 -17 1390.78 174.409  16
   5  -1  17 1419.31 284.192  14
  -5  -1 -17 1565.66 260.593  13
  -1  -5  17 1463.63 146.620   4
  -1  -5  17 1523.48 166.299  17
   5  -1  16 800.096 275.092  14
  -5  -1 -16 636.698 219.886  13
   1  -5 -16 901.469 150.949  16
  -1  -5  16 640.988 114.082   4
   1  -5 -15 1388.27 174.863  16
   5  -1  15 1264.40 292.160  14
  -5  -1 -15 1184.01 263.901  13
   5  -1  14 1961.74 316.138  14
  -5  -1 -14 2149.10 317.040  13
   1  -5 -14 1870.44 200.991  16
   5  -1  13 3425.05 373.897  14
  -5  -1 -13 3347.01 384.508  13
   1  -5 -13 3744.25 274.026  16
  -5  -1 -12 1450.99 301.160  13
   1  -5 -12 992.064 171.645  16
   5  -1  11 4168.11 403.314  14
   1  -5 -11 4165.45 294.592  16
  -5  -1 -11 3612.39 414.338  13
   5  -1  10 5773.63 460.132  14
  -5  -1 -10 5345.66 507.007  13
   1  -5 -10 4948.17 337.670  16
  -5  -1  -9 3501.11 438.003  13
   1  -5  -9 2526.81 246.567  16
   5  -1   8 9110.72 625.623  14
  -5  -1  -8 10470.0 739.490  13
   1  -5  -8 11032.8 558.734  16
   5  -1   7 6598.37 441.971  14
  -5  -1  -7 6060.93 538.234  13
   5  -1   6 4566.46 429.654  14
   1  -5  -6 3889.28 289.998  16
  -5  -1  -5 3359.32 487.827  13
   1  -5  -5 2106.55 229.827  16
  -5  -1  -4 1218.28 434.959  13
   1  -5  -4 1362.62 190.470  16
  -5  -1  -3 4308.55 582.163  13
   1  -5  -3 5270.15 345.199  16
  -5  -1  -2 9636.22 800.657  13
   1  -5  -2 9338.02 512.661  16
  -5  -1  -1 5558.34 632.149  13
   1  -5  -1 2273.46 229.037  16
  -5  -1   0 303.377 418.932  13
   1  -5   0-240.169 146.910  16
   5  -1  -1 4301.45 409.144  14
  -1  -5  -1 1866.89 205.744  16
   5  -1  -2 9218.08 603.967  14
  -1  -5  -2 8360.97 467.339  16
   5  -1  -3 8657.30 533.489  14
  -1  -5  -3 4474.07 327.086  16
   5  -1  -4 4722.02 413.212  14
  -1  -5  -4 1310.22 184.715  16
   5  -1  -5 3870.17 407.994  14
  -1  -5  -5 2344.09 225.141  16
   5  -1  -6 4892.54 438.865  14
  -1  -5  -6 3688.64 277.738  16
   5  -1  -7 6138.50 434.205  14
  -1  -5  -7 1157.40 183.997  16
   5  -1  -8 9313.27 617.126  14
  -1  -5  -8 9834.66 514.010  16
   5  -1  -9 6996.15 457.426  14
  -1  -5  -9 2135.00 221.819  16
   5  -1 -10 5221.05 441.188  14
  -1  -5 -10 4089.09 290.219  16
   5  -1 -11 5288.93 442.051  14
  -1  -5 -11 4040.63 290.170  16
   5  -1 -12 2858.08 354.640  14
  -1  -5 -12 926.742 160.182  16
  -1  -5 -13 3495.80 256.068  16
   5  -1 -13 3372.90 392.056  14
   5  -1 -14 3636.29 371.651  14
  -1  -5 -14 1785.27 192.315  16
   1  -5  15 1361.56 337.908   7
  -1  -5 -15 1292.82 164.360  16
   1  -5  16 835.302 318.835   7
   5  -1 -16 1303.65 308.036  14
  -5  -1  16 561.159 103.096   2
   1  -5  16 785.674 122.612   4
  -1  -5 -16 732.711 134.816  16
  -5  -1  17 1279.88 127.978   2
   1  -5  17 1504.01 334.103   7
   5  -1 -17 1276.31 298.790  14
   1  -5  17 1524.97 147.454   4
   1  -5  17 1596.38 166.970  17
  -1  -5 -17 1286.97 161.849  16
  -5  -1  18 1528.36 137.252   2
   5  -1 -18 1778.05 312.170  14
   1  -5  18 2023.40 163.418   4
   1  -5  18 1970.38 184.421  17
  -1  -5 -18 1680.95 179.498  16
   1  -5  19 3843.60 234.196   4
   1  -5  19 4040.36 255.798  17
  -1  -5 -19 3543.51 252.722  16
  -5  -1  20 1800.58 144.077   2
   1  -5  20 1844.58 162.308   4
   1  -5  20 2311.20 188.060  17
  -1  -5 -20 1922.90 188.522  16
  -5  -1  21 1110.15 114.806   2
   1  -5  21 1546.80 306.063   7
   1  -5  21 1211.43 133.497   4
   1  -5  21 1407.23 151.650  17
  -1  -5 -21 1336.45 156.830  16
   1  -5  22 274.834 252.412   7
   1  -5  22 232.722 102.511  17
   1  -5  22 221.180 87.5285   4
  -1  -5 -22 80.9228 100.129  16
   1  -5  23 163.798 236.886   7
  -1  -5 -23 139.982 103.794  16
   1  -5  24 2990.50 346.849   7
  -1  -5 -24 3230.48 238.654  16
   1  -5  25 938.174 255.139   7
  -1  -5 -25 1142.01 149.906  16
   1  -5  26 64.7773 211.129   7
  -1  -5 -26 124.030 99.4224  16
   1  -5  27 277.415 208.536   7
  -1  -5 -27 633.339 121.184  16
   1  -5  28 320.459 210.624   7
  -1  -5 -28 353.182 106.120  12
  -1  -5 -28 230.414 104.073  16
   1  -5  29 939.731 223.197   7
  -1  -5 -29 766.063 127.492  12
  -1  -5 -29 1276.73 148.921  16
   1  -5  30 1985.69 266.907   7
  -1  -5 -30 2052.97 184.698  12
  -1  -5 -30 2595.25 202.672  16
   1  -5  30 2719.63 286.369   3
   1  -5  31 1541.18 239.116   7
   1  -5  31 1820.96 251.557   3
  -1  -5 -31 1453.63 157.117  12
  -1  -5 -31 1632.10 165.375  16
   1  -5  32 468.838 189.784   7
   1  -5  32 940.975 219.331   3
  -1  -5 -32 531.479 121.402  12
  -1  -5 -32 883.208 127.058  16
   1  -5  33 518.310 208.811   3
  -1  -5 -33 269.705 111.349  12
  -1  -5 -33 269.395 105.408  16
  -1  -5 -34 2813.34 211.436  16
  -1  -5 -34 2427.52 209.710  12
   1  -5  34 2917.28 272.166   3
  -1  -5 -35 2343.41 198.040  12
  -1  -5 -35 2276.32 190.500  16
   1  -5  35 2254.36 245.835   3
   1  -5  36 392.909 180.507   3
  -1  -5 -36 329.543 115.687  12
  -1  -5 -36 419.763 103.592  16
   1  -5  37 858.589 190.129   3
  -1  -5 -37 747.680 136.763  12
  -1  -5 -37 877.893 124.323  16
   1  -5  38 316.607 169.037   3
  -1  -5 -38 239.808 112.322  12
  -1  -5 -38 175.089 90.2341  16
   1  -5  39 887.046 180.005   3
  -1  -5 -39 995.672 144.766  12
  -1  -5 -39 1193.36 139.073  16
   1  -5  40 123.906 153.669   3
  -1  -5 -40 114.871 101.793  12
  -1  -5 -40 61.3555 82.8952  16
   1  -5  41 746.243 168.773   3
  -1  -5 -41 974.307 136.079  12
  -1  -5 -41 899.665 120.654  16
   1  -5  42 290.278 151.278   3
  -1  -5 -42 274.004 106.312  12
  -1  -5 -42 378.625 95.8603  16
   1  -5  43 909.169 165.547   3
  -1  -5 -43 952.077 131.791  12
  -1  -5 -43 1031.53 124.987  16
   1  -5  44 1297.63 174.170   3
  -1  -5 -44 1427.54 145.894  12
  -1  -5 -44 1381.66 141.083  16
   1  -5  45 191.957 134.378   3
  -1  -5 -45 202.696 91.6121  12
  -1  -5 -45 221.082 85.5212  16
   1  -5  46 616.947 146.001   3
  -1  -5 -46 640.990 108.224  12
  -1  -5 -46 859.316 114.906  16
   1  -5  47 108.566 123.938   3
  -1  -5 -47 90.7120 85.3331  12
  -1  -5 -47 204.382 83.6324  16
   1  -5  48 94.5187 118.008   3
  -1  -5 -48 272.257 88.1218  12
  -1  -5 -48 228.777 85.3186  16
   1  -5  49 129.736 117.478   3
  -1  -5 -49 140.209 79.6803  12
  -1  -5 -49 135.863 76.0862  16
   1  -5  50 256.119 115.444   3
  -1  -5 -50 255.041 79.4096  12
  -1  -5 -50 296.550 85.9874  16
   1  -5  51 147.188 109.492   3
  -1  -5 -51 19.2397 68.1278  12
  -1  -5 -51 156.317 75.5678  16
   1  -5  52 504.810 119.528   3
  -1  -5 -52 388.942 78.7159  12
  -1  -5 -52 496.522 92.5658  16
   1  -5  53 140.989 104.811   3
  -1  -5 -53 113.705 64.7914  12
  -1  -5 -53 32.3060 70.9991  16
   1  -5  54 65.7583 97.3595   3
  -1  -5 -54 75.0305 60.8202  12
  -1  -5 -54 219.089 75.3596  16
   1  -5  55 155.415 96.1904   3
  -1  -5 -55 129.845 61.5072  12
  -1  -5 -55 217.068 74.8916  16
   1  -5  56 16.6353 92.7432   3
  -1  -5 -56 19.0695 54.0360  12
  -1  -5 -56-6.40516 65.8793  16
   1  -5  57 188.519 95.9615   3
  -1  -5 -57 121.071 56.9151  12
  -1  -5 -57 318.812 76.6498  16
   1  -5  58 196.188 91.6894   3
  -1  -5 -58 194.793 56.7265  12
  -1  -5 -58 278.312 70.5436  16
  -5  -1  60 460.196 53.0148   2
  -5  -1  61 140.787 36.4183   2
   5  -2  54 53.0341 87.4504   3
   5  -2  53-76.1216 95.2696   3
   5  -2  52 114.715 102.555   3
   5  -2  51 263.097 116.685   3
   5  -2  50 361.432 126.200   3
   5  -2  49 534.235 137.645   3
   5  -2  48 264.990 138.221   3
   5  -2  47 28.6551 143.893   3
   2  -5 -47 157.899 91.4812  16
   5  -2  46 608.989 173.177   3
   2  -5 -46 1481.09 148.706  16
   2  -5 -45 717.567 122.463  16
   2  -5 -44 1141.17 143.368  16
   2  -5 -43 1344.83 154.323  16
   2  -5 -42 191.337 102.826  16
   2  -5 -41 680.562 125.962  16
   2  -5 -40 984.258 143.999  16
   2  -5 -39 79.2880 98.6282  16
   2  -5 -38 195.574 107.515  16
   2  -5 -37 1114.17 147.406  16
   5  -2  37-14.4424 197.593   8
   2  -5 -36 373.272 119.326  16
   5  -2  36 230.416 206.351   8
   2  -5 -35 125.405 106.815  16
   5  -2  35 613.827 225.714   8
   5  -2  34 92.5137 211.548   8
   2  -5 -34 744.539 136.689  16
   5  -2  33-101.872 215.486   8
   2  -5 -33 403.562 119.521  16
   5  -2  32 387.717 219.800   8
   2  -5 -32 407.723 121.852  16
   5  -2  31 135.809 217.159   8
   2  -5 -31 790.206 141.473  16
   5  -2  30 524.452 226.499   8
   2  -5 -30 127.254 107.773  16
   5  -2  29 684.396 232.483   8
   2  -5 -29 759.782 138.959  16
   5  -2  28 41.1491 214.844   8
   2  -5 -28 459.800 125.068  16
   5  -2  27 440.499 226.926   8
   2  -5 -27 180.044 108.491  16
   5  -2  26 352.908 233.414   8
  -5  -2 -26 241.835 68.5428   5
   2  -5 -26 702.219 130.763  16
   5  -2  25 93.4958 213.439   8
  -5  -2 -25-6.58034 61.0349   5
   2  -5 -25 47.5156 102.249  16
   5  -2  24 326.899 228.983   8
  -5  -2 -24 314.555 75.5236   5
   2  -5 -24 739.922 133.733  16
  -5  -2 -23 2203.85 155.561   5
   2  -5 -23 3322.06 228.086  16
  -5  -2 -22 1618.36 134.999   5
   2  -5 -22 1909.42 187.377  16
  -5  -2 -21 476.615 89.7178   5
   2  -5 -21 375.390 121.777  16
   5  -2  20 1151.25 277.116   8
  -5  -2 -20 1297.63 127.180   5
  -5  -2 -19 1485.62 136.475   5
   5  -2  19 1925.49 203.182  10
   2  -5 -19 2017.91 186.186  16
  -5  -2 -18 442.756 88.1513   5
   5  -2  18 355.107 127.855  10
   2  -5 -18 353.393 120.033  16
   5  -2  17 152.827 119.769  10
  -2  -5  17 231.562 102.579   4
  -5  -2 -17 211.956 77.5527   5
   2  -5 -17 264.726 116.548  16
  -5  -2 -16 1595.79 141.100   5
  -2  -5  16 2197.60 174.257   4
   5  -2  16 2111.45 236.487  10
   2  -5 -16 1962.28 187.759  16
   5  -2  15 571.633 275.182   8
  -5  -2 -15 848.261 109.468   5
   5  -2  15 966.599 193.948  10
  -2  -5  15 924.939 131.457   4
   2  -5 -15 778.990 143.173  16
  -5  -2 -14 3127.47 216.141   5
  -2  -5  14 4093.35 249.178   4
   5  -2  14 3835.78 340.896  10
   2  -5 -14 3771.38 263.904  16
  -5  -2 -13 1365.80 130.608   5
  -2  -5  13 1154.48 145.389   4
   5  -2  13 1392.66 240.056  10
   2  -5 -13 851.525 154.764  16
  -5  -2 -12 2818.45 419.394  13
  -5  -2 -12 2701.96 196.131   5
  -2  -5  12 3388.38 224.076   4
   5  -2  12 3407.68 341.107  10
   2  -5 -12 3261.49 240.683  16
   5  -2  11 1645.64 320.673   8
   5  -2  11 792.554 244.937  14
  -5  -2 -11 1736.11 380.516  13
  -5  -2 -11 990.407 117.112   5
   5  -2  11 782.321 223.431  10
  -2  -5  11 531.585 122.239   4
   2  -5 -11 191.671 126.117  16
   5  -2  10 1964.12 342.642   8
   5  -2  10 1112.31 266.816  14
  -5  -2 -10 1632.78 388.578  13
  -5  -2 -10 2010.85 164.815   5
   5  -2  10 2562.89 329.578  10
  -2  -5  10 2619.69 195.188   4
   2  -5 -10 2548.16 212.366  16
  -5  -2  -9 4083.51 521.621  13
  -5  -2  -9 3493.85 230.897   5
   5  -2   9 4282.64 426.696  10
  -2  -5   9 4101.06 253.379   4
   2  -5  -9 4220.43 279.077  16
   5  -2   8 3029.61 343.951  14
  -5  -2  -8 4120.86 240.219   5
   5  -2   8 4267.63 439.697  10
  -2  -5   8 3700.26 251.745   4
   2  -5  -8 3714.65 273.069  16
   5  -2   7 2068.76 292.755  14
  -5  -2  -7 1704.84 151.839   5
   5  -2   7 1580.36 325.645  10
   2  -5  -7 1298.10 187.133  16
   5  -2   6 3906.06 385.644  14
  -5  -2  -6 5512.38 619.849  13
  -5  -2  -6 4549.75 283.659   5
   5  -2   6 6884.85 549.919  10
   2  -5  -6 6202.10 339.217  16
  -5  -2  -5 1789.97 165.313   5
   5  -2   5 1388.55 342.714  10
  -5  -2  -4 3018.61 522.981  13
   5  -2   4 3087.66 415.927  10
  -5  -2  -2 1221.48 118.841   2
  -5  -2  -1 1899.12 148.071   2
   5  -2   0 1458.49 287.122  14
   2  -5   0 1594.71 268.428   7
  -5  -2   0 1740.11 142.685   2
   5  -2  -1 1481.68 284.873  14
   2  -5   1 1407.06 272.951   7
  -5  -2   1 1625.53 136.392   2
   5  -2  -2 1667.15 292.830  14
  -5  -2   2 1564.84 136.437   2
   2  -5   3 3767.86 382.701   7
   5  -2  -3 3600.15 378.380  14
  -5  -2   3 4566.30 247.202   2
   5  -2  -4 3409.23 352.821  14
  -5  -2   4 3508.17 206.980   2
   2  -5   5 706.728 269.921   7
  -5  -2   5 926.595 112.739   2
   2  -5   6 5909.94 459.929   7
  -5  -2   6 5992.47 298.699   2
   2  -5   7 1054.45 293.031   7
  -5  -2   7 1303.85 127.080   2
   5  -2  -8 2965.27 342.589  14
   2  -5   8 2887.31 365.285   7
  -5  -2   8 3409.35 201.005   2
   2  -5   9 4109.17 403.521   7
   5  -2  -9 3599.82 366.412  14
  -5  -2   9 3608.33 214.273   2
   5  -2 -10 2159.10 302.235  14
   2  -5  10 2257.74 348.226   7
  -5  -2  10 2121.91 152.482   2
   2  -5  11 476.814 274.328   7
  -5  -2  11 559.209 91.5894   2
   2  -5  12 3184.22 373.204   7
  -5  -2  12 2878.45 175.949   2
   2  -5  13 892.167 300.443   7
  -5  -2  13 903.038 103.914   2
   2  -5  14 3790.43 399.837   7
  -5  -2  14 3196.45 193.608   2
   2  -5  15 674.079 285.955   7
  -5  -2  15 662.117 89.9094   2
   2  -5  16 2004.41 332.423   7
  -5  -2  16 1542.38 123.285   2
   2  -5  17 404.676 263.920   7
  -5  -2  17 268.061 70.3327   2
   2  -5  18 119.127 242.164   7
  -5  -2  18 293.977 70.1128   2
   2  -5  19 1999.19 316.805   7
  -5  -2  19 1370.83 113.520   2
  -5  -2  20 1660.86 126.259   2
  -5  -2  21 536.473 79.2610   2
  -5  -2  22 1326.23 111.466   2
  -5  -2  23 2417.54 158.284   2
   2  -5  23 3372.62 348.070   7
   2  -5  24 608.074 240.063   7
  -5  -2  24 376.674 71.8632   2
   2  -5  25 263.364 210.434   7
  -5  -2  25-45.4243 57.6887   2
   2  -5  26 622.594 225.014   7
  -5  -2  26 465.704 75.7295   2
   2  -5  27 115.759 201.176   7
  -5  -2  27 24.2192 56.9622   2
   2  -5  28 311.583 202.867   7
  -5  -2  28 213.418 65.6784   2
   2  -5  29 731.604 209.960   7
   2  -5  29 835.437 224.117   3
  -5  -2  29 567.210 81.6707   2
  -2  -5 -29 650.535 122.228  12
   2  -5  30 114.365 186.927   7
   2  -5  30 232.924 206.960   3
  -5  -2  30-5.46675 58.0793   2
  -2  -5 -30 121.963 105.305  12
   2  -5  31 626.875 200.132   7
   2  -5  31 955.807 218.341   3
  -5  -2  31 497.232 79.3388   2
  -2  -5 -31 621.048 127.139  12
   2  -5  32 208.137 180.516   7
   2  -5  32 425.653 199.790   3
  -5  -2  32 215.286 68.6919   2
  -2  -5 -32 289.289 115.299  12
   2  -5  33 239.680 176.220   7
   2  -5  33 198.075 192.747   3
  -5  -2  33 235.543 67.7250   2
  -2  -5 -33 348.533 119.049  12
   2  -5  34 611.432 188.325   7
   2  -5  34 568.104 194.502   3
  -5  -2  34 478.300 79.0771   2
  -2  -5 -34 657.280 137.049  12
   2  -5  35 21.2251 165.698   7
   2  -5  35 229.502 186.623   3
  -5  -2  35 55.6921 62.3915   2
  -2  -5 -35 146.299 111.053  12
   2  -5  36 247.597 165.475   7
   2  -5  36 327.068 180.419   3
  -5  -2  36 233.781 68.2904   2
  -2  -5 -36 369.749 120.624  12
  -5  -2  37 813.157 91.7652   2
   2  -5  37 829.078 185.041   7
   2  -5  37 991.604 194.988   3
  -2  -5 -37 830.053 141.894  12
   2  -5  38 285.913 161.749   7
   2  -5  38 221.113 170.700   3
  -2  -5 -38 148.949 106.585  12
  -5  -2  38 69.0061 60.4008   2
   2  -5  39 75.7511 154.752   7
   2  -5  39 22.9057 163.117   3
  -2  -5 -39 92.1761 104.313  12
  -5  -2  39-5.47459 61.9474   2
  -5  -2  40 657.542 85.6704   2
   2  -5  40 704.575 170.615   7
   2  -5  40 995.801 183.656   3
  -2  -5 -40 721.174 126.400  12
   2  -5  41 409.757 158.295   7
   2  -5  41 582.718 166.921   3
  -2  -5 -41 517.710 116.260  12
  -5  -2  41 511.866 80.3318   2
   2  -5  42 217.314 153.923   3
  -2  -5 -42 101.317 97.6076  12
  -5  -2  42 120.403 61.6888   2
  -5  -2  43 888.572 93.0857   2
   2  -5  43 1083.24 171.622   3
  -2  -5 -43 860.232 121.374  12
  -5  -2  44 761.391 86.5835   2
   2  -5  44 796.924 161.000   3
  -2  -5 -44 727.428 115.381  12
   2  -5  45 613.807 150.390   3
  -5  -2  45 480.184 73.8844   2
  -2  -5 -45 468.039 99.5991  12
  -5  -2  46 1310.24 101.745   2
   2  -5  46 1130.48 161.357   3
  -2  -5 -46 1004.86 117.888  12
   2  -5  47 107.932 127.248   3
  -5  -2  47 49.8565 53.3565   2
   2  -5  48 326.907 130.318   3
  -5  -2  48 403.145 65.3803   2
  -5  -2  49 1417.58 102.617   2
   2  -5  49 1201.68 153.583   3
   2  -5  50 361.043 124.161   3
  -5  -2  50 388.143 60.6858   2
  -5  -2  51 794.615 75.1666   2
   2  -5  51 724.262 129.716   3
   2  -5  52 199.612 112.417   3
  -5  -2  52 283.047 53.0652   2
   2  -5  53-2.62182 103.034   3
   2  -5  54 242.394 104.920   3
   2  -5  55 51.0971 96.2244   3
   2  -5  56 62.9059 90.8271   3
   2  -5  57 406.400 96.3862   3
   2  -5  58 55.4723 84.4510   3
   5  -3  52 149.360 113.288   3
   5  -3  51 133.562 121.935   3
   5  -3  50 66.4147 132.065   3
   5  -3  50 262.045 80.2902  10
   5  -3  49 206.401 141.480   3
   5  -3  49 343.783 84.4862  10
   5  -3  48-44.6883 149.651   3
   5  -3  48 47.8658 65.6042  10
   5  -3  47 151.561 155.175   3
   5  -3  47 329.527 85.9269  10
   5  -3  46 236.946 162.960   3
   5  -3  46 388.512 91.1989  10
   5  -3  45 163.904 170.752   3
   5  -3  45 224.594 89.3949  10
   5  -3  44 169.189 175.636   3
   5  -3  44 31.1520 75.6976  10
   5  -3  43 221.398 185.348   3
   5  -3  43 279.828 95.8147  10
   5  -3  42 218.113 198.026   3
   5  -3  42 55.5762 81.0600  10
   5  -3  41 238.597 199.453   3
   5  -3  41 154.446 89.5626  10
   5  -3  40 252.368 99.4967  10
   5  -3  40 475.585 211.591   3
   5  -3  39 102.076 88.2801  10
   5  -3  39 89.7949 213.541   3
   5  -3  38 361.533 106.824  10
   5  -3  37 49.9207 87.3692  10
   5  -3  36 190.309 98.3289  10
   5  -3  35 598.976 123.110  10
   5  -3  34 150.269 95.0479  10
   5  -3  33 317.984 106.636  10
   5  -3  32 725.440 132.131  10
   5  -3  31 803.959 136.377  10
   5  -3  30 458.027 120.622  10
   5  -3  29 49.3648 94.1459  10
   5  -3  29 526.600 248.820   8
   5  -3  28 753.520 136.210  10
   5  -3  28 80.6443 231.774   8
   5  -3  27 2472.56 210.050  10
   5  -3  27 63.9048 239.649   8
   5  -3  26 1771.46 195.063  10
   5  -3  26 1122.47 283.330   8
   5  -3  25 622.348 141.076  10
   5  -3  25 845.626 278.128   8
   5  -3  24 496.653 132.131  10
   5  -3  24-36.3238 688.117  18
   5  -3  24 760.436 271.412   8
   5  -3  23 1531.97 722.548  18
   5  -3  23 1638.77 190.120  10
   5  -3  22 440.387 713.020  18
   5  -3  22 1135.21 176.263  10
   5  -3  22 1012.43 290.108   8
  -5  -3 -21 1092.73 129.206   5
   5  -3  21 1173.40 742.253  18
   5  -3  21 1865.15 208.860  10
   5  -3  21 580.144 283.739   8
   5  -3  20 685.302 272.080   8
  -5  -3 -20 196.595 87.4190   5
   5  -3  20 208.867 131.673  10
   5  -3  20 517.710 729.912  18
  -5  -3 -19 1763.19 152.496   5
   5  -3  19 1939.56 776.377  18
   5  -3  19 2634.77 249.944  10
  -5  -3 -18 943.053 123.754   5
   5  -3  18 776.699 742.044  18
   5  -3  18 1240.86 209.953  10
  -5  -3 -17 5062.53 299.143   5
   5  -3  17 6080.26 415.460  10
  -5  -3 -16 1677.62 156.642   5
   5  -3  16 1865.99 759.132  18
   5  -3  16 1915.90 259.394  10
  -5  -3 -15 800.131 115.695   5
   5  -3  15 1143.86 747.320  18
   5  -3  15 976.617 209.177  10
  -5  -3 -14 2472.64 178.967   5
   5  -3  14 2227.90 804.315  18
   5  -3  14 2703.17 301.387  10
   5  -3  13 1277.86 282.344   8
   5  -3  13 1310.85 753.281  18
  -5  -3 -13 1454.60 141.110   5
   5  -3  13 1641.90 265.469  10
   5  -3  12 1181.26 273.096   8
  -5  -3 -12 885.191 117.903   5
   5  -3  12 269.840 704.593  18
   5  -3  12 707.024 225.659  10
   5  -3  11 421.484 246.662   8
  -5  -3 -11 1280.43 130.060   5
   5  -3  11 1158.62 741.663  18
   5  -3  11 1848.00 288.270  10
   5  -3  10 575.875 251.930   8
  -5  -3 -10 2288.23 166.667   5
   5  -3  10 1710.47 743.568  18
   3  -5 -10 1070.78 674.813  18
   5  -3  10 2678.37 342.850  10
   5  -3   9 1505.76 272.369   8
  -5  -3  -9 1150.20 126.761   5
   5  -3   9 1477.09 732.087  18
   5  -3   9 1199.93 291.529  10
   3  -5  -9 138.141 640.966  18
   5  -3   8 1185.65 276.778   8
   3  -5  -8 1196.91 659.628  18
  -5  -3  -8 2829.94 186.900   5
   5  -3   8 1654.70 730.769  18
   5  -3   8 3146.97 386.248  10
   5  -3   7 1258.54 266.250   8
   3  -5  -7 38.9976 623.472  18
  -5  -3  -7 1137.28 125.920   5
   5  -3   7 406.990 674.726  18
   5  -3   7 649.366 274.577  10
   5  -3   6 720.580 240.059   8
   3  -5  -6-38.7475 620.543  18
   5  -3   6 993.934 711.812  18
   5  -3   6 1388.69 315.979  10
   5  -3   5 411.777 220.532   8
   5  -3   5 1113.09 717.669  18
   3  -5  -5 404.301 611.611  18
   5  -3   5 2037.95 353.495  10
   5  -3   4 450.367 226.091   8
   3  -5  -4 631.612 614.659  18
   5  -3   4 1207.76 310.507  10
   5  -3   3 580.308 225.639   8
   3  -5  -3-190.392 592.173  18
   5  -3   3 380.357 271.252  10
   5  -3   2 148.554 198.773   8
   3  -5  -2-303.251 604.116  18
   5  -3   2 226.291 244.453  10
   5  -3   1 41.1506 206.831   8
   5  -3   1 1361.01 712.257  18
  -5  -3  -1 1665.24 136.077   5
   3  -5  -1 490.952 581.144  18
   5  -3   1 1584.06 322.960  10
   5  -3   0 378.079 215.685   8
  -5  -3   0 320.566 85.7738   5
   3  -5   0 157.594 229.109   7
   5  -3   0 653.069 675.399  18
   3  -5   0-207.109 597.291  18
   5  -3   0 91.2805 239.182  10
   5  -3  -1 65.7646 202.289   8
   3  -5   1 1296.76 259.405   7
  -5  -3   1 1570.88 133.141   5
   5  -3  -1 1622.25 734.155  18
   3  -5   1 807.893 615.568  18
   5  -3  -1 1241.96 298.103  10
   5  -3  -2 452.840 220.356   8
   3  -5   2 480.451 231.654   7
  -5  -3   2 838.268 109.023   5
   5  -3  -2 765.593 695.375  18
   5  -3  -2 68.3166 217.396  10
   5  -3  -3 594.440 216.843   8
   3  -5   3 239.628 218.569   7
   5  -3  -3 1022.97 705.352  18
  -5  -3   3 331.824 90.1434   5
   3  -5   4 1193.56 258.070   7
  -5  -3   4 1632.70 140.937   5
   5  -3  -4 1412.86 736.013  18
  -5  -3   4 1718.99 124.762   2
   5  -3  -5 457.633 228.690   8
   3  -5   5 1372.08 264.331   7
  -5  -3   5 1463.02 133.824   5
   5  -3  -5 1065.92 736.583  18
   3  -5   5 805.178 598.889  18
  -5  -3   5 1471.49 118.222   2
   3  -5   6 838.852 249.361   7
  -5  -3   6 1461.05 133.033   5
   5  -3  -6 1466.32 762.327  18
   3  -5   6 654.981 577.346  18
  -5  -3   6 1082.77 104.313   2
   3  -5   7 463.888 228.306   7
   5  -3  -7 1287.12 751.108  18
   3  -5   7 186.942 595.027  18
  -5  -3   7 704.457 88.2709   2
   3  -5   8 2534.01 306.981   7
   5  -3  -8 2007.93 812.989  18
   3  -5   8 933.035 612.766  18
  -5  -3   8 2860.64 164.590   2
   3  -5   8 1600.39 268.153  10
   3  -5   9 800.546 243.303   7
   5  -3  -9 1383.04 766.029  18
   3  -5   9 837.350 603.187  18
  -5  -3   9 1158.43 102.451   2
   3  -5   9 598.558 219.806  10
   3  -5  10 2230.23 288.506   7
   5  -3 -10 1643.82 813.092  18
   3  -5  10 667.081 607.915  18
   3  -5  10 1473.64 255.782  10
   3  -5  11 1285.66 250.374   7
   5  -3 -11 680.716 759.100  18
   3  -5  11 810.600 602.530  18
   3  -5  11 713.999 219.915  10
   3  -5  12 905.016 236.781   7
   5  -3 -12 638.705 768.603  18
   3  -5  12 284.111 190.977  10
   3  -5  13 1403.28 263.825   7
   5  -3 -13 937.742 798.421  18
   3  -5  13 1179.36 236.930  10
   3  -5  14 2131.67 290.911   7
   5  -3 -14 1713.71 836.443  18
   3  -5  14 1916.45 271.242  10
   3  -5  15 876.466 235.770   7
   5  -3 -15 1069.06 808.266  18
   3  -5  15 520.099 201.946  10
   3  -5  16 1509.99 265.288   7
   5  -3 -16 1780.86 808.474  18
   3  -5  16 1043.90 227.678  10
   3  -5  17 5077.11 399.353   7
   5  -3 -17 3025.58 861.018  18
   3  -5  17 3813.15 359.643  10
   3  -5  18 1305.91 261.217   7
   5  -3 -18 895.912 819.277  18
   3  -5  18 1033.89 222.831  10
   3  -5  19 2224.89 294.908   7
   3  -5  19 1835.10 249.023  10
   3  -5  20 177.777 211.290   7
   5  -3 -20 644.937 731.143  18
   3  -5  20 267.585 163.664  10
   3  -5  21 1116.40 204.180  10
   3  -5  22 554.613 172.984  10
   3  -5  23 1404.09 209.848  10
   3  -5  24 257.322 142.223  10
  -5  -3  24 524.620 79.6810   2
   3  -5  25 574.288 225.196   7
   3  -5  25 439.123 151.267  10
  -5  -3  25 569.527 80.1495   2
   3  -5  26 1377.89 255.345   7
   3  -5  26 944.011 177.845  10
  -5  -3  26 1255.65 108.148   2
   3  -5  27 2022.38 287.119   7
   3  -5  27 1845.94 215.613  10
  -5  -3  27 2257.76 148.643   2
   3  -5  28 793.197 226.773   7
   3  -5  28 472.482 214.058   3
   3  -5  28 514.549 140.178  10
  -5  -3  28 543.150 85.1222   2
   3  -5  29 111.029 194.831   7
  -5  -3  29 92.8397 64.5394   2
   3  -5  29-92.2500 214.744   3
   3  -5  29 42.7558 113.137  10
   3  -5  30 317.270 202.640   7
  -5  -3  30 420.202 77.1404   2
   3  -5  30 86.5604 205.720   3
   3  -5  30 268.522 120.363  10
   3  -5  31 651.088 208.945   7
   3  -5  31 709.725 214.610   3
  -5  -3  31 750.546 94.2308   2
   3  -5  32 863.096 214.439   7
   3  -5  32 756.756 215.949   3
  -5  -3  32 792.780 94.3142   2
   3  -5  33 53.8118 182.356   7
  -5  -3  33 236.050 72.9279   2
   3  -5  33 202.681 198.344   3
   3  -5  34 74.4791 176.429   7
  -5  -3  34 227.424 72.6735   2
   3  -5  34 256.316 193.092   3
   3  -5  35 165.651 178.174   7
  -5  -3  35 491.246 83.0496   2
   3  -5  35 415.275 196.486   3
   3  -5  36 111.230 172.184   7
   3  -5  36 263.020 185.632   3
  -5  -3  36 161.616 68.9243   2
   3  -5  37 113.868 165.997   7
   3  -5  37 142.955 179.314   3
  -5  -3  37 8.55672 65.0745   2
   3  -5  38 206.143 162.055   7
   3  -5  38 383.199 180.718   3
  -5  -3  38 316.942 74.0593   2
   3  -5  39-30.9175 154.743   7
   3  -5  39 161.606 170.063   3
  -5  -3  39 139.918 66.1274   2
   3  -5  40 266.504 153.196   7
   3  -5  40 233.532 167.525   3
  -5  -3  40 378.953 74.7717   2
   3  -5  41 50.9188 147.038   7
   3  -5  41 141.305 159.132   3
  -5  -3  41 85.1833 63.3808   2
   3  -5  42 167.009 145.232   7
   3  -5  42 228.227 156.485   3
  -5  -3  42 74.4833 61.4310   2
   3  -5  43 61.3017 138.174   7
   3  -5  43 203.317 151.650   3
  -5  -3  43 292.107 65.4892   2
   3  -5  44 183.135 143.311   3
  -5  -3  44 92.6411 56.1607   2
   3  -5  45 108.041 140.445   3
  -5  -3  45 53.0066 51.6063   2
   3  -5  46 142.083 132.790   3
  -5  -3  46 269.658 56.6305   2
   3  -5  47 308.816 129.952   3
  -5  -3  47 228.537 54.0115   2
   3  -5  48 93.8203 122.451   3
  -5  -3  48 57.7220 43.8256   2
   3  -5  49 314.953 119.632   3
  -5  -3  49 318.687 51.6419   2
   3  -5  50 208.497 115.754   3
  -5  -3  50 283.115 49.9056   2
   3  -5  51 344.361 110.730   3
  -5  -3  51 385.666 49.6640   2
   3  -5  52 214.409 101.198   3
  -5  -3  52 327.154 44.3423   2
   5  -4  44 291.433 116.301   3
   5  -4  43-23.7514 121.862   3
   5  -4  42 88.3124 126.995   3
   5  -4  41 153.845 114.153   7
   5  -4  41 232.487 136.706   3
   5  -4  40-35.2857 118.600   7
   5  -4  40 127.477 143.101   3
   5  -4  40 324.498 148.699  10
   5  -4  39 42.6792 123.190   7
   5  -4  39 149.423 150.055   3
   5  -4  39 273.457 160.038  10
   5  -4  38 189.547 135.574   7
   5  -4  38 275.452 163.334   3
   5  -4  38 356.807 164.048  10
   5  -4  37 499.121 158.610   7
   5  -4  37 301.542 167.920   3
   5  -4  36 272.447 156.975   7
   5  -4  36 263.364 172.819   3
   5  -4  36 420.981 195.644  10
   5  -4  35-85.5673 153.020   7
   5  -4  35 203.455 177.579   3
   5  -4  34 364.761 170.101   7
   5  -4  34 88.3084 177.257   3
   5  -4  33 238.736 174.994   7
   5  -4  33 298.651 192.889   3
   5  -4  32 320.708 183.282   7
   5  -4  32 128.766 199.182   3
   5  -4  31 237.320 191.034   7
   5  -4  31 331.251 202.742   3
   5  -4  30 400.229 205.601   7
   5  -4  30 300.798 209.837   3
   5  -4  29 837.038 226.652   7
   5  -4  29 746.686 229.444   3
   5  -4  28 680.199 235.552   3
   5  -4  27 618.584 237.270   3
   5  -4  26 862.215 246.186   3
   5  -4  25 579.131 246.929   3
   5  -4  25 709.211 213.189  10
   5  -4  24 457.452 198.109  10
   5  -4  23 699.641 210.223  10
   5  -4  22 170.681 182.568  10
   5  -4  21 562.018 577.982  18
   5  -4  21 917.826 223.853  10
   5  -4  20 301.671 596.842  18
   5  -4  20 799.298 219.053  10
   5  -4  19 627.196 607.941  18
   5  -4  19-112.192 173.036  10
   5  -4  18 1143.14 645.935  18
   5  -4  18 1129.80 235.839  10
   5  -4  17 1280.72 653.715  18
   5  -4  17 2391.67 303.461  10
   5  -4  16 734.887 654.478  18
   5  -4  16 746.569 225.529  10
   5  -4  15 492.684 648.633  18
   5  -4  15 701.856 218.611  10
   5  -4  14 1608.80 666.041  18
   5  -4  14 1956.72 288.585  10
   5  -4  13 1437.66 677.072  18
   4  -5 -13 1510.32 641.932  18
   5  -4  13 2445.41 314.657  10
  -5  -4 -12 1182.32 126.737   5
   5  -4  12 976.869 670.580  18
   4  -5 -12 316.047 589.428  18
   5  -4  12 1222.69 265.783  10
  -5  -4 -11 2972.13 200.305   5
   5  -4  11 2663.90 340.476  10
  -5  -4 -10 4406.95 252.725   5
   5  -4  10 3751.75 396.234  10
  -5  -4  -9 1880.36 153.029   5
   5  -4   9 1076.48 674.100  18
   4  -5  -9 1166.97 607.559  18
   5  -4   9 690.018 239.884  10
  -5  -4  -8 1107.53 125.077   5
   5  -4   8 792.388 636.602  18
   4  -5  -8 322.127 557.241  18
   5  -4   8 456.671 223.087  10
  -5  -4  -7 707.181 107.185   5
   5  -4   7 621.826 633.798  18
   5  -4   7 273.509 217.730  10
  -5  -4  -6 1055.56 122.234   5
   5  -4   6 734.032 625.667  18
  -5  -4  -5 888.205 116.648   5
  -5  -4  -4 286.301 88.7474   5
  -5  -4  -3 1557.85 143.509   5
  -5  -4  -2 565.597 103.261   5
  -5  -4  -1 341.794 91.7746   5
   5  -4   1 587.444 602.187  18
  -5  -4   0 214.804 86.7965   5
   5  -4   0 533.372 624.667  18
   4  -5   1 156.073 195.563   7
  -5  -4   1 440.988 95.6738   5
   5  -4  -1 76.7011 611.860  18
   4  -5   2 139.593 198.105   7
  -5  -4   2 299.286 88.7054   5
   5  -4  -2 715.099 645.360  18
   4  -5   3 1364.22 243.060   7
  -5  -4   3 1589.35 142.495   5
   5  -4  -3 916.547 647.330  18
   4  -5   4 91.6442 188.348   7
  -5  -4   4 525.598 99.8115   5
   5  -4  -4 945.228 649.398  18
   4  -5   5 688.509 217.581   7
  -5  -4   5 815.821 112.019   5
   5  -4  -5 875.329 660.066  18
   4  -5   6 734.943 205.987   7
  -5  -4   6 1349.05 132.150   5
   5  -4  -6 884.261 680.071  18
   4  -5   7 535.735 196.425   7
  -5  -4   7 755.551 108.343   5
   5  -4  -7 669.571 656.187  18
   4  -5   8 835.361 204.370   7
  -5  -4   8 1114.07 121.443   5
   5  -4  -8 491.133 688.559  18
   4  -5   9 1000.47 215.440   7
  -5  -4   9 1538.65 137.891   5
   5  -4  -9 1688.83 747.736  18
   4  -5   9 680.089 540.669  18
   4  -5  10 3842.51 344.170   7
   5  -4 -10 2583.99 805.997  18
   4  -5  10 1907.26 607.670  18
   4  -5  11 2218.76 284.440   7
   5  -4 -11 1985.30 779.148  18
   4  -5  11 861.671 567.048  18
   4  -5  12 1230.58 226.198   7
  -5  -4  12 2121.52 156.035   5
   5  -4 -12 968.004 718.290  18
   4  -5  12 543.880 549.550  18
   4  -5  13 2451.20 277.494   7
   5  -4 -13 1775.57 755.625  18
   4  -5  13 1264.29 563.253  18
   4  -5  14 1575.79 238.475   7
   5  -4 -14 804.510 721.129  18
   4  -5  14 718.655 563.631  18
   4  -5  14 1064.03 228.542  10
   4  -5  15 384.644 186.643   7
  -5  -4  15 898.988 108.787   5
   5  -4 -15 334.809 692.115  18
   4  -5  15 187.126 172.680  10
   4  -5  16 580.112 197.427   7
  -5  -4  16 1019.88 115.880   5
   5  -4 -16 844.108 699.635  18
   4  -5  16 393.282 186.785  10
   4  -5  17 1915.42 254.215   7
  -5  -4  17 2253.85 163.161   5
   4  -5  17 1536.72 249.733  10
   4  -5  18 1212.10 223.492   7
  -5  -4  18 1462.85 132.859   5
   4  -5  19-15.1163 180.841   7
  -5  -4  19 289.131 84.4952   5
   5  -4 -19 577.391 624.036  18
   4  -5  19 21.0231 154.001  10
   4  -5  20 463.478 192.890   7
  -5  -4  20 326.366 86.1410   5
  -5  -4  20 526.276 80.9956   2
   4  -5  20 494.432 183.084  10
   4  -5  21 839.211 209.773   7
  -5  -4  21 888.920 109.165   5
  -5  -4  21 1161.22 101.932   2
   4  -5  21 729.305 194.417  10
  -5  -4  22 270.131 73.6844   2
   4  -5  22 191.198 181.127   7
  -5  -4  22 152.069 77.9366   5
   4  -5  22 49.7160 149.550  10
  -5  -4  23 798.314 91.3177   2
   4  -5  23 175.389 157.934  10
  -5  -4  24 490.303 79.6720   2
   4  -5  24 170.608 155.308  10
  -5  -4  25 424.331 78.0245   2
   4  -5  25 231.434 152.017  10
   4  -5  26 676.218 209.070   7
   4  -5  26 487.456 170.612  10
  -5  -4  27 526.441 83.8686   2
   4  -5  27 244.843 180.299   7
   4  -5  27 307.581 146.423  10
   4  -5  28 313.637 183.526   7
  -5  -4  28 694.635 89.8970   2
   4  -5  28 409.988 156.446  10
   4  -5  29 557.107 197.547   7
   4  -5  29 323.226 151.103  10
  -5  -4  29 915.751 96.0978   2
  -5  -4  30 338.140 75.7401   2
   4  -5  30 257.568 176.605   7
   4  -5  30 200.693 134.871  10
  -5  -4  31 378.301 76.9265   2
   4  -5  31 270.236 174.508   7
   4  -5  31 155.228 130.876  10
  -5  -4  32 330.560 74.5663   2
   4  -5  32 143.532 167.584   7
   4  -5  32 157.267 126.873  10
  -5  -4  33 170.088 68.2467   2
   4  -5  33 75.2975 157.088   7
   4  -5  33 173.041 121.508  10
  -5  -4  34 332.226 73.8153   2
   4  -5  34 216.285 158.409   7
   4  -5  34 173.110 122.692  10
  -5  -4  35 16.3370 59.5178   2
   4  -5  35 40.0889 151.494   7
   4  -5  35-72.9451 115.107  10
  -5  -4  36 474.724 70.5222   2
   4  -5  36 304.350 152.663   7
   4  -5  36 183.571 118.501  10
   4  -5  37 354.241 154.529   7
  -5  -4  37 791.697 82.6528   2
  -5  -4  38 287.563 59.3314   2
   4  -5  38-38.6088 135.172   7
  -5  -4  39 336.167 59.6714   2
   4  -5  39 117.321 127.971   7
  -5  -4  40 310.179 56.8843   2
   4  -5  40 67.0868 123.301   7
   4  -5  41 73.4634 115.115   7
   4  -5  42-31.7730 108.063   7
   5  -5   0 314.404 421.433  18
   5  -5   1 288.866 415.566  18
   5  -5  -1-145.783 429.470  18
   5  -5  -2 244.062 423.184  18
   5  -5  -3 882.249 447.852  18
   5  -5  -4 713.191 454.140  18
   5  -5   5 1393.11 452.275  18
   5  -5   8 525.253 166.425   7
   5  -5   9 1117.51 190.483   7
   5  -5  10 1575.50 202.463   7
   5  -5  11 336.592 157.817   7
   5  -5  12 181.586 150.959   7
   5  -5  13-54.8251 150.897   7
   5  -5  14 49.1175 147.405   7
   5  -5  15 548.129 162.047   7
   5  -5  16 253.338 154.077   7
   5  -5  17 80.1876 142.114   7
   5  -5  18 74.0966 140.201   7
   5  -5  19-5.22699 138.593   7
   5  -5  20 77.2744 137.905   7
   5  -5  21 91.1346 134.768   7
   5  -5  22-148.761 138.223   7
   5  -5  23 72.6052 133.530   7
   5  -5  24 37.6483 129.943   7
   5  -5  28 68.1885 118.745   7
   5  -5  29 209.162 119.141   7
   5  -5  30 336.844 119.736   7
   0  -6   0 4348.92 287.745   4
   0  -6   1 337.079 137.272   4
   0  -6  -1 576.522 147.560   4
   0  -6   2 1836.51 186.861   4
   0  -6  -2 1053.52 167.263   4
   0  -6   3 4737.23 297.532   4
   0  -6  -3 4159.98 289.668   4
   0  -6   4 3368.18 246.905   4
   0  -6  -4 2461.15 232.761   4
   0  -6   5 22531.7 1028.80   4
   0  -6  -5 22295.7 1027.44   4
   0  -6   6 2845.01 250.008   4
   0  -6  -6 3747.68 262.981   4
   0  -6   7 4100.26 278.588   4
   0  -6  -7 4110.83 276.286   4
   0  -6   8 639.116 142.850   4
   0  -6   9 859.601 147.405   4
   0  -6  10 3635.87 261.802   4
   0  -6 -10 3845.16 286.514  16
   0  -6  11 3866.45 271.701   4
   0  -6 -11 4147.80 298.824  16
   0  -6  12 1672.59 175.783   4
   0  -6 -12 1588.15 198.593  16
   0  -6  13 3144.10 233.701   4
   0  -6 -13 2891.61 256.304  16
   0  -6  14 5422.09 337.110   4
   0  -6 -14 6040.67 371.044  16
   0  -6  15 851.670 145.846   4
   0  -6 -15 938.092 173.975  16
   0  -6  16 8774.94 472.070   4
   0  -6 -16 9114.29 501.737  16
   0  -6  17 2634.98 217.834   4
   0  -6 -17 3496.49 263.653  16
   0  -6  18 132.245 103.654   4
   0  -6 -18 6.52874 118.219  16
   0  -6 -19 213.916 122.844  16
   0  -6 -20 1747.43 192.581  16
   0  -6 -21 4824.13 322.423  16
   0  -6 -22 299.963 121.972  16
   0  -6 -23 1077.70 155.545  16
   0  -6 -24 36.1249 104.520  16
   0  -6 -25 311.246 111.740  16
   0  -6 -26 46.0331 97.6911  16
   0  -6 -27 332.144 111.108  16
   0  -6 -28-44.0033 97.3020  16
   6   0  29 276.425 232.435   8
   0  -6 -29 26.5881 91.5776  16
   6   0  30 7.39367 208.719   8
   0  -6 -30 25.9262 88.5225  16
   0  -6 -31 661.913 119.140  16
   0  -6 -32 88.5865 93.7368  16
   0  -6 -33 143.773 89.5209  16
   0  -6 -34 50.7031 83.8782  16
   0  -6 -35 112.220 83.5951  16
   0  -6 -36 34.9801 76.9415  16
   0  -6 -37 447.379 96.4701  16
   0  -6 -38 211.833 82.6832  16
   0  -6 -39 68.8640 74.4749  16
   0  -6 -40 221.318 82.8987  16
   0  -6 -41 15.4272 72.9033  16
   0  -6 -42 334.992 85.0576  16
   0  -6 -43 44.6148 68.9920  16
   0  -6 -44 112.371 76.4261  16
   0  -6 -45 21.1775 68.9885  16
   0  -6 -46-48.0148 67.9194  16
   0  -6 -47 258.241 78.6600  16
   0  -6 -48 32.3430 67.5712  16
   1  -6 -45 303.097 79.8423  16
   1  -6 -44 160.875 74.7000  16
   1  -6 -43 140.870 75.8381  16
   1  -6 -42 40.0023 68.9158  16
   1  -6 -41 89.9460 74.2804  16
   1  -6 -40 65.5646 76.8725  16
   1  -6 -39 150.659 78.5632  16
   1  -6 -38 65.1616 76.1349  16
   1  -6 -37-54.3538 75.1418  16
   1  -6 -36 55.7768 79.0499  16
   1  -6 -35 114.431 82.5548  16
   6  -1  34-34.2986 167.390   8
   1  -6 -34 329.452 96.5305  16
   6  -1  33-100.164 181.312   8
   1  -6 -33 115.647 85.2419  16
   6  -1  32 36.2779 174.814   8
   1  -6 -32 308.059 94.3659  16
   6  -1  31 204.069 181.026   8
   1  -6 -31 116.470 90.4061  16
   6  -1  30 100.973 176.790   8
   1  -6 -30 299.812 99.0452  16
   6  -1  29 96.6071 184.114   8
   1  -6 -29 383.176 110.425  16
   6  -1  28 78.9067 185.093   8
   1  -6 -28 1012.44 135.403  16
   6  -1  27 336.061 194.613   8
   1  -6 -27 202.355 101.564  16
   6  -1  26 523.035 206.139   8
   1  -6 -26 240.088 104.570  16
   6  -1  25 402.547 208.775   8
   1  -6 -25 572.032 122.057  16
   6  -1  24 392.466 208.025   8
   1  -6 -24 355.609 112.970  16
   6  -1  23 518.194 222.337   8
   1  -6 -23 1224.57 153.911  16
   6  -1  22 217.585 216.887   8
   1  -6 -22 1648.61 170.388  16
   6  -1  21 766.815 239.882   8
   1  -6 -21 660.085 135.687  16
   6  -1  20 1068.56 262.225   8
   1  -6 -20 1039.17 155.478  16
   6  -1  19 995.148 267.408   8
   1  -6 -19 885.470 145.525  16
   1  -6 -18 341.207 125.635  16
   1  -6 -17 1139.90 160.321  16
  -1  -6  16 1790.40 166.428   4
   1  -6 -16 1864.36 196.055  16
  -1  -6  15 1739.85 169.077   4
   1  -6 -15 1883.42 193.908  16
  -1  -6  14 296.688 108.337   4
   1  -6 -14 254.464 123.649  16
   1  -6 -13 1038.55 165.354  16
  -1  -6  13 811.347 129.859   4
  -1  -6  12 3144.83 230.233   4
   1  -6 -12 3771.10 268.590  16
  -1  -6  11 3207.88 227.252   4
  -1  -6  10 1110.71 143.884   4
  -1  -6   9 422.946 120.124   4
   1  -6  -9 829.416 138.103   4
  -6  -1  -8 5565.91 323.161   5
  -1  -6   8 6112.01 345.839   4
   1  -6  -8 6599.84 357.388   4
  -6  -1  -7 10767.8 492.413   5
  -1  -6   7 9345.36 495.966   4
   1  -6  -7 9274.21 502.145   4
  -1  -6   6 1333.85 163.660   4
   1  -6  -6 304.351 141.808   4
  -6  -1  -5 404.009 98.6968   5
   1  -6  -5 212.504 124.223   4
  -6  -1  -4 3812.42 234.959   5
  -1  -6   4 3356.34 241.898   4
   1  -6  -4 3339.13 250.401   4
  -1  -6   3 3167.94 239.946   4
   1  -6  -3 3420.58 257.129   4
  -1  -6   2 2560.03 217.782   4
   1  -6  -2 2898.55 234.415   4
  -1  -6   1 1046.73 145.431   4
   1  -6  -1 821.196 146.362   4
  -1  -6   0-203.349 117.179   4
   1  -6   0-116.703 128.508   4
   1  -6   1 1258.48 163.787   4
  -1  -6  -1 952.732 142.252   4
   1  -6   2 3287.71 237.675   4
  -1  -6  -2 2632.17 212.283   4
   1  -6   3 3509.34 248.160   4
  -1  -6  -3 3034.23 231.040   4
   1  -6   4 3146.72 238.670   4
  -1  -6  -4 2986.92 223.322   4
   1  -6   5-247.014 132.188   4
  -1  -6  -5-177.464 114.147   4
   1  -6   6 1989.89 192.887   4
  -1  -6  -6 883.794 146.773   4
   1  -6   7 10946.2 514.178   4
  -1  -6  -7 8767.49 483.003   4
   1  -6   8 5414.15 336.001   4
  -1  -6  -8 5838.47 327.819   4
   1  -6   9 327.147 133.759   4
  -1  -6  -9 587.341 121.685   4
   1  -6  10 1460.54 168.611   4
   1  -6  11 3082.26 233.990   4
   1  -6  12 3284.04 242.142   4
  -1  -6 -13 958.227 148.843  16
   1  -6  13 846.603 140.967   4
   1  -6  14 331.647 117.566   4
  -1  -6 -14 166.047 118.913  16
   1  -6  15 1907.07 183.431   4
  -1  -6 -15 1854.91 191.548  16
   1  -6  16 2247.32 193.367   4
  -1  -6 -16 1873.20 192.943  16
  -1  -6 -17 964.715 151.499  16
  -1  -6 -18 265.440 118.279  16
  -1  -6 -19 895.075 146.393  16
  -6  -1  19 803.620 99.6862   2
  -1  -6 -20 1103.59 153.131  16
  -6  -1  20 931.815 103.909   2
  -1  -6 -21 774.740 141.959  16
  -6  -1  21 711.779 92.2172   2
  -1  -6 -22 1808.00 180.455  16
  -6  -1  22 1541.31 126.937   2
  -1  -6 -23 1135.50 152.652  16
  -6  -1  23 1012.42 102.612   2
  -6  -1  24 335.896 73.8125   2
  -1  -6 -24 502.149 125.937  16
  -6  -1  25 467.549 79.5538   2
  -1  -6 -25 446.142 121.449  16
  -6  -1  26 224.100 67.8346   2
  -1  -6 -26 204.314 106.427  16
  -6  -1  27 103.543 61.6101   2
  -1  -6 -27 152.810 106.539  16
  -1  -6 -28 974.545 141.782  16
  -6  -1  28 712.132 87.5069   2
  -6  -1  29 313.188 69.3624   2
  -1  -6 -29 358.525 114.395  16
  -6  -1  30 262.992 67.9372   2
  -1  -6 -30 295.382 106.566  16
  -6  -1  31 150.158 59.4335   2
  -1  -6 -31 91.5222 96.2664  16
  -6  -1  32 318.809 68.9460   2
  -1  -6 -32 258.992 102.203  16
  -6  -1  33 92.3175 57.7724   2
  -1  -6 -33 4.84086 89.8391  16
  -6  -1  34 298.844 64.1365   2
  -1  -6 -34 184.372 98.7942  16
  -6  -1  35 63.3687 53.5319   2
  -1  -6 -35 64.5440 85.3570  16
  -6  -1  36 15.4437 49.3742   2
  -1  -6 -36 71.8390 83.2982  16
  -6  -1  37 40.7636 51.5375   2
  -1  -6 -37 61.1373 84.6311  16
  -6  -1  38 52.0136 50.8529   2
  -1  -6 -38 80.5919 82.5789  16
  -6  -1  39 130.740 51.4820   2
  -1  -6 -39 213.941 86.8112  16
  -6  -1  40 31.0077 45.2610   2
  -1  -6 -40 35.8609 76.5320  16
  -6  -1  41 76.2783 49.0395   2
  -1  -6 -41 96.3065 78.0720  16
  -6  -1  42 112.078 46.0721   2
  -1  -6 -42 14.9602 74.2730  16
  -6  -1  43 105.029 47.1715   2
  -1  -6 -43 104.390 76.9943  16
  -6  -1  44 109.655 45.0851   2
  -1  -6 -44 148.525 76.6675  16
  -1  -6 -45 425.947 87.2140  16
  -6  -1  45 383.765 53.5653   2
  -6  -1  46 161.744 42.3096   2
  -6  -1  47 184.200 41.8699   2
   6  -2  44 170.567 148.876   3
   6  -2  43 88.3315 156.493   3
   6  -2  42 85.0226 168.042   3
   6  -2  41 186.074 175.514   3
   6  -2  39 316.698 89.1523  10
   6  -2  38 241.696 91.6863  10
   6  -2  37 589.036 110.344  10
   6  -2  36 264.967 98.2424  10
   6  -2  35 275.541 102.671  10
   6  -2  34 516.061 114.856  10
   6  -2  33 362.010 108.496  10
   6  -2  33 55.2108 158.625   8
   6  -2  32 231.979 103.304  10
   6  -2  32 152.871 166.371   8
   6  -2  31 244.668 113.447  10
   6  -2  31 214.258 169.227   8
   6  -2  30 355.923 122.094  10
   2  -6 -30 236.235 104.649  16
   6  -2  30 284.103 174.415   8
   2  -6 -29 167.070 105.454  16
   6  -2  29 78.6180 176.370   8
   2  -6 -28 285.539 110.011  16
   6  -2  28 80.0709 175.551   8
   6  -2  27-119.568 179.883   8
   2  -6 -27 609.480 126.961  16
   6  -2  26 193.591 182.589   8
   2  -6 -26 75.4959 102.953  16
   6  -2  25 270.525 185.410   8
   2  -6 -25 255.088 112.152  16
   6  -2  24-13.5498 191.595   8
   6  -2  24 159.110 521.470  18
   2  -6 -24 403.093 116.898  16
   6  -2  23 83.5510 191.506   8
   6  -2  23 745.975 563.647  18
   6  -2  22 265.577 200.874   8
   6  -2  22 490.432 573.295  18
   6  -2  21 719.406 220.354   8
   6  -2  21 860.747 602.683  18
   6  -2  20 222.683 212.066   8
  -6  -2 -20 372.209 84.1595   5
   6  -2  20 776.481 618.592  18
   6  -2  19 231.072 219.753   8
  -6  -2 -19 1396.76 124.888   5
  -6  -2 -18 78.2776 74.9208   5
   2  -6 -18 229.309 98.4511   4
   6  -2  17 1923.62 287.039   8
   2  -6 -17 1580.07 143.978   4
  -6  -2 -16 708.842 102.082   5
   2  -6 -16 870.834 118.608   4
  -6  -2 -15 341.759 86.1210   5
   2  -6 -15 410.539 97.2875   4
  -6  -2 -14 58.3025 72.7485   5
   2  -6 -14 4.13677 81.3822   4
  -6  -2 -13 83.6660 74.1787   5
   2  -6 -13 86.4330 81.2071   4
   6  -2  12 291.850 289.615   8
  -6  -2 -12 7.24427 68.8017   5
   2  -6 -12 69.8646 78.4125   4
   6  -2  11 215.255 297.035   8
  -6  -2 -11 215.924 77.8301   5
   2  -6 -11 314.767 97.9824   4
  -6  -2 -10 1532.48 135.711   5
  -2  -6  10 1690.49 150.883   4
   2  -6 -10 1569.69 146.811   4
   6  -2   9 894.111 342.980   8
  -6  -2  -9 624.203 96.0044   5
  -2  -6   9 670.772 114.463   4
   2  -6  -9 451.283 104.147   4
  -6  -2  -8 162.011 73.7437   5
  -2  -6   8-90.0140 90.0032   4
   2  -6  -8-4.04219 85.2587   4
  -6  -2  -7 62.5009 69.0384   5
  -2  -6   7-35.0499 91.0633   4
   6  -2   6 350.421 373.864   8
  -6  -2  -6 638.787 93.9856   5
  -2  -6   6 645.334 112.255   4
   6  -2   5 448.862 386.099   8
  -6  -2  -5 674.136 96.2810   5
  -2  -6   5 555.811 106.924   4
  -6  -2  -4 219.631 76.4026   5
  -2  -6   4-7.60388 81.5165   4
  -6  -2  -3 447.591 83.6109   5
  -2  -6   3 332.160 94.0624   4
   6  -2   2 661.765 420.184   8
  -6  -2  -2 449.438 82.5839   5
  -2  -6   2 362.514 92.2098   4
  -6  -2  -1 107.901 68.4345   5
  -2  -6   1-88.9172 79.9792   4
   6  -2   0 293.318 403.069   8
  -6  -2   0 174.931 67.5172   5
  -2  -6   0-14.6647 79.3682   4
   6  -2  -1 320.691 392.875   8
  -6  -2   1-3.21113 60.4185   5
  -2  -6  -1-40.1735 77.9959   4
   6  -2  -2 479.437 404.304   8
  -6  -2   2 321.824 75.3155   5
  -2  -6  -2 155.510 82.4801   4
  -6  -2   3 372.964 77.7266   5
  -2  -6  -3 129.912 82.1603   4
  -6  -2   4 150.875 68.8284   5
  -2  -6  -4 39.5895 77.6796   4
   6  -2  -5 338.347 348.719   8
  -6  -2   5 466.033 81.7692   5
  -2  -6  -5 480.954 94.8944   4
   6  -2  -6 439.387 334.820   8
  -2  -6  -6 805.729 107.342   4
   6  -2  -7 773.852 334.361   8
  -2  -6  -7 35.7017 78.0713   4
   6  -2  -8 523.487 311.681   8
  -2  -6  -8-28.6628 74.9796   4
  -2  -6  -9 478.469 95.0630   4
  -2  -6 -10 1532.82 138.022   4
  -6  -2  11 344.920 78.1870   2
  -2  -6 -11 433.885 91.7598   4
  -6  -2  12 93.3481 65.5911   2
  -2  -6 -12 39.6929 72.0839   4
  -6  -2  13 142.445 65.2647   2
  -2  -6 -13 25.4002 72.8231   4
  -6  -2  14 131.741 65.6574   2
  -2  -6 -14-69.0838 73.9268   4
  -6  -2  15 594.383 81.2042   2
  -2  -6 -15 285.288 88.9004   4
  -2  -6 -16 822.234 109.516   4
  -6  -2  16 861.672 93.4502   2
  -2  -6 -17 1452.03 136.974   4
  -6  -2  17 1604.30 118.781   2
  -6  -2  18 355.379 73.5554   2
  -2  -6 -18 247.393 91.1833   4
  -2  -6 -19 1943.67 158.600   4
  -6  -2  19 1955.52 133.609   2
  -6  -2  20 716.338 83.6468   2
  -2  -6 -20 722.864 107.159   4
  -6  -2  21 321.630 66.8907   2
  -6  -2  22 204.938 62.2975   2
  -6  -2  23 822.785 85.1782   2
  -6  -2  24 320.302 63.5011   2
  -6  -2  25 227.609 59.5221   2
  -6  -2  26 75.4400 54.0182   2
  -6  -2  27 448.351 68.0417   2
  -6  -2  28 284.722 63.1312   2
  -6  -2  29 137.507 55.3260   2
  -6  -2  30 248.044 59.9416   2
  -6  -2  31 367.093 64.1249   2
  -6  -2  32 322.772 64.3506   2
  -6  -2  33 473.604 67.1533   2
  -6  -2  34 576.031 70.8761   2
  -6  -2  35 164.002 53.2913   2
  -6  -2  36 209.041 53.9517   2
  -6  -2  37 708.224 72.9037   2
  -6  -2  38 159.182 49.5136   2
  -6  -2  39 278.124 54.9071   2
  -6  -2  40 644.756 67.0466   2
  -6  -2  41 104.550 45.2600   2
  -6  -2  42 222.906 45.8238   2
  -6  -2  43 144.061 43.1113   2
  -6  -2  44 513.993 54.5750   2
  -6  -2  45 184.226 40.4566   2
   6  -3  36 78.9219 130.160   7
   6  -3  33 7.02965 113.380  10
   6  -3  32 196.702 130.455  10
   6  -3  31 656.377 154.831  10
   6  -3  30 398.408 139.500  10
   6  -3  29 404.598 141.064  10
   6  -3  28 25.1692 127.380  10
   6  -3  27 165.500 130.999  10
   6  -3  26 308.047 152.994  10
   6  -3  25 495.148 162.913  10
   6  -3  24 338.398 157.031  10
   6  -3  23 260.860 164.875  10
   6  -3  22 54.8789 160.592  10
   6  -3  21 796.314 526.790  18
   6  -3  21 291.661 179.573  10
   6  -3  20 177.773 540.271  18
   6  -3  20 86.5595 177.440  10
   6  -3  19 523.556 570.615  18
   6  -3  19 829.242 231.993  10
   6  -3  18 278.009 604.142  18
   6  -3  18 1514.58 280.608  10
   6  -3  17 344.099 638.425  18
   6  -3  17 45.6237 219.066  10
   6  -3  16-138.859 663.709  18
   6  -3  16 280.639 247.174  10
   6  -3  16 1056.10 283.997   8
   6  -3  15 18.3629 687.385  18
   6  -3  15 232.946 253.006  10
   6  -3  15 109.969 258.560   8
  -6  -3 -14 88.9539 61.9036   5
   6  -3  14-19.3898 715.921  18
   6  -3  14-78.5887 277.321  10
   6  -3  14-332.584 286.967   8
  -6  -3 -13 61.1897 61.7420   5
   6  -3  13-327.003 766.367  18
   6  -3  13 172.502 305.613  10
   6  -3  13-75.3935 288.250   8
  -6  -3 -12 173.337 66.4548   5
   6  -3  12 365.318 783.825  18
   6  -3  12 142.975 325.101  10
   6  -3  12 11.1295 293.790   8
  -6  -3 -11 105.385 62.5536   5
   6  -3  11 315.574 806.238  18
   6  -3  11-45.8555 296.787   8
  -6  -3 -10 123.272 63.0066   5
   6  -3  10 117.877 838.886  18
   6  -3  10 117.669 314.223   8
  -6  -3  -9 544.625 80.1231   5
   6  -3   9-147.463 881.539  18
   6  -3   9-313.268 325.644   8
  -6  -3  -8 85.3897 59.2658   5
   6  -3   8 867.860 922.909  18
   6  -3   8 269.935 321.522   8
  -6  -3  -7 142.600 62.8284   5
   6  -3   7 485.179 339.063   8
  -6  -3  -6 687.686 86.5537   5
   6  -3   6 925.420 979.491  18
   6  -3   6-150.671 330.035   8
  -6  -3  -5 392.202 73.6785   5
   6  -3   5 617.998 341.787   8
  -6  -3  -4 149.686 62.7544   5
   6  -3   4 907.710 351.519   8
  -6  -3  -3 146.489 60.2504   5
   6  -3   3 175.555 330.982   8
  -6  -3  -2 33.3765 54.4901   5
   6  -3   2-111.696 323.238   8
   6  -3   1 177.225 1029.06  18
  -6  -3  -1 436.820 71.9271   5
   6  -3   1-12.2225 318.017   8
   6  -3   0 1154.62 1041.05  18
  -6  -3   0 90.5802 57.5866   5
   6  -3   0 251.557 320.973   8
   6  -3  -1 1270.16 1032.59  18
  -6  -3   1 426.335 69.0283   5
   6  -3  -1 362.226 314.990   8
   6  -3  -2 675.004 1058.45  18
   6  -3  -2 33.9902 294.032   8
   6  -3  -3-261.280 1002.42  18
   6  -3  -3 394.325 294.484   8
   6  -3  -4 114.419 999.131  18
   6  -3  -4 31.6365 279.288   8
   3  -6   5 326.031 162.617   7
   6  -3  -5-140.408 980.942  18
   3  -6   6 620.161 173.763   7
   6  -3  -6 1153.97 984.967  18
   3  -6   7 232.998 161.310   7
   6  -3  -7-80.4024 929.190  18
   3  -6   8 72.7599 152.324   7
  -6  -3   8 109.396 59.5120   5
   3  -6   9 515.982 165.408   7
  -6  -3   9 626.302 81.2909   5
   6  -3  -9 1189.38 916.467  18
   3  -6  10 142.624 145.312   7
   6  -3 -10 73.5208 881.677  18
  -6  -3  10 300.956 67.7307   5
   3  -6  11 64.8243 145.938   7
   6  -3 -11-450.126 873.681  18
  -6  -3  11 140.631 61.0432   5
   3  -6  12 81.9243 143.129   7
   6  -3 -12 365.951 824.926  18
  -6  -3  12 239.115 65.5188   5
   3  -6  13 273.476 150.517   7
   6  -3 -13-440.997 787.695  18
  -6  -3  13 210.195 66.0733   5
   3  -6  14 104.284 142.038   7
   6  -3 -14 148.681 777.136  18
  -6  -3  14 204.288 66.1661   5
   3  -6  15 5.77590 137.076   7
   6  -3 -15 81.7577 754.219  18
  -6  -3  15 62.1410 60.6712   5
   3  -6  16 138.356 143.691   7
   6  -3 -16 78.6383 720.688  18
  -6  -3  16 312.167 73.4460   5
   3  -6  17 97.9066 139.569   7
   6  -3 -17-37.7888 716.770  18
  -6  -3  17 164.313 68.4667   5
   3  -6  18 880.931 172.240   7
  -6  -3  18 1380.92 120.052   5
   6  -3 -18 907.561 716.230  18
   3  -6  19 846.540 171.225   7
  -6  -3  19 1325.45 116.875   5
   3  -6  20 40.3247 138.861   7
  -6  -3  20 314.975 79.2392   5
   3  -6  21 270.787 145.171   7
  -6  -3  21 295.414 77.7192   5
   3  -6  22 34.5530 142.301   7
  -6  -3  22 200.992 74.4522   5
  -6  -3  23 233.576 55.8925   2
   3  -6  23 103.511 143.781   7
  -6  -3  23 268.118 77.5446   5
  -6  -3  24 422.917 62.7448   2
  -6  -3  24 346.469 82.5797   5
  -6  -3  25 456.507 86.2119   5
  -6  -3  25 612.832 71.7497   2
  -6  -3  26 514.470 87.0674   5
  -6  -3  26 513.902 66.3885   2
  -6  -3  27 257.384 58.1395   2
  -6  -3  27 142.418 69.7656   5
  -6  -3  28 112.028 49.2625   2
  -6  -3  28 94.1064 66.3673   5
  -6  -3  29 566.365 87.0922   5
  -6  -3  29 591.250 69.9451   2
  -6  -3  30 613.969 86.9059   5
  -6  -3  30 555.406 70.0615   2
  -6  -3  31 599.470 82.0821   5
  -6  -3  31 564.354 67.7503   2
  -6  -3  32 109.350 49.1728   2
  -6  -3  32 149.181 61.4995   5
  -6  -3  33 201.752 51.6592   2
  -6  -3  33 165.669 60.1985   5
  -6  -3  34 176.217 51.3838   2
  -6  -3  35 64.4019 43.7588   2
  -6  -3  36 73.6912 42.0832   2
   6  -4  26 457.566 154.091   7
   6  -4  22-12.7326 179.901   7
   6  -4  21 130.013 207.290   7
   6  -4  20 336.794 215.501   7
   6  -4  19 288.778 225.143   7
   6  -4  18-115.923 226.682   7
   6  -4  17 401.859 250.700   7
   6  -4  16 779.177 290.613   7
   6  -4  15 458.833 278.181   7
   6  -4  14 792.130 293.654   7
   6  -4  14-95.7553 484.264  18
   6  -4  13 427.719 288.960   7
   6  -4  13-12.8622 508.319  18
   6  -4  12 852.451 304.744   7
   6  -4  11 231.651 292.754   7
   6  -4   9 278.510 618.727  18
   6  -4   8 137.486 648.583  18
   6  -4   7 519.943 679.292  18
   6  -4   6 818.368 688.797  18
   6  -4   5-57.5505 721.861  18
  -6  -4  -1 356.153 64.8128   5
   6  -4   1 122.824 745.395  18
  -6  -4   0 303.695 63.9136   5
   6  -4   0 861.136 761.236  18
  -6  -4   1 395.915 68.6428   5
   6  -4  -1-61.2558 737.043  18
  -6  -4   2 317.609 67.4756   5
   6  -4  -2 141.543 738.998  18
  -6  -4   3 299.242 66.0217   5
   6  -4  -3 736.840 747.290  18
  -6  -4   4 123.214 60.0361   5
   6  -4  -4-429.199 723.808  18
  -6  -4   5 388.668 71.1308   5
   6  -4  -5-133.094 723.901  18
  -6  -4   6 601.496 82.4413   5
   6  -4  -6 534.719 700.288  18
  -6  -4   7 1060.94 101.158   5
   6  -4  -7 409.319 685.664  18
  -6  -4   8 390.399 75.5431   5
   6  -4  -8 102.597 639.882  18
  -6  -4   9 415.229 76.6046   5
  -6  -4  10 447.862 77.6157   5
  -6  -4  11 337.106 72.2644   5
  -6  -4  12 391.768 78.1623   5
   6  -4 -12 98.0327 550.299  18
   4  -6  13 108.942 110.389   7
  -6  -4  13 241.542 70.4998   5
   6  -4 -13 475.517 524.933  18
   4  -6  14 243.796 110.922   7
  -6  -4  14 419.895 78.3962   5
   4  -6  15 142.440 111.344   7
  -6  -4  15 233.517 66.1516   5
   4  -6  16 49.7960 104.932   7
  -6  -4  16 128.347 66.1770   5
   4  -6  17 76.2277 107.860   7
   0  -7   0 61.4560 82.4934   4
   0  -7   1 57.5992 84.9386   4
   0  -7  -1 187.399 88.6947   4
   0  -7   2-148.569 91.8913   4
   0  -7  -2 76.9747 85.2808   4
   0  -7   3-99.2700 92.7150   4
   0  -7  -3-8.02743 83.3910   4
   0  -7   4 33.0363 90.8602   4
   0  -7  -4 15.9051 81.6397   4
   0  -7   5 786.350 123.051   4
   0  -7  -5 314.154 95.4736   4
   0  -7   6 1996.77 167.847   4
   0  -7  -6 2032.56 162.064   4
   0  -7  -7 928.328 117.491   4
   0  -7   7 543.821 111.059   4
   0  -7  -8 26.3989 76.2135   4
   0  -7  -9 67.1117 80.1010   4
   0  -7 -10 201.009 82.4497   4
   0  -7 -11 615.321 99.6860   4
   0  -7 -12 270.823 80.9975   4
   0  -7 -13 224.259 85.5402   4
   7   0  14 2297.46 321.809   8
   0  -7 -14 1755.57 144.262   4
   0  -7 -15 461.661 94.3028   4
   7   0  15 4289.56 351.621   8
   0  -7 -16 416.818 88.1179   4
   7   0  16 4347.38 346.288   8
   0  -7 -17 2295.12 162.269   4
   7   0  17 2790.67 326.410   8
   7   0  18 1715.11 311.888   8
   0  -7 -18 3852.37 207.563   4
   7   0  19 763.468 269.263   8
   0  -7 -19 3241.93 178.939   4
   7   0  20 202.400 233.183   8
   0  -7 -20 2307.68 144.419   4
   7   0  21 190.441 231.621   8
   0  -7 -21 846.851 94.6667   4
   7   0  22 385.484 219.618   8
   7   0  23 865.324 238.398   8
   7   0  24 1165.91 243.239   8
   7   0  25 703.704 225.583   8
   7   0  26 413.861 212.855   8
   1  -7 -29 301.081 56.1496   4
   1  -7 -28 256.589 57.7387   4
   1  -7 -27 158.038 56.5357   4
   1  -7 -26 805.944 79.2695   4
   7  -1  26 154.148 180.374   8
   1  -7 -25 1026.39 88.9434   4
   7  -1  25 278.070 184.533   8
   7  -1  24 21.6543 176.490   8
   1  -7 -24 302.431 65.7056   4
   7  -1  23 954.420 203.835   8
   1  -7 -23 687.453 80.3184   4
   7  -1  22 706.887 194.932   8
   1  -7 -22 552.452 80.9781   4
   7  -1  21 471.270 198.181   8
   1  -7 -21 1919.16 126.781   4
   7  -1  20 745.252 206.241   8
   1  -7 -20 1617.45 119.263   4
   7  -1  19 749.506 204.894   8
   1  -7 -19 605.128 86.6013   4
   1  -7 -18 443.245 81.8581   4
   7  -1  18 2175.89 243.076   8
   7  -1  17 1858.52 239.366   8
   1  -7 -17 731.906 92.3687   4
   7  -1  16 629.684 223.617   8
   1  -7 -16 145.829 69.8427   4
   7  -1  15 679.022 224.630   8
   1  -7 -15 92.8588 66.0402   4
   7  -1  14 579.513 230.209   8
   1  -7 -14 216.910 70.2060   4
   1  -7 -13 131.485 68.9727   4
   1  -7 -12 50.9033 70.8555   4
   1  -7 -11 569.102 95.3880   4
   1  -7 -10 1847.32 147.248   4
   7  -1   9 510.443 292.277   8
   1  -7  -9 854.179 108.449   4
   7  -1   8 1240.16 316.989   8
   1  -7  -8 369.794 94.9387   4
   7  -1   7 1867.82 349.961   8
   1  -7  -7 1176.42 125.506   4
   7  -1   6 1306.84 339.946   8
   1  -7  -6 828.883 113.152   4
   7  -1   5 1295.80 355.485   8
   1  -7  -5 303.820 90.2942   4
  -1  -7   4 350.587 97.3412   4
   1  -7  -4 443.867 95.2567   4
   7  -1   3 1178.34 360.693   8
   1  -7  -3 896.630 112.945   4
  -1  -7   3 466.521 103.976   4
   7  -1   2 917.337 362.360   8
   1  -7  -2 1083.78 128.428   4
  -1  -7   2 697.304 112.808   4
   7  -1   1 1760.07 374.634   8
  -1  -7   1 1665.18 146.389   4
   1  -7  -1 1687.24 158.290   4
   7  -1   0 1923.97 381.073   8
  -1  -7   0 1824.61 154.943   4
   1  -7   0 1895.47 165.646   4
   7  -1  -1 1927.73 376.758   8
   1  -7   1 1657.31 156.278   4
  -1  -7  -1 1732.17 149.029   4
  -7  -1   2 710.173 92.3271   5
  -1  -7  -2 945.892 118.208   4
   1  -7   2 780.963 124.579   4
  -7  -1   3 766.547 93.2295   5
  -1  -7  -3 692.198 104.619   4
   1  -7   3 742.259 120.647   4
  -7  -1   4 575.785 82.8286   5
  -1  -7  -4 576.307 95.0949   4
  -7  -1   5 324.489 73.3519   5
   1  -7   5 228.806 98.5767   4
  -1  -7  -5 490.344 91.9665   4
   7  -1  -6 1157.02 293.310   8
  -7  -1   6 608.545 84.1970   5
  -1  -7  -6 920.589 109.385   4
  -7  -1   7 920.962 96.3600   5
  -1  -7  -7 955.166 111.116   4
  -7  -1   8 218.600 64.6835   5
  -1  -7  -8 206.477 83.4107   4
  -7  -1   9 461.911 73.6899   5
  -1  -7  -9 782.071 103.121   4
  -7  -1  10 1595.49 120.975   5
  -1  -7 -10 1739.47 138.592   4
  -7  -1  11 463.048 72.0558   5
  -1  -7 -11 555.018 92.7920   4
  -7  -1  12 48.5046 56.2530   5
  -1  -7 -12 94.3746 71.0079   4
  -7  -1  13 160.891 59.1290   5
  -1  -7 -13 226.155 72.0763   4
  -7  -1  14 157.164 61.7898   5
  -1  -7 -14 174.881 69.4235   4
  -7  -1  15 134.520 58.4303   5
  -1  -7 -15 132.547 67.7301   4
  -7  -1  16 67.8455 52.4959   5
  -1  -7 -16 62.3831 65.9665   4
  -7  -1  17 562.235 73.6670   5
  -1  -7 -17 598.992 86.4305   4
  -7  -1  18 303.966 63.4399   5
  -1  -7 -18 446.143 79.5855   4
  -7  -1  19 469.966 72.2698   5
  -1  -7 -19 743.090 89.4654   4
  -7  -1  20 1408.91 110.267   5
  -1  -7 -20 1658.60 124.711   4
  -7  -1  21 1587.76 120.199   5
  -1  -7 -21 2112.22 135.966   4
   7   1  22 937.424 268.665   8
  -1  -7 -22 607.653 85.6897   4
   7   1  23 690.066 231.058   8
  -1  -7 -23 1009.24 95.5992   4
  -1  -7 -24 324.714 69.2139   4
  -1  -7 -25 1056.11 95.2368   4
  -1  -7 -26 729.665 81.8584   4
  -1  -7 -27 145.741 54.8105   4
  -1  -7 -28 292.648 59.2030   4
   7  -2  20 400.257 192.593   8
   7  -2  19 42.7645 195.197   8
   7  -2  18 52.3419 199.388   8
   7  -2  14 784.036 278.186   8
   7  -2  13 467.731 288.972   8
   7  -2  12 249.898 766.541  18
   7  -2  12 150.379 299.282   8
   7  -2  11 97.2244 820.720  18
   7  -2  11 53.6075 321.469   8
   7  -2  10 866.996 886.318  18
   7  -2  10-113.901 336.146   8
   7  -2   9 1628.07 993.546  18
   7  -2   9 180.199 368.313   8
  -7  -2  -8 350.294 69.0327   5
   7  -2   8 1063.96 1044.95  18
   7  -2   8 1581.76 418.489   8
  -7  -2  -7 108.843 54.5376   5
   7  -2   7 821.768 1094.83  18
   7  -2   7 685.983 410.212   8
   7  -2   6 514.899 404.691   8
  -7  -2  -6 330.087 65.2085   5
   7  -2   6 872.565 1169.29  18
   7  -2   5 810.035 423.093   8
  -7  -2  -5 295.727 61.5390   5
   7  -2   4 434.412 405.403   8
  -7  -2  -4 71.0941 54.5136   5
   7  -2   3 334.510 381.529   8
  -7  -2  -3 131.079 55.8325   5
   7  -2   2 223.390 371.793   8
  -7  -2  -2 117.999 52.9850   5
   7  -2   1-23.6704 353.803   8
  -7  -2  -1 336.084 61.1362   5
   7  -2   1 125.194 1250.86  18
   7  -2   0 156.539 340.579   8
  -7  -2   0 248.118 57.8698   5
  -7  -2   1 372.244 62.5609   5
   7  -2  -1 831.797 1193.39  18
  -7  -2   2 119.038 52.0535   5
   7  -2  -2-28.5112 1137.06  18
   7  -2  -3 706.494 1098.17  18
  -7  -2   3 123.331 50.7259   5
   7  -2  -4 747.498 1047.47  18
  -7  -2   4 90.4973 50.4244   5
   7  -2  -5 268.260 949.714  18
  -7  -2   5 249.661 56.0933   5
   7  -2  -6 853.124 946.355  18
  -7  -2   6 276.107 53.7862   5
   7  -2  -7 1178.54 912.223  18
  -7  -2   7 190.701 53.0141   5
  -7  -2   8 437.410 61.1491   5
   7  -2  -8 807.412 836.878  18
   7  -2  -9-59.1258 806.898  18
  -7  -2   9 163.780 52.6877   5
  -7  -2  10 815.995 75.3702   5
   7  -2 -10 1376.23 795.326  18
  -7  -2  11 520.652 64.7878   5
   7  -2 -11 235.701 756.308  18
  -7  -2  12 184.999 52.5413   5
  -7  -2  13 244.126 55.5718   5
  -7  -2  14 151.422 51.2622   5
  -7  -2  15 80.0513 47.5373   5
  -7  -2  16 256.155 53.6616   5
  -7  -2  17 299.943 54.9874   5
  -7  -2  18 153.525 48.4023   5
  -7  -2  19 134.933 49.1528   5
  -7  -2  20 251.950 50.8215   5
  -7  -2  21 142.018 49.5500   5
  -7  -2  22 176.365 49.8534   5
  -7  -2  23 399.741 56.9044   5
  -7  -2  24 356.856 52.7785   5
   0   0   0    0.00    0.00   0
TITL Neta3R_auto in P4(1)2(1)2
REM P4(1)2(1)2 (#92 in standard setting)
CELL 1.54184   6.190036   6.190036  67.343989  90.0000  90.0000  90.0000
ZERR    6.00   0.000370   0.000370   0.006248   0.0000   0.0000   0.0000
LATT -1
SYMM -x,-y, z+1/2
SYMM -y+1/2, x+1/2, z+1/4
SYMM  y+1/2,-x+1/2, z+3/4
SYMM -x+1/2, y+1/2,-z+1/4
SYMM  x+1/2,-y+1/2,-z+3/4
SYMM  y, x,-z
SYMM -y,-x,-z+1/2
SFAC C H O
UNIT 108.00 120.00 36.00
TREF
HKLF 4
END
;
_shelx_hkl_checksum     36636
_shelx_res_file
;
TITL neta3r_auto_a.res in P4(3)2(1)2
    neta3r.res
    created by SHELXL-2018/3 at 13:35:02 on 08-Jul-2025
REM Old TITL Neta3R_auto in P41212 #92
REM SHELXT solution in P4(3)2(1)2: R1 0.171, Rweak 0.051, Alpha 0.007
REM <I/s> 0.272 for 45 systematic absences, Orientation as input
REM Flack x = -0.730 ( 0.567 ) from 331 Parsons' quotients
REM Formula found by SHELXT: C14 O7A
CELL 1.54184 6.190036 6.190036 67.343989 90 90 90
ZERR 8 0.00037 0.00037 0.006248 0 0 0
LATT -1
SYMM 0.5-Y,0.5+X,0.25+Z
SYMM -X,-Y,0.5+Z
SYMM 0.5+Y,0.5-X,0.75+Z
SYMM 0.5+X,0.5-Y,0.75-Z
SYMM 0.5-X,0.5+Y,0.25-Z
SYMM +Y,+X,-Z
SYMM -Y,-X,0.5-Z
SFAC C H O
UNIT 120 96 56
DELU
SIMU
L.S. 10
PLAN  20
SIZE 0.03 0.12 0.18
TEMP -173
CONF
BOND
LIST 6
fmap 2
MORE -1
BOND $H
ACTA
OMIT -2 3 8
OMIT 0 6 15
OMIT 0 7 24
OMIT 1 5 7
OMIT 2 4 1
OMIT 2 5 5
OMIT 3 4 26
OMIT 3 4 27
OMIT 3 4 28
OMIT 4 4 10
OMIT 5 5 5
REM <olex2.extras>
REM <HklSrc "%.\\Neta3R.hkl">
REM </olex2.extras>
WGHT    0.155600
FVAR       2.66409   0.67537
O1    3   -0.438477   -0.890829   -0.261777    11.00000    0.10017    0.06651 =
         0.05096    0.00937    0.01862   -0.04506
H1    2   -0.532100   -0.909404   -0.256392    11.00000    0.13428
C1    1   -0.425893   -0.717869   -0.274286    11.00000    0.05218    0.05362 =
         0.03975   -0.00348    0.00667   -0.02455
O2    3   -0.725140   -0.235941   -0.287827    11.00000    0.03452    0.07783 =
         0.04988   -0.00232    0.00903   -0.01118
H2    2   -0.707140   -0.117688   -0.296873    11.00000    0.14695
C2    1   -0.585290   -0.563349   -0.274732    11.00000    0.03973    0.07055 =
         0.03720   -0.00283    0.01061   -0.02977
AFIX  43
H2A   2   -0.707076   -0.576830   -0.266238    11.00000   -1.20000
AFIX   0
O3    3   -0.501264   -0.044572   -0.315297    11.00000    0.03237    0.04682 =
         0.05140   -0.00304    0.00677   -0.00912
C3    1   -0.570019   -0.388420   -0.287432    11.00000    0.02682    0.06417 =
         0.03938   -0.00847    0.00334   -0.01900
O4    3   -0.058883   -0.533776   -0.312092    11.00000    0.03650    0.04274 =
         0.03764    0.00396    0.00496   -0.01025
C4    1   -0.389388   -0.371092   -0.300331    11.00000    0.02937    0.04939 =
         0.03112   -0.00255    0.00081   -0.01875
O5    3    0.706180   -0.489059   -0.372025    11.00000    0.03291    0.04719 =
         0.04443    0.00146    0.01001   -0.00949
AFIX 147
H5    2    0.726959   -0.386452   -0.379962    11.00000   -1.50000
AFIX   0
C5    1   -0.236753   -0.532405   -0.299568    11.00000    0.03862    0.04552 =
         0.03341   -0.00519    0.00448   -0.01809
O6    3    0.608485   -0.775389   -0.345069    11.00000    0.03703    0.03702 =
         0.05269    0.00007    0.01398   -0.00372
AFIX 147
H6    2    0.582565   -0.841522   -0.334441    11.00000   -1.50000
AFIX   0
C6    1   -0.245298   -0.709132   -0.286813    11.00000    0.05328    0.04868 =
         0.03932   -0.00095    0.00830   -0.02056
AFIX  43
H6A   2   -0.135908   -0.816755   -0.286611    11.00000   -1.20000
AFIX   0
C7    1   -0.364357   -0.194332   -0.314145    11.00000    0.02534    0.04854 =
         0.03691   -0.00441   -0.00042   -0.00975
C8    1   -0.174638   -0.205979   -0.326198    11.00000    0.02110    0.04941 =
         0.03797    0.00649    0.00176   -0.00950
AFIX  43
H8    2   -0.146813   -0.092164   -0.335309    11.00000   -1.20000
AFIX   0
C9    1   -0.035539   -0.369061   -0.325211    11.00000    0.02708    0.04255 =
         0.03338    0.00050   -0.00029   -0.01211
C10   1    0.158492   -0.397437   -0.337581    11.00000    0.02484    0.03922 =
         0.03380    0.00138   -0.00040   -0.01162
C11   1    0.211781   -0.246055   -0.351977    11.00000    0.02973    0.05163 =
         0.03946    0.01103   -0.00098    0.00176
AFIX  43
H11   2    0.122048   -0.123224   -0.353848    11.00000   -1.20000
AFIX   0
C12   1    0.392816   -0.271726   -0.363559    11.00000    0.02592    0.05293 =
         0.03893    0.00739    0.00008   -0.00900
AFIX  43
H12   2    0.427458   -0.166304   -0.373304    11.00000   -1.20000
AFIX   0
C13   1    0.524645   -0.449671   -0.361126    11.00000    0.02792    0.04404 =
         0.03520   -0.00409    0.00109   -0.01110
C14   1    0.472503   -0.605158   -0.346785    11.00000    0.02626    0.03125 =
         0.03914   -0.00226    0.00180   -0.00469
C15   1    0.289977   -0.579206   -0.335255    11.00000    0.02461    0.03856 =
         0.03672   -0.00204    0.00020   -0.01065
AFIX  43
H15   2    0.253465   -0.685700   -0.325668    11.00000   -1.20000
AFIX   6
PART 2
O7A   3   -0.865002   -0.847881   -0.238081   -21.00000    0.03411    0.02935 =
         0.04212    0.00195    0.01206    0.00698
H7AA  2   -0.949950   -0.908568   -0.246730   -21.00000   -1.50000
H7AB  2   -0.903404   -0.712675   -0.238077   -21.00000   -1.50000
AFIX   6
PART 1
O7    3   -0.778299   -0.938955   -0.240228    21.00000    0.08094    0.05715 =
         0.06092    0.00750    0.01389    0.00152
H7A   2   -0.840646   -0.831929   -0.234122    21.00000   -1.50000
H7B   2   -0.764025   -1.038062   -0.231160    21.00000   -1.50000
AFIX   0
HKLF 4
REM  neta3r_auto_a.res in P4(3)2(1)2
REM wR2 = 0.2104, GooF = S = 1.009, Restrained GooF = 0.968 for all data
REM R1 = 0.0784 for 1881 Fo > 4sig(Fo) and 0.0958 for all 2370 data
REM 225 parameters refined using 201 restraints
END
WGHT      0.1556      0.0000
REM Highest difference peak  0.325,  deepest hole -0.380,  1-sigma level  0.085
Q1    1  -0.7218 -1.2782 -0.2500  10.50000  0.05    0.33
Q2    1  -0.3978 -0.3518 -0.2874  11.00000  0.05    0.28
Q3    1  -0.9663 -0.2867 -0.2978  11.00000  0.05    0.26
Q4    1   0.5165 -0.1185 -0.3628  11.00000  0.05    0.26
Q5    1   0.2885 -0.6068 -0.3488  11.00000  0.05    0.25
Q6    1  -0.6935 -0.1821 -0.3143  11.00000  0.05    0.25
Q7    1  -0.4367  0.1486 -0.3144  11.00000  0.05    0.25
Q8    1  -0.8202 -1.2214 -0.2429  11.00000  0.05    0.24
Q9    1  -0.0732 -0.5351 -0.3268  11.00000  0.05    0.24
Q10   1  -0.1476 -0.7078 -0.3138  11.00000  0.05    0.24
Q11   1  -0.9412 -0.1273 -0.3112  11.00000  0.05    0.23
Q12   1   0.5978 -0.8155 -0.3622  11.00000  0.05    0.23
Q13   1  -0.7044 -1.0523 -0.2127  11.00000  0.05    0.23
Q14   1  -0.1546 -0.1657 -0.3105  11.00000  0.05    0.23
Q15   1   0.5086 -0.3278 -0.3622  11.00000  0.05    0.23
Q16   1   0.7908 -0.2162 -0.3769  11.00000  0.05    0.23
Q17   1   0.4671 -0.6077 -0.3620  11.00000  0.05    0.22
Q18   1  -0.5050 -0.0078 -0.2977  11.00000  0.05    0.22
Q19   1  -0.0506 -0.9963 -0.3039  11.00000  0.05    0.22
Q20   1  -0.5392 -0.0319 -0.3350  11.00000  0.05    0.22
;
_shelx_res_checksum     65220
