# Supplementary material for: Crystal structures of fisetin dihydrate and luteolin monohydrate: crystallization from ethanol–water mixtures
Source: Acta Crystallogr E Crystallogr Commun. 2026 Jun 26;82(Pt 7):866–70. doi: 10.1107/S2056989026006353 (PMC13330811; doi:10.1107/S2056989026006353)
Supplement: Supplementary file 2 [file e-82-00866-Neta1Rsup2.hkl]

data_Neta1R                                                                     
_shelx_title ' neta1r_1_auto_a.res in P2(1)'                                    
_shelx_refln_list_code          4                                               
_shelx_F_calc_maximum      122.91                                               
_exptl_crystal_F_000       336.00                                               
_reflns_d_resolution_high  0.7245                                               
                                                                                
loop_                                                                           
 _space_group_symop_operation_xyz                                               
 'x, y, z'                                                                      
 '-x, y+1/2, -z'                                                                
                                                                                
_cell_length_a     9.0785                                                       
_cell_length_b     4.7162                                                       
_cell_length_c    15.3572                                                       
_cell_angle_alpha  90.000                                                       
_cell_angle_beta   92.369                                                       
_cell_angle_gamma  90.000                                                       
                                                                                
_shelx_F_squared_multiplier     1.000                                           
                                                                                
loop_                                                                           
 _refln_index_h                                                                 
 _refln_index_k                                                                 
 _refln_index_l                                                                 
 _refln_F_squared_calc                                                          
 _refln_F_squared_meas                                                          
 _refln_F_squared_sigma                                                         
 _refln_observed_status                                                         
   0  -6   0         90.74         96.49         7.79 o                         
   1  -6   0        349.65        353.07        13.48 o                         
   2  -6   0         83.02         77.19         4.95 o                         
   1  -5   0        634.41        680.55        15.71 o                         
   2  -5   0         61.65         71.95         7.71 o                         
   3  -5   0          1.18          0.04         1.70 o                         
   4  -5   0         47.24         49.65         5.50 o                         
   5  -5   0         36.99         41.27         3.93 o                         
   0  -4   0         27.34         32.07         3.61 o                         
   1  -4   0         15.38         16.41         1.99 o                         
   2  -4   0         77.98         71.33         5.35 o                         
   3  -4   0        581.17        589.26        11.43 o                         
   4  -4   0        117.17        113.18         4.52 o                         
   5  -4   0         12.15         12.65         2.19 o                         
   6  -4   0         49.01         44.53         3.05 o                         
   7  -4   0        129.21        134.85         5.13 o                         
   8  -4   0        333.30        358.16        19.15 o                         
   9  -4   0         15.61         12.51         3.94 o                         
   1  -3   0         16.77         13.14         2.14 o                         
   2  -3   0         38.49         32.40         2.84 o                         
   3  -3   0         22.88         24.38         2.07 o                         
   4  -3   0         92.03         86.46         3.26 o                         
   5  -3   0       1299.38       1371.74        35.32 o                         
   6  -3   0        652.74        670.41        10.61 o                         
   7  -3   0          5.85          5.18         1.49 o                         
   8  -3   0          3.57         -0.31         1.92 o                         
   9  -3   0          4.78          2.73         2.05 o                         
  10  -3   0         41.23         37.58         3.67 o                         
  11  -3   0         29.16         24.36         3.70 o                         
   0  -2   0        681.53        655.27        16.50 o                         
   1  -2   0         13.22         12.35         0.90 o                         
   2  -2   0        302.93        302.47         6.70 o                         
   3  -2   0        647.84        681.76        12.95 o                         
   4  -2   0       1256.59       1288.11        22.47 o                         
   5  -2   0         65.16         66.66         3.51 o                         
   6  -2   0        436.89        429.02        10.35 o                         
   7  -2   0        530.23        510.98        30.99 o                         
   8  -2   0         12.19         11.34         1.90 o                         
   9  -2   0         22.97         21.25         2.54 o                         
  10  -2   0         24.02         21.29         2.36 o                         
   1  -1   0        188.23        198.63         3.91 o                         
   2  -1   0      15107.02      14592.39       205.84 o                         
   3  -1   0          2.19          2.98         0.86 o                         
   4  -1   0        658.43        649.84        18.11 o                         
   5  -1   0         28.87         29.86         2.95 o                         
   6  -1   0         80.44         81.23         2.03 o                         
   7  -1   0         35.88         30.42         2.83 o                         
   8  -1   0        307.53        294.73        17.78 o                         
   9  -1   0        310.39        291.06         8.88 o                         
  10  -1   0          9.48          7.92         2.70 o                         
   2   0   0         24.37         30.57         1.22 o                         
   3   0   0        830.50        812.72        19.75 o                         
   4   0   0       2184.05       2134.65        34.16 o                         
   5   0   0         89.93         87.55         5.76 o                         
   6   0   0        222.36        185.12        10.01 o                         
   7   0   0          5.03          3.58         1.59 o                         
   8   0   0          1.83          1.60         1.74 o                         
   9   0   0         23.14         20.51         2.99 o                         
  10   0   0         82.61         73.47        14.14 o                         
   1   1   0        187.83        184.97         5.29 o                         
   2   1   0      15103.45      14434.12       291.31 o                         
   3   1   0          2.15          1.38         1.41 o                         
   4   1   0        659.04        657.03        18.89 o                         
   5   1   0         28.91         26.34         3.58 o                         
   6   1   0         80.57         84.44         6.70 o                         
   7   1   0         35.85         32.38         4.91 o                         
   8   1   0        308.42        310.72        15.25 o                         
   9   1   0        309.83        310.62        11.01 o                         
  10   1   0          9.43          7.45         2.51 o                         
   1   2   0         13.30         14.61         0.89 o                         
   2   2   0        302.19        314.74         5.35 o                         
   3   2   0        648.10        696.30        13.12 o                         
   4   2   0       1256.36       1300.05        42.23 o                         
   5   2   0         65.26         64.56         3.66 o                         
   6   2   0        437.90        426.89        13.02 o                         
   7   2   0        529.75        541.20        11.01 o                         
   8   2   0         12.28         14.94         3.33 o                         
   9   2   0         23.01         24.40         2.92 o                         
  10   2   0         24.10         20.09         3.35 o                         
   2   3   0         38.52         37.03         3.47 o                         
   3   3   0         22.99         27.22         2.05 o                         
   4   3   0         92.10         91.80         7.02 o                         
   5   3   0       1299.03       1346.21        24.88 o                         
   6   3   0        653.16        686.42        18.96 o                         
   7   3   0          5.87          6.03         1.88 o                         
   8   3   0          3.56          1.94         2.03 o                         
   9   3   0          4.74          4.54         2.11 o                         
  10   3   0         41.35         47.51         7.41 o                         
   3   4   0        580.23        583.50        13.56 o                         
   4   4   0        117.12        114.38         6.54 o                         
   5   4   0         12.19         12.10         2.84 o                         
   6   4   0         48.95         51.44         5.59 o                         
   7   4   0        128.76        134.36         6.22 o                         
   8   4   0        333.73        380.55        11.41 o                         
   9   4   0         15.76         11.56         5.31 o                         
   5   5   0         36.69         38.95         2.79 o                         
   6   5   0         37.18         41.31         5.37 o                         
   7   5   0         11.73         11.75         3.56 o                         
  -5  -5   1         15.87         12.35         3.46 o                         
  -4  -5   1         19.06         20.79         3.81 o                         
  -3  -5   1          6.60          4.95         1.85 o                         
  -2  -5   1         58.05         53.19         3.77 o                         
  -1  -5   1        407.02        393.56        10.68 o                         
   0  -5   1        190.55        197.94         7.08 o                         
   1  -5   1        318.10        307.31        10.99 o                         
   2  -5   1        108.61        119.02         5.64 o                         
   3  -5   1         33.52         30.95         6.02 o                         
   4  -5   1         22.76         31.37         4.46 o                         
   5  -5   1         17.45         16.20         2.89 o                         
   6  -5   1          8.30         10.00         3.21 o                         
  -9  -4   1          9.48         12.63         4.05 o                         
  -8  -4   1         19.50         17.86         6.57 o                         
  -7  -4   1         29.51         28.07         2.78 o                         
  -6  -4   1         46.31         42.52         3.59 o                         
  -5  -4   1          4.63          2.90         1.73 o                         
  -4  -4   1         42.46         43.11         2.97 o                         
  -3  -4   1        323.83        317.77         7.47 o                         
  -2  -4   1        285.95        284.11        11.67 o                         
  -1  -4   1         29.90         25.02         4.08 o                         
   0  -4   1         61.06         58.48         3.41 o                         
   1  -4   1         16.25         13.15         1.94 o                         
   2  -4   1         26.35         25.88         3.24 o                         
   3  -4   1        723.00        753.85        13.66 o                         
   4  -4   1        108.61        109.50         7.35 o                         
   5  -4   1         24.22         23.98         2.23 o                         
   6  -4   1         19.79         26.76         2.45 o                         
   7  -4   1         19.70         22.27         2.67 o                         
   8  -4   1        228.49        218.77         8.23 o                         
 -10  -3   1         71.97         76.55         5.69 o                         
  -9  -3   1          1.38          0.64         3.39 o                         
  -8  -3   1         17.28         14.28         1.93 o                         
  -7  -3   1         54.05         50.44         3.09 o                         
  -6  -3   1        134.79        142.67         8.21 o                         
  -5  -3   1         38.75         43.61         4.43 o                         
  -4  -3   1        875.51        907.00        25.00 o                         
  -3  -3   1         10.57          8.95         2.21 o                         
  -2  -3   1         42.43         39.14         2.10 o                         
  -1  -3   1         19.06         15.54         2.38 o                         
   0  -3   1        173.18        176.48         5.29 o                         
   1  -3   1        114.67        112.72         5.63 o                         
   2  -3   1        205.09        202.19         5.07 o                         
   3  -3   1         18.57         18.53         1.46 o                         
   4  -3   1         82.78         84.38         3.20 o                         
   5  -3   1        765.77        800.54        11.90 o                         
   6  -3   1        608.99        668.37        10.85 o                         
   7  -3   1         39.52         32.48         2.33 o                         
   8  -3   1         72.85         71.61         3.83 o                         
   9  -3   1         78.97         98.49         5.41 o                         
  10  -3   1          8.48          9.14         2.48 o                         
  11  -3   1         11.72         14.21         3.36 o                         
 -10  -2   1         62.28         56.40         3.18 o                         
  -9  -2   1        104.61         97.05         5.85 o                         
  -8  -2   1         42.43         44.31         3.21 o                         
  -7  -2   1        157.86        171.19         5.10 o                         
  -6  -2   1        222.53        217.11         5.58 o                         
  -5  -2   1        151.20        158.58        18.73 o                         
  -4  -2   1        968.28        974.80        18.16 o                         
  -3  -2   1        275.57        269.90         8.07 o                         
  -2  -2   1        568.49        608.33        16.50 o                         
  -1  -2   1        424.65        404.18        11.97 o                         
   0  -2   1       1243.97       1215.54        19.59 o                         
   1  -2   1        494.53        449.88         8.09 o                         
   2  -2   1         33.55         31.65         2.24 o                         
   3  -2   1        111.77        124.52         5.40 o                         
   4  -2   1       3806.23       3908.13        48.69 o                         
   5  -2   1        117.12        124.01         3.96 o                         
   6  -2   1         63.54         64.81         3.06 o                         
   7  -2   1        965.60        993.50        25.44 o                         
   8  -2   1         23.69         22.11         1.52 o                         
   9  -2   1          0.46         -1.44         1.51 o                         
  10  -2   1          7.38          5.68         3.02 o                         
 -10  -1   1         74.55         68.78         5.42 o                         
  -9  -1   1        130.98        125.24         6.74 o                         
  -8  -1   1         26.13         22.17         2.54 o                         
  -7  -1   1        101.88         95.84         5.38 o                         
  -6  -1   1         77.62         75.47         5.29 o                         
  -5  -1   1        348.07        352.18        10.07 o                         
  -4  -1   1        213.54        190.40         8.45 o                         
  -3  -1   1       1168.40       1227.91        20.07 o                         
  -2  -1   1       3692.70       3640.57        43.54 o                         
  -1  -1   1       1258.05       1185.33        18.31 o                         
   0  -1   1          4.51          4.28         0.70 o                         
   1  -1   1        265.33        253.36         6.33 o                         
   2  -1   1       6961.76       6921.08        99.01 o                         
   3  -1   1       1168.84       1159.65        28.34 o                         
   4  -1   1        138.48        142.29         5.25 o                         
   5  -1   1        183.08        175.53         6.13 o                         
   6  -1   1        176.14        177.75        10.12 o                         
   7  -1   1          7.96          7.62         1.75 o                         
   8  -1   1        273.59        251.24         8.53 o                         
   9  -1   1        291.93        303.20         9.20 o                         
  10  -1   1         33.49         27.47         3.82 o                         
 -10   0   1         63.12         64.85         5.29 o                         
  -9   0   1         41.39         44.40         4.08 o                         
  -8   0   1          7.48          7.31         2.09 o                         
  -7   0   1         33.70         27.04         2.88 o                         
  -6   0   1         33.44         36.46         2.94 o                         
  -5   0   1        809.55        802.86        15.90 o                         
  -4   0   1          0.09          0.24         0.44 o                         
  -3   0   1         66.65         61.82         1.53 o                         
  -2   0   1        959.14        947.82        15.34 o                         
   1   0   1        465.33        450.22        10.57 o                         
   2   0   1         52.94         57.16         2.01 o                         
   3   0   1        835.04        838.49        18.08 o                         
   4   0   1        786.58        787.38        17.49 o                         
   5   0   1         60.09         52.64         2.62 o                         
   6   0   1        181.00        201.87        10.54 o                         
   7   0   1        210.23        216.35        18.99 o                         
   8   0   1         54.47         49.24         4.31 o                         
   9   0   1         21.74         19.61         3.52 o                         
  10   0   1        151.55        146.82        11.75 o                         
 -10   1   1         74.36         85.48         9.39 o                         
  -9   1   1        130.94        139.90        11.09 o                         
  -8   1   1         26.18         15.38         4.36 o                         
  -7   1   1        101.95        106.67         8.39 o                         
  -6   1   1         77.60         82.24         6.73 o                         
  -5   1   1        348.31        341.24        13.37 o                         
  -4   1   1        212.85        194.59         8.64 o                         
  -3   1   1       1168.90       1149.22        28.71 o                         
  -2   1   1       3694.19       3611.15        53.42 o                         
  -1   1   1       1256.09       1208.10        25.65 o                         
   1   1   1        265.51        244.50         6.47 o                         
   2   1   1       6964.13       6895.16       140.16 o                         
   3   1   1       1169.99       1142.20        27.28 o                         
   5   1   1        183.13        167.35         7.77 o                         
   6   1   1        176.27        175.15         5.28 o                         
   7   1   1          7.94          5.58         1.74 o                         
   8   1   1        273.77        271.42         7.58 o                         
   9   1   1        292.11        298.07         9.18 o                         
  10   1   1         33.54         31.11         3.88 o                         
 -10   2   1         61.96         69.22         5.42 o                         
  -9   2   1        104.42        112.28         5.25 o                         
  -8   2   1         42.35         40.44         5.41 o                         
  -7   2   1        157.95        157.93         6.82 o                         
  -6   2   1        222.97        210.80         7.42 o                         
  -5   2   1        151.67        160.36         7.71 o                         
  -4   2   1        969.03        970.13        18.27 o                         
  -3   2   1        274.89        274.84         7.45 o                         
  -2   2   1        569.08        612.38        16.48 o                         
  -1   2   1        424.96        420.10        11.95 o                         
   1   2   1        493.94        472.83        12.93 o                         
   2   2   1         33.69         32.29         1.74 o                         
   3   2   1        111.95        118.90         3.98 o                         
   4   2   1       3804.33       3955.11        69.17 o                         
   5   2   1        117.35        129.13         5.13 o                         
   6   2   1         63.48         58.80         3.19 o                         
   7   2   1        964.71       1021.35        21.15 o                         
   8   2   1         23.78         26.31         2.69 o                         
   9   2   1          0.47         -0.75         1.92 o                         
  10   2   1          7.30          4.48         2.69 o                         
  -9   3   1          1.37          2.58         2.35 o                         
  -8   3   1         17.25         17.37         4.30 o                         
  -7   3   1         53.98         53.52         7.74 o                         
  -6   3   1        134.73        136.93         5.89 o                         
  -5   3   1         38.71         39.37         4.36 o                         
  -4   3   1        875.90        916.92        17.23 o                         
  -3   3   1         10.73          9.67         2.43 o                         
  -2   3   1         42.37         43.92         2.03 o                         
   2   3   1        204.84        208.14         3.96 o                         
   3   3   1         18.52         17.38         1.52 o                         
   4   3   1         82.44         84.60         3.95 o                         
   5   3   1        765.34        738.75        16.39 o                         
   6   3   1        608.90        684.74        15.79 o                         
   7   3   1         39.63         38.14         3.39 o                         
   8   3   1         73.02         72.29         4.16 o                         
   9   3   1         78.82         98.73         6.12 o                         
  10   3   1          8.56          3.74         4.18 o                         
  -9   4   1          9.54         12.71         5.41 o                         
  -8   4   1         19.36         22.87         8.25 o                         
  -7   4   1         29.60         30.76         3.92 o                         
  -6   4   1         46.17         42.66         3.57 o                         
  -5   4   1          4.60          4.41         2.24 o                         
  -4   4   1         42.29         41.01         3.94 o                         
  -3   4   1        324.09        341.96         8.52 o                         
   3   4   1        723.24        714.24        16.69 o                         
   4   4   1        108.58        115.89         4.30 o                         
   5   4   1         24.29         25.35         3.78 o                         
   6   4   1         19.80         30.48         3.03 o                         
   7   4   1         19.64         23.32         5.46 o                         
   8   4   1        228.96        239.73         8.72 o                         
   9   4   1         26.81         31.91         6.01 o                         
  -6   5   1         18.72         25.00         4.38 o                         
  -5   5   1         15.91          8.89         1.94 o                         
   5   5   1         17.39         16.48         2.14 o                         
   6   5   1          8.23          7.30         3.08 o                         
   7   5   1         20.04         20.90         4.34 o                         
  -4  -6   2         11.07         11.45         3.94 o                         
  -5  -5   2         57.75         52.51         5.00 o                         
  -4  -5   2         51.78         55.36         5.94 o                         
  -3  -5   2         35.78         34.96         3.26 o                         
  -2  -5   2         45.16         48.57         3.56 o                         
  -1  -5   2         66.08         66.11         4.11 o                         
   0  -5   2        207.53        222.07         7.54 o                         
   1  -5   2        177.42        176.39        11.25 o                         
   2  -5   2          4.31          4.34         1.51 o                         
   3  -5   2         24.92         22.05         2.35 o                         
   4  -5   2         13.55         19.21         3.56 o                         
   5  -5   2         19.98         29.97         4.56 o                         
   6  -5   2          6.15         12.52         3.65 o                         
  -9  -4   2         85.60        101.46         7.82 o                         
  -8  -4   2        199.81        222.61         8.47 o                         
  -7  -4   2          0.33         -1.51         1.51 o                         
  -6  -4   2          8.77          9.55         1.89 o                         
  -5  -4   2         37.07         33.01         3.03 o                         
  -4  -4   2        109.02        120.39         4.84 o                         
  -3  -4   2        109.78        114.11         7.96 o                         
  -2  -4   2        414.81        419.55        18.26 o                         
  -1  -4   2         79.25         89.66         4.19 o                         
   0  -4   2        131.82        132.82         8.34 o                         
   1  -4   2         27.09         31.72         2.68 o                         
   2  -4   2        246.72        257.21        10.29 o                         
   3  -4   2        461.46        478.93        10.15 o                         
   4  -4   2         26.49         25.95         1.94 o                         
   5  -4   2         13.32         12.74         1.55 o                         
   6  -4   2         32.89         30.06         2.28 o                         
   7  -4   2        111.05        110.44         4.10 o                         
   8  -4   2        383.01        408.18         9.79 o                         
 -10  -3   2         97.07        107.99         6.60 o                         
  -9  -3   2         40.55         36.93         3.59 o                         
  -8  -3   2         22.35         21.92         2.90 o                         
  -7  -3   2          6.69          8.36         1.57 o                         
  -6  -3   2        298.90        300.61         7.33 o                         
  -5  -3   2        286.68        285.95        11.98 o                         
  -4  -3   2         78.73         71.08         5.50 o                         
  -3  -3   2         96.29         94.99         6.00 o                         
  -2  -3   2        121.28        123.85         6.73 o                         
  -1  -3   2        160.47        169.71         4.38 o                         
   0  -3   2         92.66         80.72         3.37 o                         
   1  -3   2         82.96         81.59         9.43 o                         
   2  -3   2         69.57         73.61         2.26 o                         
   3  -3   2         12.54         11.89         1.26 o                         
   4  -3   2        161.58        152.13         3.75 o                         
   5  -3   2        539.59        592.88         9.16 o                         
   6  -3   2       1093.45       1171.89        15.78 o                         
   7  -3   2        119.44        113.32         4.55 o                         
   8  -3   2         18.48         19.82         2.45 o                         
   9  -3   2          6.05          8.08         2.14 o                         
  10  -3   2         41.57         52.64         7.71 o                         
 -10  -2   2         75.92         61.39         3.88 o                         
  -9  -2   2         19.42         19.76         2.28 o                         
  -8  -2   2         37.11         38.67         2.59 o                         
  -7  -2   2        365.15        367.68        10.44 o                         
  -6  -2   2         33.52         35.07         3.52 o                         
  -5  -2   2         43.39         43.13         1.80 o                         
  -4  -2   2        147.29        153.80         7.33 o                         
  -3  -2   2         56.87         66.80         4.40 o                         
  -2  -2   2        160.16        185.38         5.00 o                         
  -1  -2   2        269.40        275.32         5.99 o                         
   0  -2   2        197.54        205.98         3.70 o                         
   1  -2   2        188.29        194.03         3.41 o                         
   2  -2   2        193.40        182.39         4.56 o                         
   3  -2   2        333.17        337.43         7.56 o                         
   4  -2   2       1683.18       1746.74        23.68 o                         
   5  -2   2        149.50        143.87         5.54 o                         
   6  -2   2        288.53        278.31         6.70 o                         
   7  -2   2        142.73        142.62         4.69 o                         
   8  -2   2        203.75        197.67         5.21 o                         
   9  -2   2         16.90         14.03         1.17 o                         
  10  -2   2         35.83         37.54         6.83 o                         
 -10  -1   2         40.54         38.42         4.30 o                         
  -9  -1   2         72.99         77.82         5.37 o                         
  -8  -1   2        325.50        316.80         6.75 o                         
  -7  -1   2        100.22        100.08         3.34 o                         
  -6  -1   2         33.89         28.39         1.62 o                         
  -5  -1   2         33.30         27.70         3.77 o                         
  -4  -1   2        602.34        624.10        18.80 o                         
  -3  -1   2        189.51        196.97         4.62 o                         
  -2  -1   2        198.88        197.36         8.52 o                         
  -1  -1   2        623.05        605.43        13.86 o                         
   0  -1   2       1025.18        995.06        12.14 o                         
   1  -1   2       1362.54       1324.89        16.30 o                         
   2  -1   2       1455.56       1465.13        19.28 o                         
   3  -1   2        450.12        455.59        13.21 o                         
   4  -1   2          3.10          3.26         1.25 o                         
   5  -1   2         31.84         34.92         2.15 o                         
   6  -1   2          7.77          9.64         1.58 o                         
   7  -1   2         35.55         35.64         1.99 o                         
   8  -1   2        197.81        197.68         6.09 o                         
   9  -1   2        445.58        447.03        10.86 o                         
  10  -1   2         32.32         27.48         3.73 o                         
 -10   0   2         79.53         81.26         7.45 o                         
  -9   0   2          0.53         -0.88         2.44 o                         
  -8   0   2          7.39          6.78         2.03 o                         
  -7   0   2         60.08         51.26         6.72 o                         
  -6   0   2        996.28       1052.15        48.44 o                         
  -5   0   2          0.01         -0.10         0.43 o                         
  -4   0   2        102.08         86.74         2.06 o                         
  -3   0   2        392.45        369.20         7.93 o                         
  -2   0   2        279.09        293.46         8.12 o                         
  -1   0   2         94.24         80.21         2.79 o                         
   0   0   2       2472.63       2275.17        46.57 o                         
   1   0   2       2135.00       1913.39        40.06 o                         
   2   0   2        164.10        173.68         6.31 o                         
   3   0   2        126.32        117.33         3.84 o                         
   4   0   2        335.43        331.93         8.67 o                         
   5   0   2          1.65         -0.53         1.16 o                         
   6   0   2         62.99         61.36         3.25 o                         
   7   0   2        249.02        248.59        11.97 o                         
   8   0   2         95.80         89.12         5.58 o                         
   9   0   2          7.49          2.54         3.33 o                         
  10   0   2        100.44        102.94        10.10 o                         
 -10   1   2         40.71         37.42         6.98 o                         
  -9   1   2         72.80         58.38         7.74 o                         
  -8   1   2        324.76        328.84        22.44 o                         
  -7   1   2        100.42         99.92         6.55 o                         
  -6   1   2         33.78         29.71         2.75 o                         
  -5   1   2         33.33         29.87         2.51 o                         
  -4   1   2        602.11        617.91        12.79 o                         
  -3   1   2        189.14        187.20         4.41 o                         
  -2   1   2        198.77        200.77         4.95 o                         
  -1   1   2        623.87        620.68        15.02 o                         
   0   1   2       1024.49        957.06        20.96 o                         
   1   1   2       1361.55       1323.43        16.27 o                         
   2   1   2       1455.01       1441.78        28.36 o                         
   3   1   2        450.59        472.85         9.23 o                         
   4   1   2          3.08          3.65         2.90 o                         
   5   1   2         31.91         34.53         2.59 o                         
   6   1   2          7.69          8.38         2.27 o                         
   7   1   2         35.78         37.54         2.76 o                         
   8   1   2        197.57        193.83         6.37 o                         
   9   1   2        445.13        438.06        10.66 o                         
  10   1   2         32.28         38.10         4.11 o                         
 -10   2   2         75.79         62.63         6.79 o                         
  -9   2   2         19.43         21.62         4.16 o                         
  -8   2   2         37.16         41.97         3.92 o                         
  -7   2   2        364.90        360.64        10.85 o                         
  -6   2   2         33.38         30.56         4.82 o                         
  -5   2   2         43.61         43.05         4.80 o                         
  -2   2   2        159.64        187.73         6.73 o                         
  -1   2   2        269.30        276.86         7.92 o                         
   0   2   2        197.38        216.50         5.43 o                         
   1   2   2        188.55        183.71         4.34 o                         
   2   2   2        192.88        190.53         4.58 o                         
   3   2   2        333.33        357.52         7.73 o                         
   4   2   2       1684.25       1744.56        21.70 o                         
   5   2   2        149.78        157.65         5.55 o                         
   6   2   2        288.68        289.97        10.05 o                         
   7   2   2        142.72        148.79         5.26 o                         
   8   2   2        203.81        215.17         6.74 o                         
   9   2   2         16.91         13.60         3.66 o                         
  10   2   2         35.93         41.71         6.29 o                         
  -9   3   2         40.53         44.65         4.36 o                         
  -8   3   2         22.33         26.09         4.40 o                         
  -7   3   2          6.65          7.05         2.58 o                         
  -6   3   2        298.64        304.52        13.02 o                         
  -5   3   2        286.12        304.88        12.42 o                         
  -4   3   2         79.28         80.17         5.63 o                         
  -3   3   2         96.68         92.93         5.92 o                         
   1   3   2         83.00         87.35         2.96 o                         
   2   3   2         69.52         76.04         2.21 o                         
   3   3   2         12.59         11.16         1.32 o                         
   4   3   2        161.69        140.37        10.92 o                         
   5   3   2        539.44        562.74        10.41 o                         
   6   3   2       1093.18       1165.91        18.37 o                         
   7   3   2        119.55        120.94         4.85 o                         
   8   3   2         18.48         21.70         2.57 o                         
   9   3   2          6.09          5.40         2.01 o                         
  10   3   2         41.51         52.94         7.70 o                         
  -9   4   2         85.70         87.99         8.71 o                         
  -8   4   2        199.73        229.36        10.42 o                         
  -7   4   2          0.30         -2.16         2.16 o                         
  -6   4   2          8.77          9.97         5.62 o                         
  -5   4   2         36.84         40.08         4.72 o                         
  -4   4   2        108.95        119.71         7.01 o                         
  -3   4   2        109.28        116.30         4.38 o                         
   3   4   2        461.67        456.31        11.76 o                         
   4   4   2         26.27         22.81         1.74 o                         
   5   4   2         13.37         13.13         2.06 o                         
   6   4   2         32.94         32.33         2.53 o                         
   7   4   2        110.90        114.88         4.76 o                         
   8   4   2        382.17        394.98        16.99 o                         
   9   4   2         59.92         61.14         5.42 o                         
  -6   5   2         52.96         56.47         6.14 o                         
  -5   5   2         58.05         59.99         3.64 o                         
   5   5   2         19.97         20.38         2.29 o                         
   6   5   2          6.04          5.75         2.82 o                         
   7   5   2         11.84         21.75         4.31 o                         
  -4  -6   3         85.93        106.43         7.70 o                         
  -5  -5   3        183.17        171.57         8.56 o                         
  -4  -5   3         52.66         49.59         4.85 o                         
  -3  -5   3         20.11         19.68         2.06 o                         
  -2  -5   3         97.39         91.90         5.17 o                         
  -1  -5   3        178.60        186.26         5.57 o                         
   0  -5   3         66.20         59.75         4.74 o                         
   1  -5   3         53.49         52.09         5.14 o                         
   2  -5   3         32.98         37.35         2.76 o                         
   3  -5   3         21.53         20.86         2.35 o                         
   4  -5   3         12.90          8.95         2.73 o                         
   5  -5   3         11.59         13.71         3.39 o                         
   6  -5   3         90.09        103.32         8.24 o                         
  -9  -4   3          8.38         12.14         4.06 o                         
  -8  -4   3          4.33         -2.72         6.39 o                         
  -7  -4   3         22.28         19.27         2.15 o                         
  -6  -4   3         28.13         33.77         2.74 o                         
  -5  -4   3         29.92         29.14         2.65 o                         
  -4  -4   3         45.14         44.98         3.15 o                         
  -3  -4   3        550.46        547.36        18.87 o                         
  -2  -4   3        132.06        129.63         6.60 o                         
  -1  -4   3          8.29          7.64         1.58 o                         
   0  -4   3         45.52         44.83         2.92 o                         
   1  -4   3         19.22         15.95         1.74 o                         
   2  -4   3        142.58        153.82         5.63 o                         
   3  -4   3        236.15        237.68        10.41 o                         
   4  -4   3        115.51        118.66         4.05 o                         
   5  -4   3         14.48         14.26         1.64 o                         
   6  -4   3          5.94          4.84         1.45 o                         
   7  -4   3        111.12        108.06         4.68 o                         
   8  -4   3        224.34        229.02        10.74 o                         
 -10  -3   3         16.00         15.60         3.37 o                         
  -9  -3   3          6.72          4.47         1.93 o                         
  -8  -3   3          9.49         10.99         2.29 o                         
  -7  -3   3         65.48         58.27         9.58 o                         
  -6  -3   3         92.78         92.02         3.50 o                         
  -5  -3   3        130.56        133.92         4.57 o                         
  -4  -3   3        204.49        208.17         8.75 o                         
  -3  -3   3         29.20         31.23         3.62 o                         
  -2  -3   3         56.15         58.57         4.72 o                         
  -1  -3   3        231.76        240.07         5.70 o                         
   0  -3   3        747.79        769.58        11.07 o                         
   1  -3   3        147.25        145.80         5.84 o                         
   2  -3   3         27.97         28.30         1.66 o                         
   3  -3   3         33.60         33.05         2.27 o                         
   4  -3   3        345.28        359.03         8.75 o                         
   5  -3   3        222.57        232.29         5.29 o                         
   6  -3   3        209.80        228.40         7.57 o                         
   7  -3   3         29.85         30.85         2.64 o                         
   8  -3   3          0.47          0.75         1.70 o                         
   9  -3   3          7.86          8.51         2.11 o                         
  10  -3   3         14.82         18.24         3.07 o                         
 -10  -2   3         42.22         37.02         2.82 o                         
  -9  -2   3        105.11         93.82         4.37 o                         
  -8  -2   3         63.45         53.62         4.06 o                         
  -7  -2   3        191.44        172.45         6.69 o                         
  -6  -2   3        142.31        151.36         8.14 o                         
  -5  -2   3          9.52          6.69         1.43 o                         
  -4  -2   3        126.41        130.39         6.22 o                         
  -3  -2   3         39.64         34.50         1.67 o                         
  -2  -2   3       1621.00       1690.16        22.06 o                         
  -1  -2   3        556.43        559.76        10.77 o                         
   0  -2   3         26.85         18.59         0.91 o                         
   1  -2   3        720.64        747.48        10.11 o                         
   2  -2   3        638.07        670.23        10.67 o                         
   3  -2   3         67.80         65.90         6.41 o                         
   4  -2   3        316.02        330.14         6.46 o                         
   5  -2   3          3.69          4.15         2.63 o                         
   6  -2   3        344.34        327.69         8.46 o                         
   7  -2   3        204.77        201.32         9.66 o                         
   8  -2   3         21.34         20.33         2.23 o                         
   9  -2   3          5.93          5.85         1.31 o                         
  10  -2   3          1.65          0.76         3.71 o                         
 -10  -1   3         21.98         21.66         4.28 o                         
  -9  -1   3        220.30        193.27         8.24 o                         
  -8  -1   3        249.73        245.03         6.30 o                         
  -7  -1   3         68.21         66.58         2.70 o                         
  -6  -1   3        301.14        289.96         8.22 o                         
  -5  -1   3          9.45         13.59         2.39 o                         
  -4  -1   3       1235.71       1360.20        23.37 o                         
  -3  -1   3        836.77        857.56        22.52 o                         
  -2  -1   3        564.50        551.17        12.36 o                         
  -1  -1   3        791.10        755.36        16.45 o                         
   0  -1   3        245.39        234.80         4.74 o                         
   1  -1   3        905.35        870.77        13.88 o                         
   2  -1   3        691.91        658.46        11.84 o                         
   3  -1   3        807.74        793.29        20.63 o                         
   4  -1   3         13.78         15.58         1.50 o                         
   5  -1   3         53.22         54.51         4.93 o                         
   6  -1   3          1.09          2.08         2.77 o                         
   7  -1   3         60.28         58.74         2.82 o                         
   8  -1   3        163.65        162.93         4.58 o                         
   9  -1   3        137.86        133.15         7.28 o                         
  10  -1   3         25.86         27.75         3.85 o                         
 -10   0   3        138.17        119.25         9.02 o                         
  -9   0   3          0.44          0.45         2.27 o                         
  -8   0   3          2.92          0.73         1.63 o                         
  -7   0   3         62.91         59.47         4.09 o                         
  -6   0   3        743.18        774.33        16.51 o                         
  -5   0   3        810.60        802.43        11.60 o                         
  -4   0   3        123.30        122.83         5.79 o                         
  -3   0   3         89.18         90.43         4.36 o                         
  -2   0   3         32.23         33.26         2.18 o                         
  -1   0   3       1197.35       1099.77        23.64 o                         
   0   0   3        975.94        934.79        20.72 o                         
   1   0   3        269.06        254.70         7.45 o                         
   2   0   3        216.02        236.18         7.90 o                         
   3   0   3        500.49        491.60         9.16 o                         
   4   0   3        291.46        341.79         9.15 o                         
   5   0   3        510.08        542.25        13.68 o                         
   6   0   3         30.85         35.50         2.35 o                         
   7   0   3         14.22         10.07         1.74 o                         
   8   0   3          1.76         -0.45         3.24 o                         
   9   0   3         52.15         52.35         3.64 o                         
  10   0   3        141.72        138.54         7.43 o                         
 -10   1   3         22.04         22.67         4.34 o                         
  -9   1   3        220.22        235.10        11.66 o                         
  -8   1   3        249.84        268.65        12.17 o                         
  -7   1   3         68.22         68.93         4.39 o                         
  -6   1   3        301.42        296.81         8.90 o                         
  -5   1   3          9.50          7.65         1.99 o                         
  -4   1   3       1236.66       1357.20        32.69 o                         
  -3   1   3        837.45        851.92        15.53 o                         
  -2   1   3        564.57        570.56        14.77 o                         
  -1   1   3        790.74        736.80        44.39 o                         
   0   1   3        245.31        240.43         6.67 o                         
   1   1   3        906.02        837.60         9.53 o                         
   2   1   3        691.83        656.17         8.07 o                         
   3   1   3        806.64        802.70        11.38 o                         
   4   1   3         13.84         10.36         1.90 o                         
   5   1   3         53.05         56.21         3.23 o                         
   6   1   3          1.09          0.96         1.18 o                         
   7   1   3         60.10         52.53         3.87 o                         
   8   1   3        163.65        158.55         5.79 o                         
   9   1   3        137.72        143.48         5.81 o                         
  10   1   3         25.86         29.22         3.62 o                         
  -3   2   3         39.59         33.83         3.26 o                         
  -2   2   3       1621.29       1702.01        38.39 o                         
   0   2   3         26.96         21.51         1.67 o                         
   1   2   3        719.19        742.07        10.05 o                         
   2   2   3        638.11        659.63        16.46 o                         
   3   2   3         67.72         64.72         2.82 o                         
   4   2   3        316.15        334.27        11.14 o                         
   5   2   3          3.62          1.84         1.32 o                         
   6   2   3        344.25        339.78        16.81 o                         
   7   2   3        204.85        191.96         7.15 o                         
   8   2   3         21.18         22.46         2.53 o                         
   9   2   3          5.96          5.97         2.02 o                         
  10   2   3          1.68          0.60         2.28 o                         
  -9   3   3          6.68          5.34         2.98 o                         
  -8   3   3          9.45          8.87         3.23 o                         
  -7   3   3         65.43         66.77         6.10 o                         
  -6   3   3         92.80         98.57         7.05 o                         
  -5   3   3        130.76        137.21         8.09 o                         
  -4   3   3        204.40        196.27         9.44 o                         
  -3   3   3         29.22         27.89         3.40 o                         
  -1   3   3        231.80        246.12         4.86 o                         
   0   3   3        747.43        768.22        16.85 o                         
   2   3   3         27.98         27.41         1.72 o                         
   3   3   3         33.47         37.43         2.30 o                         
   4   3   3        345.21        374.52        12.55 o                         
   5   3   3        222.27        227.42         6.95 o                         
   6   3   3        210.00        211.85         6.05 o                         
   7   3   3         30.04         28.46         2.58 o                         
   8   3   3          0.44          1.05         1.87 o                         
   9   3   3          7.91         11.35         2.59 o                         
  -9   4   3          8.41          4.56         5.51 o                         
  -8   4   3          4.36         -5.98         5.98 o                         
  -7   4   3         22.32         25.05         4.94 o                         
  -6   4   3         28.19         30.83         3.79 o                         
  -5   4   3         29.87         36.48         4.53 o                         
  -4   4   3         45.12         45.85         3.01 o                         
  -3   4   3        550.15        575.54        14.58 o                         
   3   4   3        235.75        230.61        12.18 o                         
   4   4   3        115.65        122.12         4.84 o                         
   5   4   3         14.52         15.01         1.72 o                         
   6   4   3          5.94          6.31         1.62 o                         
   7   4   3        111.24        114.99         4.89 o                         
   8   4   3        224.64        220.33         9.17 o                         
   9   4   3         14.54         10.54         5.16 o                         
  -6   5   3         86.01         92.69         7.89 o                         
  -5   5   3        182.59        185.52         6.72 o                         
   5   5   3         11.62         10.15         1.91 o                         
   6   5   3         90.23        109.82         8.01 o                         
   7   5   3         13.28         22.47         4.31 o                         
  -5  -5   4         36.02         28.61         4.00 o                         
  -4  -5   4         40.77         33.32         4.31 o                         
  -3  -5   4         19.30         20.40         2.11 o                         
  -2  -5   4         36.83         35.12         2.54 o                         
  -1  -5   4         37.39         38.65         2.63 o                         
   0  -5   4         41.15         40.11         2.73 o                         
   1  -5   4         34.85         34.91         2.67 o                         
   2  -5   4         38.30         39.51         2.87 o                         
   3  -5   4         22.72         23.62         2.50 o                         
   4  -5   4         67.65         60.86         5.70 o                         
   5  -5   4         13.13         15.72         3.49 o                         
  -9  -4   4         95.05        104.79         7.92 o                         
  -6  -4   4          3.31          3.41         1.49 o                         
  -5  -4   4          9.09          3.48         1.61 o                         
  -4  -4   4        183.46        184.11         6.29 o                         
  -3  -4   4         91.19         97.13         4.59 o                         
  -2  -4   4         54.06         55.96         2.05 o                         
  -1  -4   4        191.97        188.90         5.34 o                         
   0  -4   4         36.90         35.16         2.21 o                         
   1  -4   4         81.25         79.41         3.29 o                         
   2  -4   4        249.96        249.51        20.29 o                         
   3  -4   4        123.02        124.60         3.23 o                         
   4  -4   4         71.00         66.96         3.05 o                         
   5  -4   4         90.05         89.46         3.35 o                         
   6  -4   4         25.42         25.35         2.54 o                         
   7  -4   4         21.35         17.94         2.45 o                         
   8  -4   4         72.31         76.88         5.57 o                         
 -10  -3   4         23.64         17.08         3.34 o                         
  -9  -3   4          7.57          3.03         2.05 o                         
  -8  -3   4          7.71          6.25         2.84 o                         
  -7  -3   4        108.08        116.92         8.18 o                         
  -6  -3   4         56.94         50.41         2.49 o                         
  -5  -3   4        100.74         97.09         3.80 o                         
  -4  -3   4          2.45          0.78         1.33 o                         
  -3  -3   4        142.19        137.42         3.99 o                         
  -2  -3   4        282.87        291.00         9.75 o                         
  -1  -3   4        699.41        756.50         8.67 o                         
   0  -3   4        580.31        605.07         8.30 o                         
   1  -3   4       1124.30       1188.58        14.35 o                         
   2  -3   4        434.39        441.99         7.61 o                         
   3  -3   4        181.74        184.67        10.65 o                         
   4  -3   4          0.98          0.86         1.26 o                         
   5  -3   4        181.50        185.70         6.43 o                         
   6  -3   4         21.80         23.11         3.61 o                         
   7  -3   4         15.28         15.71         2.24 o                         
   8  -3   4          5.06          6.01         1.93 o                         
   9  -3   4          1.83          1.08         1.94 o                         
 -10  -2   4          2.99          0.37         1.64 o                         
  -9  -2   4         33.10         30.87         2.66 o                         
  -8  -2   4         54.93         51.06         2.82 o                         
  -7  -2   4          2.05          1.30         1.35 o                         
  -6  -2   4         53.51         54.31         3.49 o                         
  -5  -2   4        171.96        164.68         8.29 o                         
  -4  -2   4        145.63        147.40         5.15 o                         
  -3  -2   4         49.02         54.18         2.48 o                         
  -2  -2   4        211.50        232.59         7.51 o                         
  -1  -2   4        369.28        381.30        11.00 o                         
   0  -2   4        304.71        293.25         6.02 o                         
   1  -2   4        637.96        641.19         9.11 o                         
   2  -2   4        911.04       1010.15        13.77 o                         
   3  -2   4         68.71         79.60         4.96 o                         
   4  -2   4        225.89        224.27         6.33 o                         
   5  -2   4         16.34         16.26         2.84 o                         
   6  -2   4         29.35         26.59         2.60 o                         
   7  -2   4        247.19        235.40         7.69 o                         
   8  -2   4        125.84        133.18        14.15 o                         
   9  -2   4         62.37         60.84         2.89 o                         
  10  -2   4         14.55         10.02         4.52 o                         
 -10  -1   4         13.91         18.73         4.15 o                         
  -9  -1   4         36.26         28.12         3.14 o                         
  -8  -1   4          3.68          2.30         1.21 o                         
  -7  -1   4        154.60        148.86         8.43 o                         
  -6  -1   4        405.56        382.47        13.77 o                         
  -5  -1   4         44.90         47.95         3.04 o                         
  -4  -1   4        171.11        179.59         5.58 o                         
  -3  -1   4        721.99        725.10        13.39 o                         
  -2  -1   4        914.29        932.78        20.47 o                         
  -1  -1   4        414.71        379.79         6.35 o                         
   0  -1   4        454.56        404.53         7.41 o                         
   1  -1   4        721.46        723.29        19.31 o                         
   2  -1   4          9.29          8.50         3.29 o                         
   3  -1   4        199.87        223.75         6.15 o                         
   4  -1   4        173.40        187.06         8.37 o                         
   5  -1   4          9.79          9.06         3.18 o                         
   6  -1   4         98.02        103.37         7.11 o                         
   7  -1   4        135.38        135.12         5.28 o                         
   8  -1   4         22.71         21.09         2.17 o                         
   9  -1   4        134.00        135.11         4.46 o                         
  10  -1   4         20.20         18.48         4.84 o                         
 -10   0   4          5.10          4.58         2.74 o                         
  -9   0   4          0.23         -2.29         2.29 o                         
  -8   0   4         15.22         20.19         3.49 o                         
  -7   0   4         15.88         10.84         2.86 o                         
  -6   0   4         83.01         79.98         2.11 o                         
  -5   0   4        471.75        465.63        14.66 o                         
  -4   0   4        686.52        530.83       178.86 o                         
  -3   0   4        155.27        142.93         5.79 o                         
  -2   0   4        292.91        290.37         8.39 o                         
  -1   0   4         65.05         44.70         2.30 o                         
   0   0   4         98.95         93.16         3.99 o                         
   1   0   4        331.37        297.96         8.86 o                         
   2   0   4        375.58        374.73        11.12 o                         
   3   0   4         37.70         37.80         3.50 o                         
   4   0   4          1.45          1.36         1.19 o                         
   5   0   4        205.10        207.22         6.89 o                         
   6   0   4         29.32         29.84         2.34 o                         
   7   0   4         15.66         15.63         4.36 o                         
   8   0   4          7.98          7.35         1.84 o                         
   9   0   4         87.81         96.03         5.78 o                         
  10   0   4        309.51        312.52        30.82 o                         
 -10   1   4         13.77         13.61         3.59 o                         
  -9   1   4         36.37         31.56         4.60 o                         
  -8   1   4          3.63          1.26         2.05 o                         
  -7   1   4        154.66        165.88         9.00 o                         
  -6   1   4        405.69        407.52        14.50 o                         
  -5   1   4         44.75         52.48         3.28 o                         
  -4   1   4        171.26        188.20         7.93 o                         
  -3   1   4        722.62        699.94        13.86 o                         
  -2   1   4        913.70        906.83        21.45 o                         
  -1   1   4        413.87        381.79         7.22 o                         
   0   1   4        454.50        399.94        10.70 o                         
   1   1   4        721.81        704.07         8.31 o                         
   2   1   4          9.35          8.53         0.77 o                         
   3   1   4        199.93        217.78         3.97 o                         
   4   1   4        173.12        198.03         5.29 o                         
   5   1   4          9.72         11.40         1.36 o                         
   6   1   4         97.88         99.06         4.76 o                         
   7   1   4        135.39        135.41        14.97 o                         
   8   1   4         22.79         24.89         3.03 o                         
   9   1   4        134.00        130.85         6.11 o                         
  10   1   4         20.33         22.85         3.40 o                         
  -5   2   4        171.93        167.06         9.05 o                         
  -3   2   4         49.12         54.18         4.25 o                         
   0   2   4        304.33        313.54         8.64 o                         
   1   2   4        638.64        658.97        10.22 o                         
   2   2   4        910.56        981.63        13.60 o                         
   3   2   4         68.55         79.72         3.16 o                         
   4   2   4        225.67        236.11         8.73 o                         
   5   2   4         16.41         17.20         2.09 o                         
   6   2   4         29.27         24.91         3.34 o                         
   7   2   4        247.37        245.44        11.17 o                         
   8   2   4        125.75        136.46        12.55 o                         
   9   2   4         62.32         63.03         3.99 o                         
  10   2   4         14.59         13.10         2.97 o                         
  -9   3   4          7.51          7.07         3.46 o                         
  -8   3   4          7.68         12.10         3.37 o                         
  -7   3   4        108.35        117.26         8.29 o                         
  -6   3   4         57.07         49.13         5.18 o                         
  -5   3   4        100.65         89.88         6.66 o                         
  -4   3   4          2.43          0.69         1.58 o                         
  -3   3   4        141.88        143.00         5.13 o                         
  -2   3   4        282.75        285.97         9.81 o                         
  -1   3   4        699.70        748.04        17.61 o                         
   0   3   4        580.74        626.47        14.71 o                         
   1   3   4       1124.55       1148.18        26.64 o                         
   2   3   4        434.01        438.99         8.80 o                         
   3   3   4        182.03        187.96         5.33 o                         
   4   3   4          0.97          1.00         1.36 o                         
   5   3   4        181.64        198.97         6.39 o                         
   6   3   4         21.76         24.27         3.49 o                         
   7   3   4         15.20         15.52         2.14 o                         
   8   3   4          5.10          4.92         2.49 o                         
   9   3   4          1.84          2.11         1.76 o                         
  -9   4   4         95.29        117.90         9.46 o                         
  -8   4   4         33.06         29.11         5.56 o                         
  -7   4   4         52.39         72.88         6.98 o                         
  -6   4   4          3.35          4.25         2.40 o                         
  -5   4   4          9.20          7.42         2.74 o                         
  -4   4   4        183.44        171.47         9.46 o                         
  -2   4   4         53.81         58.14         2.65 o                         
   2   4   4        250.02        216.99         7.32 o                         
   3   4   4        123.20        122.54         3.99 o                         
   4   4   4         70.80         72.01         3.72 o                         
   5   4   4         89.93         89.03         3.58 o                         
   6   4   4         25.27         30.00         2.45 o                         
   7   4   4         21.43         21.88         3.42 o                         
   8   4   4         72.35         79.04         4.54 o                         
   9   4   4         34.79         37.72         5.67 o                         
  -5   5   4         36.19         40.39         3.50 o                         
   6   5   4         25.69         36.16         4.69 o                         
   7   5   4         51.41         60.46         6.29 o                         
  -5  -5   5         23.51         20.40         3.53 o                         
  -4  -5   5         42.90         37.23         3.07 o                         
  -3  -5   5         60.78         56.97         3.53 o                         
  -2  -5   5         99.07        101.49         5.30 o                         
  -1  -5   5         33.89         34.63         2.46 o                         
   0  -5   5         29.46         30.50         2.40 o                         
   1  -5   5          0.06         -1.34         1.51 o                         
   2  -5   5          7.25          4.49         1.57 o                         
   3  -5   5         33.28         27.55         2.95 o                         
  -9  -4   5        115.08        115.35        14.27 o                         
  -8  -4   5          9.60          2.65         2.42 o                         
  -6  -4   5         19.89         16.84         2.05 o                         
  -5  -4   5         11.14         14.22         2.12 o                         
  -4  -4   5         74.23         69.53         3.87 o                         
  -3  -4   5        139.85        127.54         7.92 o                         
  -2  -4   5         89.06         86.88         2.65 o                         
  -1  -4   5         33.25         32.02         1.38 o                         
   0  -4   5         25.06         23.77         1.76 o                         
   1  -4   5         31.72         35.81         2.26 o                         
   2  -4   5         32.28         35.32         2.34 o                         
   3  -4   5        136.35        130.22         4.25 o                         
   4  -4   5          2.29          1.56         1.36 o                         
   5  -4   5         13.07         13.30         1.95 o                         
   6  -4   5         38.98         40.31         6.41 o                         
   7  -4   5          5.23          6.48         2.05 o                         
   8  -4   5         36.14         46.95         6.97 o                         
 -10  -3   5         20.19         17.36         3.33 o                         
  -9  -3   5         36.52         46.14         4.52 o                         
  -8  -3   5         46.60         37.44         4.94 o                         
  -7  -3   5        157.39        144.30        15.29 o                         
  -6  -3   5        179.77        151.21         9.46 o                         
  -5  -3   5         50.73         47.57         2.66 o                         
  -4  -3   5         17.03         17.03         1.65 o                         
  -3  -3   5         13.87         12.11         1.43 o                         
  -2  -3   5         88.60         91.93         3.26 o                         
  -1  -3   5         16.49         16.24         1.35 o                         
   0  -3   5        541.05        580.92        10.15 o                         
   1  -3   5         53.13         49.53         1.89 o                         
   2  -3   5          4.83          4.05         0.83 o                         
   3  -3   5         56.15         57.99         2.95 o                         
   4  -3   5         24.20         13.76         3.27 o                         
   5  -3   5        219.69        208.44         6.99 o                         
   6  -3   5         78.12         79.38         8.18 o                         
   7  -3   5         41.67         48.11         3.71 o                         
   8  -3   5          0.22          0.01         1.72 o                         
   9  -3   5          3.31          5.25         3.74 o                         
 -10  -2   5         95.23         90.93         4.22 o                         
  -9  -2   5          9.29          7.68         1.73 o                         
  -8  -2   5         77.47         63.67         4.31 o                         
  -7  -2   5         98.61         88.82         4.76 o                         
  -6  -2   5         47.35         49.78         3.34 o                         
  -5  -2   5        332.42        344.60         7.53 o                         
  -4  -2   5        206.87        204.17         4.49 o                         
  -3  -2   5        482.85        508.12         9.89 o                         
  -2  -2   5        345.22        353.22         9.96 o                         
  -1  -2   5        160.30        168.86         4.50 o                         
   0  -2   5       1000.26       1031.89        17.51 o                         
   1  -2   5        161.26        184.42         4.98 o                         
   2  -2   5        498.12        486.14        10.56 o                         
   3  -2   5        480.77        491.94        23.42 o                         
   4  -2   5         20.30         21.78         2.16 o                         
   5  -2   5         70.53         66.90         3.59 o                         
   6  -2   5         16.74         16.56         2.25 o                         
   7  -2   5         16.52         15.43         4.03 o                         
   8  -2   5         51.44         57.10         6.31 o                         
   9  -2   5        196.24        198.18        10.06 o                         
 -10  -1   5         57.91         57.75         6.50 o                         
  -9  -1   5         87.08         81.23         3.16 o                         
  -8  -1   5         63.84         62.96         6.38 o                         
  -7  -1   5        110.74         99.67         6.83 o                         
  -6  -1   5         45.36         43.24         3.48 o                         
  -5  -1   5          6.17          8.54         2.21 o                         
  -4  -1   5         94.91         94.56         3.88 o                         
  -3  -1   5        428.33        436.36        11.76 o                         
  -2  -1   5       1916.36       1880.31        39.77 o                         
  -1  -1   5        140.28        123.88         3.49 o                         
   0  -1   5        420.59        401.20        11.34 o                         
   1  -1   5        599.23        609.70        11.24 o                         
   2  -1   5        996.15        977.03        29.04 o                         
   3  -1   5        133.52        144.77         5.03 o                         
   4  -1   5       1104.50       1105.69        33.93 o                         
   5  -1   5        410.86        420.00        14.66 o                         
   6  -1   5        164.94        173.27         9.24 o                         
   7  -1   5        223.93        224.05         6.29 o                         
   8  -1   5        147.60        153.99         6.43 o                         
   9  -1   5         64.93         58.72         3.43 o                         
  10  -1   5         26.04         32.22         6.22 o                         
 -10   0   5         31.63         46.43         5.75 o                         
  -9   0   5         18.40         28.48         4.37 o                         
  -8   0   5          0.11         -0.41         2.05 o                         
  -7   0   5         66.87         51.76         4.91 o                         
  -6   0   5          3.01          3.32         1.43 o                         
  -5   0   5        471.29        506.08        22.34 o                         
  -4   0   5        169.88        157.20         6.88 o                         
  -3   0   5        192.19        226.05         9.82 o                         
  -2   0   5         52.40         59.82         2.60 o                         
  -1   0   5       2210.23       2081.32        31.03 o                         
   0   0   5       1109.57       1015.29        16.32 o                         
   1   0   5        385.84        381.80        11.17 o                         
   2   0   5       1818.18       1713.53        38.76 o                         
   3   0   5          1.52          2.65         1.94 o                         
   4   0   5        381.07        387.03         8.47 o                         
   5   0   5        557.91        605.16        11.98 o                         
   6   0   5       1146.85       1207.49        21.25 o                         
   7   0   5        112.53        111.55         4.57 o                         
   8   0   5        121.15        116.77         4.88 o                         
   9   0   5         17.40         14.96         5.11 o                         
  10   0   5         67.61         63.16         5.23 o                         
 -10   1   5         57.82         45.77         6.00 o                         
  -9   1   5         87.06         85.33         7.16 o                         
  -8   1   5         63.86         61.66         5.82 o                         
  -7   1   5        110.54        115.39         7.48 o                         
  -6   1   5         45.28         45.90         3.42 o                         
  -5   1   5          6.15          8.14         1.97 o                         
  -4   1   5         94.99         91.58         5.53 o                         
  -3   1   5        428.29        423.02         8.06 o                         
  -2   1   5       1916.34       1885.21        28.85 o                         
  -1   1   5        140.26        125.39         3.66 o                         
   0   1   5        420.57        395.96        11.22 o                         
   1   1   5        599.60        600.34         9.24 o                         
   2   1   5        996.52        994.77        11.77 o                         
   3   1   5        133.61        152.36         3.67 o                         
   4   1   5       1104.31       1131.77        16.70 o                         
   5   1   5        410.75        412.81        16.16 o                         
   6   1   5        165.05        167.48         7.01 o                         
   7   1   5        224.37        221.72         7.66 o                         
   8   1   5        147.80        140.04        19.82 o                         
   9   1   5         65.11         54.52         5.07 o                         
  10   1   5         26.11         24.32         3.39 o                         
  -9   2   5          9.29         11.35         3.52 o                         
  -8   2   5         77.24         75.93         6.76 o                         
  -7   2   5         98.21         91.83         7.08 o                         
  -6   2   5         47.30         51.31         5.06 o                         
  -5   2   5        332.92        348.62         9.67 o                         
  -4   2   5        206.59        198.52         9.12 o                         
  -3   2   5        482.72        502.29        15.60 o                         
  -2   2   5        345.30        335.96        11.76 o                         
  -1   2   5        160.00        165.22         6.11 o                         
   0   2   5       1000.43       1087.81        24.59 o                         
   1   2   5        161.19        189.68         4.92 o                         
   2   2   5        497.60        540.50        10.33 o                         
   3   2   5        480.91        497.10        10.14 o                         
   4   2   5         20.34         21.47         2.49 o                         
   5   2   5         70.70         70.36         4.37 o                         
   6   2   5         16.78         17.10         2.33 o                         
   7   2   5         16.59         13.07         4.66 o                         
   8   2   5         51.39         57.27         5.92 o                         
   9   2   5        196.06        202.72         6.94 o                         
  10   2   5         20.41         20.02         4.41 o                         
  -8   3   5         46.72         50.58         5.78 o                         
  -7   3   5        157.48        143.34         9.21 o                         
  -3   3   5         13.94         12.58         2.45 o                         
  -2   3   5         88.72         96.11         5.50 o                         
  -1   3   5         16.54         18.46         1.95 o                         
   0   3   5        540.74        575.47        14.78 o                         
   1   3   5         53.42         45.53         3.42 o                         
   2   3   5          4.86          5.90         1.26 o                         
   3   3   5         56.15         59.73         3.92 o                         
   4   3   5         24.24         21.85         3.87 o                         
   5   3   5        220.05        235.09         7.04 o                         
   6   3   5         77.94         87.38         4.52 o                         
   7   3   5         41.56         44.59         3.67 o                         
   8   3   5          0.21         -1.65         1.65 o                         
   9   3   5          3.29          2.38         2.38 o                         
  -7   4   5         10.13         14.09         3.72 o                         
  -6   4   5         19.96         23.20         4.16 o                         
  -5   4   5         11.09          9.85         2.96 o                         
  -3   4   5        140.07        136.63         5.44 o                         
  -2   4   5         89.09         94.28         3.97 o                         
  -1   4   5         33.27         35.11         2.38 o                         
   4   4   5          2.29          1.67         1.73 o                         
   5   4   5         13.01         12.88         1.70 o                         
   6   4   5         38.96         46.89         2.95 o                         
   7   4   5          5.25          6.08         1.82 o                         
   8   4   5         36.11         36.64         3.09 o                         
   9   4   5         37.13         51.57         4.65 o                         
  -5   5   5         23.57         21.94         2.38 o                         
  -4   5   5         43.00         42.99         1.91 o                         
   4   5   5        105.03         69.88         4.52 o                         
   6   5   5         72.71        100.88         7.27 o                         
  -5  -5   6         23.07         24.83         3.62 o                         
  -4  -5   6          1.97         -2.05         2.90 o                         
  -3  -5   6          0.85         -0.32         2.73 o                         
  -2  -5   6         60.66         55.24         5.54 o                         
  -1  -5   6         32.14         26.58         2.72 o                         
   0  -5   6         53.38         51.67         3.87 o                         
   1  -5   6         65.66         62.46         3.58 o                         
   2  -5   6         38.01         30.16         4.96 o                         
   3  -5   6         43.08         40.62         5.69 o                         
  -8  -4   6         30.06         25.66         4.43 o                         
  -7  -4   6         54.46         45.09         5.21 o                         
  -6  -4   6         61.40         54.38         3.75 o                         
  -5  -4   6         42.34         38.87         3.23 o                         
  -4  -4   6         28.00         18.87         2.36 o                         
  -3  -4   6          5.02          4.02         1.28 o                         
  -2  -4   6          9.66          9.50         1.00 o                         
  -1  -4   6         10.35          9.44         0.97 o                         
   0  -4   6          2.54          1.54         0.86 o                         
   1  -4   6         92.04        104.50         4.15 o                         
   2  -4   6        170.65        159.50         4.70 o                         
   3  -4   6        121.28        114.57         7.63 o                         
   4  -4   6         19.10         17.74         3.30 o                         
   5  -4   6          6.66          4.42         2.03 o                         
   6  -4   6          1.17          0.55         1.74 o                         
   7  -4   6         41.64         45.56         3.50 o                         
   8  -4   6         19.27         28.40         5.78 o                         
 -10  -3   6         16.25         18.17         3.48 o                         
  -9  -3   6         26.32         22.38         4.34 o                         
  -8  -3   6         33.37         41.82         5.09 o                         
  -7  -3   6          7.50         11.66         2.19 o                         
  -6  -3   6        121.06        125.64        14.62 o                         
  -5  -3   6         90.67         80.44         3.01 o                         
  -4  -3   6         26.69         21.58         2.58 o                         
  -3  -3   6         98.50         97.05         3.43 o                         
  -2  -3   6         64.19         62.21         7.96 o                         
  -1  -3   6        147.52        155.36         3.23 o                         
   0  -3   6          3.61          3.66         0.67 o                         
   1  -3   6         42.82         45.28         1.92 o                         
   2  -3   6         39.18         39.84         2.35 o                         
   3  -3   6          1.56          0.41         1.40 o                         
   4  -3   6        118.32        114.10         7.04 o                         
   5  -3   6         20.43         24.85         2.81 o                         
   6  -3   6         45.88         41.51         3.79 o                         
   7  -3   6         28.23         30.14         3.21 o                         
   8  -3   6         18.87         23.04         2.98 o                         
   9  -3   6         40.94         42.23         7.14 o                         
 -10  -2   6         24.29         20.00         2.33 o                         
  -9  -2   6         30.83         25.26         2.60 o                         
  -8  -2   6         53.66         41.99         7.88 o                         
  -7  -2   6         87.67         65.27         4.74 o                         
  -6  -2   6          6.74          4.21         1.25 o                         
  -5  -2   6         37.32         40.33         2.39 o                         
  -4  -2   6         97.90        109.98         3.63 o                         
  -3  -2   6        305.66        295.70         5.45 o                         
  -2  -2   6         69.37         65.30         6.21 o                         
  -1  -2   6        280.52        284.66         6.50 o                         
   0  -2   6        157.28        155.67         4.50 o                         
   1  -2   6         79.33         74.58         3.55 o                         
   2  -2   6        144.89        140.68         4.86 o                         
   3  -2   6        312.90        328.57         8.66 o                         
   4  -2   6        232.04        231.57         5.70 o                         
   5  -2   6         96.47        107.69         9.00 o                         
   6  -2   6         90.62         87.38         6.80 o                         
   7  -2   6         89.22         99.56         7.63 o                         
   8  -2   6         37.22         40.28         5.69 o                         
   9  -2   6          7.40          8.52         2.10 o                         
 -10  -1   6          9.21          5.72         2.86 o                         
  -9  -1   6          5.64          2.27         1.19 o                         
  -8  -1   6         16.28         10.95         3.15 o                         
  -7  -1   6        125.81        116.97         5.69 o                         
  -6  -1   6         93.42         97.00         4.75 o                         
  -5  -1   6        529.75        526.40        12.08 o                         
  -4  -1   6        210.37        208.44         6.26 o                         
  -3  -1   6       1298.96       1328.07        30.21 o                         
  -2  -1   6        193.78        199.77         6.16 o                         
  -1  -1   6       1203.88       1220.87        25.65 o                         
   0  -1   6        494.91        471.73        13.55 o                         
   1  -1   6        888.11        941.97        16.42 o                         
   2  -1   6       1505.75       1488.41        28.48 o                         
   3  -1   6        462.90        471.53        13.98 o                         
   4  -1   6        111.46        120.23         5.10 o                         
   5  -1   6        526.41        530.14        17.54 o                         
   6  -1   6        116.62        107.14         7.51 o                         
   7  -1   6          5.09          6.32         1.65 o                         
   8  -1   6        107.33        105.71         6.80 o                         
   9  -1   6         36.50         37.50         6.80 o                         
 -10   0   6          9.19          7.23         3.02 o                         
  -9   0   6        126.13        138.53         9.18 o                         
  -8   0   6          0.03         -1.23         1.95 o                         
  -7   0   6        340.13        323.54        12.04 o                         
  -6   0   6        216.14        212.08         7.27 o                         
  -5   0   6        151.18        158.37         7.96 o                         
  -4   0   6        281.48        282.90        10.07 o                         
  -3   0   6       2020.88       2035.70        31.74 o                         
  -2   0   6        634.02        642.49        11.41 o                         
  -1   0   6       1876.44       2033.38        30.67 o                         
   0   0   6        157.22        158.79         4.14 o                         
   1   0   6       1410.62       1448.74        33.46 o                         
   2   0   6        144.06        131.00         6.28 o                         
   3   0   6        290.83        292.96        10.94 o                         
   4   0   6       1099.72       1103.16        32.31 o                         
   5   0   6         47.03         46.49         2.77 o                         
   6   0   6        118.90        113.52         7.13 o                         
   7   0   6        168.10        185.27         6.81 o                         
   8   0   6         10.19          5.91         1.54 o                         
   9   0   6          1.55          2.52         1.56 o                         
  10   0   6         13.78         22.82         4.44 o                         
 -10   1   6          9.17         12.89         3.50 o                         
  -9   1   6          5.69          4.38         2.58 o                         
  -8   1   6         16.24         15.37         3.27 o                         
  -7   1   6        125.71        120.70         6.65 o                         
  -6   1   6         93.33         92.27         4.85 o                         
  -5   1   6        529.30        545.11        29.92 o                         
  -4   1   6        210.45        209.81         9.23 o                         
  -3   1   6       1299.55       1338.14        21.44 o                         
  -2   1   6        194.09        208.98         4.95 o                         
  -1   1   6       1204.16       1243.35        27.26 o                         
   0   1   6        494.60        479.58        13.45 o                         
   1   1   6        886.72        926.41        34.07 o                         
   2   1   6       1505.88       1486.49        19.92 o                         
   3   1   6        462.63        497.44        13.89 o                         
   4   1   6        111.45        127.07         3.27 o                         
   5   1   6        526.77        524.94        10.05 o                         
   6   1   6        116.38        110.12         3.88 o                         
   7   1   6          5.13          4.98         2.49 o                         
   8   1   6        107.53         98.14         5.44 o                         
   9   1   6         36.65         36.68         6.80 o                         
  10   1   6          4.27          3.53         2.92 o                         
  -9   2   6         30.66         23.67         4.44 o                         
  -8   2   6         53.67         41.60         5.13 o                         
  -7   2   6         87.83         87.40         6.73 o                         
  -6   2   6          6.73          7.64         1.97 o                         
  -5   2   6         37.49         40.99         3.20 o                         
  -4   2   6         98.00        112.35         4.95 o                         
  -3   2   6        305.29        291.67        11.25 o                         
  -2   2   6         69.37         69.42         4.80 o                         
  -1   2   6        280.86        282.36         9.22 o                         
   0   2   6        157.27        161.44         6.45 o                         
   1   2   6         79.26         79.07         4.58 o                         
   2   2   6        144.94        148.60         3.65 o                         
   3   2   6        312.31        332.38         7.68 o                         
   4   2   6        232.29        242.90         8.83 o                         
   5   2   6         96.55         94.37         4.27 o                         
   6   2   6         90.53         87.14         4.47 o                         
   7   2   6         89.43         84.69         9.09 o                         
   8   2   6         37.30         36.09         3.81 o                         
   9   2   6          7.59          7.33         2.95 o                         
  10   2   6         43.46         36.76         5.35 o                         
  -5   3   6         90.57         86.12         6.80 o                         
  -4   3   6         26.63         25.46         3.55 o                         
  -2   3   6         64.37         66.88         3.93 o                         
  -1   3   6        147.26        153.07         6.23 o                         
   0   3   6          3.59          3.77         1.82 o                         
   1   3   6         42.91         52.10         3.89 o                         
   2   3   6         39.24         42.51         3.25 o                         
   3   3   6          1.55          2.67         1.35 o                         
   4   3   6        118.19        108.97         4.30 o                         
   5   3   6         20.45         20.32         2.32 o                         
   6   3   6         45.86         44.18         3.44 o                         
   7   3   6         28.23         32.87         3.58 o                         
   8   3   6         19.02         24.19         3.14 o                         
   9   3   6         40.75         49.65         4.48 o                         
  -6   4   6         61.42         75.02         6.76 o                         
  -5   4   6         42.27         44.92         5.15 o                         
  -3   4   6          5.08          4.54         2.02 o                         
  -2   4   6          9.65          9.58         1.31 o                         
  -1   4   6         10.36          9.82         1.36 o                         
   0   4   6          2.55          0.67         1.63 o                         
   4   4   6         19.03         21.87         3.97 o                         
   5   4   6          6.56          4.73         1.94 o                         
   6   4   6          1.16          1.81         1.60 o                         
   7   4   6         41.56         47.46         3.28 o                         
   8   4   6         19.20         26.63         2.86 o                         
   9   4   6          7.75         13.03         4.38 o                         
  -4   5   6          2.00          0.59         1.13 o                         
   3   5   6         43.16         31.06         2.73 o                         
   4   5   6          8.42          2.80         1.92 o                         
  -4  -5   7          3.56          3.36         2.77 o                         
  -3  -5   7         12.86         11.98         3.45 o                         
  -2  -5   7         44.30         34.77         4.63 o                         
  -1  -5   7          4.81          5.90         3.49 o                         
   0  -5   7         36.52         41.73         5.29 o                         
   1  -5   7        109.73        112.53         8.18 o                         
   2  -5   7          9.99          7.23         3.75 o                         
  -7  -4   7         35.02         32.26         4.44 o                         
  -6  -4   7          8.96          7.65         2.43 o                         
  -5  -4   7         13.00         13.30         1.71 o                         
  -4  -4   7         63.83         52.17         5.10 o                         
  -3  -4   7        104.15         92.73         2.56 o                         
  -2  -4   7         25.36         23.33         1.33 o                         
  -1  -4   7         14.69         12.91         1.61 o                         
   0  -4   7         29.37         26.32         1.46 o                         
   1  -4   7         34.92         35.82         1.79 o                         
   2  -4   7        133.26        145.30         6.55 o                         
   3  -4   7         85.28         93.66         6.94 o                         
   4  -4   7         71.53         77.24         6.38 o                         
   5  -4   7          1.89          2.82         2.03 o                         
   6  -4   7         12.26         14.88         4.97 o                         
   7  -4   7         64.68         64.66         6.32 o                         
 -10  -3   7         14.08         13.04         3.17 o                         
  -9  -3   7         15.52         17.77         3.84 o                         
  -8  -3   7         20.32         18.30         3.67 o                         
  -7  -3   7        122.85        120.48        15.67 o                         
  -6  -3   7         28.01         17.63         1.96 o                         
  -5  -3   7        288.23        261.58        11.38 o                         
  -4  -3   7        109.95        107.57         3.22 o                         
  -3  -3   7         99.83         96.12         2.77 o                         
  -2  -3   7         44.28         41.91         1.83 o                         
  -1  -3   7        228.30        216.01         5.30 o                         
   0  -3   7         73.06         65.74         2.89 o                         
   1  -3   7         92.54         98.85         3.68 o                         
   2  -3   7        156.86        165.08         4.70 o                         
   3  -3   7         34.50         31.72         3.53 o                         
   4  -3   7        206.44        212.34        10.25 o                         
   5  -3   7        100.58         94.09         4.76 o                         
   6  -3   7        166.16        156.42         6.30 o                         
   7  -3   7         14.56         13.67         2.54 o                         
   8  -3   7          0.14         -2.49         3.75 o                         
   9  -3   7          2.60          4.09         4.49 o                         
 -10  -2   7         60.16         54.78         3.37 o                         
  -9  -2   7        110.96        113.50         8.36 o                         
  -8  -2   7         83.34         88.40         6.94 o                         
  -7  -2   7        178.32        160.71         7.24 o                         
  -6  -2   7         78.26         82.04         9.59 o                         
  -5  -2   7        471.61        469.95        30.74 o                         
  -4  -2   7        106.53        103.87         4.21 o                         
  -3  -2   7        470.70        470.62        12.30 o                         
  -2  -2   7        351.99        331.00         8.36 o                         
  -1  -2   7         30.86         28.23         1.94 o                         
   0  -2   7        152.31        162.67         4.81 o                         
   1  -2   7        358.44        360.59         8.23 o                         
   2  -2   7         81.68         80.22         2.96 o                         
   3  -2   7        357.54        353.13         9.38 o                         
   4  -2   7        185.19        172.96         6.68 o                         
   5  -2   7         97.16        108.56         7.48 o                         
   6  -2   7        106.07         93.53         7.20 o                         
   7  -2   7         38.96         42.54         5.76 o                         
   8  -2   7         11.69         16.35         4.55 o                         
   9  -2   7         24.98         25.96         3.02 o                         
 -10  -1   7          5.60          4.55         1.05 o                         
  -9  -1   7         94.94         83.57         5.86 o                         
  -8  -1   7        101.44         92.82         6.22 o                         
  -7  -1   7         52.27         51.37         3.08 o                         
  -6  -1   7         97.34         87.51         5.28 o                         
  -5  -1   7         81.01         77.84         3.23 o                         
  -4  -1   7        341.04        351.54         9.77 o                         
  -3  -1   7        213.45        229.20         7.68 o                         
  -2  -1   7        331.58        342.86         9.22 o                         
  -1  -1   7        118.16         85.42         4.97 o                         
   0  -1   7        605.07        638.37        12.11 o                         
   1  -1   7       1049.61       1064.83        18.90 o                         
   2  -1   7        561.14        615.76        12.56 o                         
   3  -1   7        103.42        110.15         4.64 o                         
   4  -1   7        105.16        104.71         4.90 o                         
   5  -1   7        196.36        167.55         8.34 o                         
   6  -1   7         90.35         94.50         7.23 o                         
   7  -1   7         82.17         79.92         3.85 o                         
   8  -1   7         53.77         59.33         3.90 o                         
   9  -1   7        163.60        163.58         7.16 o                         
 -10   0   7         59.55         64.63         6.82 o                         
  -9   0   7          0.38         -0.47         2.20 o                         
  -8   0   7         21.78         25.05         4.26 o                         
  -7   0   7         68.00         67.17         4.36 o                         
  -6   0   7        165.24        173.53         6.62 o                         
  -5   0   7         11.19         10.97         1.37 o                         
  -4   0   7         97.19         99.45         5.47 o                         
  -3   0   7         90.02         76.19         3.04 o                         
  -2   0   7        609.79        655.44        11.86 o                         
  -1   0   7        530.05        548.68        14.25 o                         
   0   0   7       1618.49       1692.46        26.75 o                         
   1   0   7        212.68        223.78         8.64 o                         
   2   0   7        319.71        348.28        11.88 o                         
   3   0   7         24.21         22.91         3.26 o                         
   4   0   7         37.29         31.85         3.00 o                         
   5   0   7        111.56        117.94         3.90 o                         
   6   0   7         15.31         15.98         2.18 o                         
   7   0   7        128.45        133.82        12.34 o                         
   8   0   7         10.62          7.03         4.83 o                         
   9   0   7         32.04         36.79         3.10 o                         
  10   0   7         44.75         44.15         5.97 o                         
 -10   1   7          5.50          2.71         2.82 o                         
  -9   1   7         94.69         98.21         7.83 o                         
  -8   1   7        101.59        108.97         7.74 o                         
  -7   1   7         52.42         51.62         4.00 o                         
  -6   1   7         97.53         93.98         4.99 o                         
  -5   1   7         81.15         83.29         2.53 o                         
  -4   1   7        341.05        343.16         7.28 o                         
  -3   1   7        213.87        229.02         5.49 o                         
  -2   1   7        331.92        339.32         7.25 o                         
  -1   1   7        118.40        113.23         2.52 o                         
   0   1   7        604.38        614.21        16.24 o                         
   1   1   7       1049.15       1097.12        26.81 o                         
   2   1   7        561.38        601.91        11.84 o                         
   3   1   7        103.61        101.09         3.84 o                         
   4   1   7        105.27        102.56         3.64 o                         
   5   1   7        196.41        181.15         4.35 o                         
   6   1   7         90.31         89.66         3.57 o                         
   7   1   7         82.28         81.88         3.62 o                         
   8   1   7         53.78         47.23         4.47 o                         
   9   1   7        163.36        160.31         9.88 o                         
  10   1   7          7.67          7.55         3.12 o                         
  -9   2   7        110.79        125.56         9.17 o                         
  -8   2   7         83.24        102.17         7.89 o                         
  -7   2   7        178.26        166.72         7.19 o                         
  -6   2   7         78.73         79.05         9.15 o                         
  -5   2   7        471.95        505.85        12.46 o                         
  -4   2   7        106.89        105.53         4.95 o                         
  -3   2   7        471.49        445.54        15.18 o                         
  -2   2   7        351.42        336.71        12.07 o                         
  -1   2   7         30.88         21.83         1.80 o                         
   0   2   7        152.54        162.91        12.00 o                         
   1   2   7        358.95        374.54        11.98 o                         
   2   2   7         81.61         83.34         3.20 o                         
   3   2   7        357.29        360.00         5.95 o                         
   4   2   7        184.97        177.23         4.14 o                         
   5   2   7         97.10        105.55         4.57 o                         
   6   2   7        106.34         93.40         4.61 o                         
   7   2   7         38.85         36.72         3.36 o                         
   8   2   7         11.66         13.99         2.68 o                         
   9   2   7         25.00         19.97         3.97 o                         
  10   2   7         23.59         26.29         4.66 o                         
  -6   3   7         27.99         17.74         4.02 o                         
  -5   3   7        288.34        283.39        12.66 o                         
  -4   3   7        110.14        110.48         7.26 o                         
  -2   3   7         44.26         45.55         3.46 o                         
  -1   3   7        228.31        246.08         8.64 o                         
   0   3   7         72.85         69.19         4.58 o                         
   1   3   7         92.59         94.29         5.56 o                         
   2   3   7        156.89        170.65         8.15 o                         
   3   3   7         34.52         33.68         1.98 o                         
   4   3   7        206.30        198.87         9.92 o                         
   5   3   7        100.82         96.94         4.43 o                         
   6   3   7        166.21        168.02         6.34 o                         
   7   3   7         14.48         12.85         2.46 o                         
   8   3   7          0.14         -0.61         1.93 o                         
   9   3   7          2.59          5.16         2.95 o                         
  -6   4   7          8.95         11.64         3.39 o                         
  -5   4   7         12.93         12.11         3.12 o                         
  -4   4   7         63.63         50.69         4.85 o                         
  -3   4   7        103.90         97.06         5.10 o                         
  -2   4   7         25.39         19.94         5.15 o                         
  -1   4   7         14.79         13.62         2.35 o                         
   0   4   7         29.32         29.77         3.08 o                         
   1   4   7         34.87         37.25         3.70 o                         
   4   4   7         71.61         71.63         4.93 o                         
   5   4   7          1.91          1.39         1.35 o                         
   6   4   7         12.21         14.26         2.20 o                         
   7   4   7         64.70         62.85         4.27 o                         
   8   4   7        175.06        209.96         6.99 o                         
  -4   5   7          3.62          3.39         1.61 o                         
  -3   5   7         12.80         11.50         1.99 o                         
   3   5   7         39.46         31.03         3.28 o                         
   4   5   7          1.31         -3.01         3.27 o                         
  -4  -5   8         13.20         13.33         3.28 o                         
  -3  -5   8         29.10         26.44         4.08 o                         
  -2  -5   8          8.57          2.33         2.95 o                         
  -1  -5   8        249.50        253.40        11.41 o                         
   0  -5   8        144.31        147.39         8.75 o                         
   1  -5   8         11.91         16.26         4.03 o                         
  -6  -4   8          0.52         -0.29         1.77 o                         
  -5  -4   8         44.30         36.10         3.67 o                         
  -4  -4   8         19.65         16.89         2.18 o                         
  -3  -4   8        305.83        274.47        10.45 o                         
  -2  -4   8         50.16         40.27         2.87 o                         
  -1  -4   8         31.22         30.13         2.45 o                         
   0  -4   8         86.13         89.74         3.84 o                         
   1  -4   8        265.15        283.79         7.24 o                         
   2  -4   8         34.57         27.26         2.71 o                         
   3  -4   8         46.58         31.06         4.52 o                         
   4  -4   8         22.58         20.71         3.86 o                         
   5  -4   8         45.52         51.21         5.78 o                         
   6  -4   8         40.22         43.51         5.72 o                         
  -9  -3   8         41.21         41.28         5.19 o                         
  -8  -3   8         18.99         18.33         3.50 o                         
  -7  -3   8         38.07         27.79         3.93 o                         
  -6  -3   8         11.26         11.95         1.70 o                         
  -5  -3   8         25.33         23.12         3.38 o                         
  -4  -3   8         39.26         33.16         2.54 o                         
  -3  -3   8         49.03         49.53         2.86 o                         
  -2  -3   8          1.15          0.89         0.32 o                         
  -1  -3   8         66.98         65.04         2.87 o                         
   0  -3   8         34.12         31.67         2.22 o                         
   1  -3   8         28.17         28.56         2.26 o                         
   2  -3   8         36.25         38.05         3.19 o                         
   3  -3   8        194.49        199.12         6.49 o                         
   4  -3   8          1.37          1.37         3.34 o                         
   5  -3   8        183.05        164.23         6.39 o                         
   6  -3   8         31.60         40.78         5.51 o                         
   7  -3   8         49.03         53.42         6.47 o                         
 -10  -2   8        137.52        131.57         5.16 o                         
  -9  -2   8         31.40         37.44         5.03 o                         
  -8  -2   8          0.25          1.22         2.18 o                         
  -7  -2   8          6.67          4.93         1.78 o                         
  -6  -2   8         89.83         80.43         4.46 o                         
  -5  -2   8         43.35         45.49         3.13 o                         
  -4  -2   8         36.35         36.20         2.54 o                         
  -3  -2   8          0.38          0.75         0.79 o                         
  -2  -2   8         35.48         31.51         1.64 o                         
  -1  -2   8        154.51        167.29         7.45 o                         
   0  -2   8         96.62        101.68         5.76 o                         
   1  -2   8        189.61        188.16         8.36 o                         
   2  -2   8         72.59         73.18         3.85 o                         
   3  -2   8         61.39         67.27         4.06 o                         
   4  -2   8         71.56         78.33         4.59 o                         
   5  -2   8         52.72         50.73         4.12 o                         
   6  -2   8         76.04         74.01         6.77 o                         
   7  -2   8         50.12         43.11         5.88 o                         
   8  -2   8         49.42         41.02         6.19 o                         
 -10  -1   8         68.84         59.20         2.39 o                         
  -9  -1   8        226.74        245.57        12.33 o                         
  -8  -1   8        167.52        179.76         7.60 o                         
  -7  -1   8         24.25         21.02         2.14 o                         
  -6  -1   8         71.25         69.24         3.33 o                         
  -5  -1   8        131.90        124.73         4.21 o                         
  -4  -1   8        241.42        238.30        10.32 o                         
  -3  -1   8         19.28         16.21         1.69 o                         
  -2  -1   8        304.74        328.92         9.24 o                         
  -1  -1   8        159.87        151.45         7.17 o                         
   0  -1   8         76.92         76.81         4.87 o                         
   1  -1   8        285.01        301.87         7.77 o                         
   2  -1   8         44.29         45.90         2.96 o                         
   3  -1   8        142.75        139.23         5.39 o                         
   4  -1   8          3.88          2.15         2.13 o                         
   5  -1   8         32.66         30.78         4.40 o                         
   6  -1   8        120.90        121.46         8.40 o                         
   7  -1   8         41.60         36.33         2.88 o                         
   8  -1   8        149.26        150.92         7.30 o                         
   9  -1   8         25.23         22.52         3.17 o                         
 -10   0   8          1.48          2.14         2.73 o                         
  -9   0   8        128.03        144.74         9.59 o                         
  -8   0   8        145.72        145.72         6.88 o                         
  -7   0   8        648.44        663.39        15.89 o                         
  -6   0   8        562.63        569.83        11.48 o                         
  -5   0   8        109.87        100.84         3.87 o                         
  -4   0   8        251.77        250.41         9.66 o                         
  -3   0   8         11.09         24.73         3.84 o                         
  -2   0   8        203.03        229.87         5.69 o                         
  -1   0   8        574.85        592.34        12.43 o                         
   0   0   8        173.29        224.66         5.78 o                         
   1   0   8         66.31         58.19         4.40 o                         
   2   0   8         65.44         61.08         4.72 o                         
   3   0   8          0.86          3.55         2.49 o                         
   4   0   8        229.94        252.89         9.26 o                         
   5   0   8          4.07          5.17         1.65 o                         
   6   0   8          3.97          3.95         1.75 o                         
   7   0   8          2.22          4.67         1.89 o                         
   8   0   8         59.09         56.76         3.80 o                         
   9   0   8          1.52          0.87         1.66 o                         
  -9   1   8        226.81        218.98        12.20 o                         
  -8   1   8        167.33        171.69         7.66 o                         
  -7   1   8         24.28         22.48         2.91 o                         
  -6   1   8         71.40         74.24         4.55 o                         
  -5   1   8        132.05        129.09         3.54 o                         
  -4   1   8        241.89        252.50         7.38 o                         
  -3   1   8         19.27         19.22         1.60 o                         
  -2   1   8        304.24        337.20        10.78 o                         
  -1   1   8        160.01        159.01         3.73 o                         
   0   1   8         77.02         77.62         5.35 o                         
   1   1   8        285.12        298.55        10.91 o                         
   2   1   8         44.13         45.01         2.25 o                         
   3   1   8        142.86        134.03         4.06 o                         
   4   1   8          3.85          2.74         1.43 o                         
   5   1   8         32.53         29.47         1.98 o                         
   6   1   8        120.80        114.58         4.14 o                         
   7   1   8         41.67         34.05         3.20 o                         
   8   1   8        149.09        147.90         5.12 o                         
   9   1   8         25.30         20.50         3.90 o                         
  10   1   8         26.03         19.53         4.12 o                         
  -9   2   8         31.34         32.26         4.97 o                         
  -8   2   8          0.24         -0.50         2.10 o                         
  -7   2   8          6.64          8.71         2.20 o                         
  -6   2   8         89.76         82.41         4.84 o                         
  -5   2   8         43.10         57.31         3.91 o                         
  -4   2   8         36.28         39.25         3.18 o                         
  -3   2   8          0.38          1.58         1.57 o                         
  -2   2   8         35.62         33.19         2.99 o                         
  -1   2   8        154.70        151.21         4.81 o                         
   0   2   8         96.24         93.60         3.78 o                         
   1   2   8        189.48        179.02         8.08 o                         
   2   2   8         72.53         70.72         2.03 o                         
   3   2   8         61.47         68.88         4.01 o                         
   4   2   8         71.69         74.12         3.16 o                         
   5   2   8         52.90         49.80         3.88 o                         
   6   2   8         76.01         72.21         4.20 o                         
   7   2   8         50.34         45.44         3.72 o                         
   8   2   8         49.36         45.82         3.99 o                         
   9   2   8         37.61         31.78         4.75 o                         
  10   2   8          6.35          9.53         3.39 o                         
  -7   3   8         37.88         30.40         4.71 o                         
  -6   3   8         11.21          7.44         3.20 o                         
  -5   3   8         25.37         22.28         2.75 o                         
  -4   3   8         39.05         37.47         3.20 o                         
  -2   3   8          1.10          0.92         1.45 o                         
  -1   3   8         67.40         57.32         4.21 o                         
   0   3   8         34.13         34.50         3.64 o                         
   1   3   8         28.08         35.16         3.96 o                         
   2   3   8         36.25         39.49         4.59 o                         
   3   3   8        195.04        198.75         5.31 o                         
   4   3   8          1.37          1.65         1.17 o                         
   5   3   8        182.89        184.98         6.18 o                         
   6   3   8         31.59         39.09         3.17 o                         
   7   3   8         48.92         51.95         3.95 o                         
   8   3   8         15.09         22.25         3.89 o                         
   9   3   8         29.17         31.89         4.81 o                         
  -6   4   8          0.50          2.58         3.06 o                         
  -4   4   8         19.39         17.00         3.34 o                         
  -3   4   8        305.84        283.08         7.52 o                         
  -2   4   8         50.17         51.91         3.89 o                         
  -1   4   8         31.33         28.86         3.26 o                         
   0   4   8         86.08         91.33         5.34 o                         
   1   4   8        265.81        273.65        10.54 o                         
   2   4   8         34.63         33.39         4.12 o                         
   4   4   8         22.64         16.85         3.09 o                         
   5   4   8         45.48         47.83         4.26 o                         
   6   4   8         40.29         44.89         3.45 o                         
   7   4   8         11.50         13.40         2.38 o                         
   8   4   8         11.92         16.98         4.93 o                         
  -3   5   8         28.95         27.51         2.86 o                         
  -2   5   8          8.58         12.35         2.16 o                         
  -1   5   8        249.39        222.65         5.17 o                         
  -4  -5   9         46.69         44.45         4.71 o                         
  -3  -5   9         48.95         49.05         5.15 o                         
  -2  -5   9          1.04          0.98         2.83 o                         
  -1  -5   9          0.20         -1.06         2.86 o                         
   0  -5   9          7.92          8.17         3.40 o                         
  -5  -4   9         66.69         72.35         6.73 o                         
  -4  -4   9        147.64        123.60         6.89 o                         
  -3  -4   9        137.53        128.16         6.74 o                         
  -2  -4   9        154.88        150.73         8.69 o                         
  -1  -4   9         19.69         22.13         2.59 o                         
   0  -4   9          0.45          0.27         1.61 o                         
   1  -4   9          1.26          1.19         1.81 o                         
   2  -4   9        120.54        117.80         4.91 o                         
   3  -4   9          3.99          5.91         2.54 o                         
   4  -4   9          8.27         12.03         2.49 o                         
   5  -4   9         21.67         28.51         5.00 o                         
   6  -4   9         19.29         17.32         4.16 o                         
  -9  -3   9         17.19         20.00         4.06 o                         
  -8  -3   9          0.14          0.40         2.42 o                         
  -7  -3   9         40.49         36.34         5.32 o                         
  -6  -3   9         60.45         52.74         3.65 o                         
  -5  -3   9         28.48         21.20         3.63 o                         
  -4  -3   9         48.08         36.89         2.49 o                         
  -3  -3   9         26.73         17.60         1.58 o                         
  -2  -3   9        256.25        268.28        10.63 o                         
  -1  -3   9         44.85         42.24         2.94 o                         
   0  -3   9        325.34        317.87         8.35 o                         
   1  -3   9         29.93         31.53         2.89 o                         
   2  -3   9          3.14          4.51         1.95 o                         
   3  -3   9        175.47        159.57         5.16 o                         
   4  -3   9        320.48        311.52        13.32 o                         
   5  -3   9         41.18         50.39         5.79 o                         
   6  -3   9         38.60         38.11         5.26 o                         
   7  -3   9          4.58         12.17         3.75 o                         
 -10  -2   9        124.34        135.29         9.59 o                         
  -9  -2   9        105.58        111.58         8.24 o                         
  -8  -2   9         22.34         18.87         2.83 o                         
  -7  -2   9         24.09         19.34         2.10 o                         
  -6  -2   9          1.12         -0.51         1.13 o                         
  -5  -2   9        305.54        292.52        10.46 o                         
  -4  -2   9        109.62        105.31         4.14 o                         
  -3  -2   9        183.08        178.96         5.00 o                         
  -2  -2   9        352.95        294.11        20.13 o                         
  -1  -2   9        201.58        191.45         7.41 o                         
   0  -2   9        125.15        119.29         4.95 o                         
   1  -2   9        206.61        194.60         6.53 o                         
   2  -2   9        211.20        232.45         7.20 o                         
   3  -2   9         37.17         33.90         3.56 o                         
   4  -2   9        104.58        101.12         5.35 o                         
   5  -2   9         38.13         33.10         3.55 o                         
   6  -2   9        157.73        158.86         9.94 o                         
   7  -2   9         25.23         21.45         4.78 o                         
 -10  -1   9         11.67         11.51         3.77 o                         
  -9  -1   9        129.71        140.15         9.31 o                         
  -8  -1   9        173.91        186.42        10.91 o                         
  -7  -1   9        113.76        116.91         4.63 o                         
  -6  -1   9         13.99         13.73         1.75 o                         
  -5  -1   9        280.52        281.69         6.82 o                         
  -4  -1   9        282.19        278.16         7.27 o                         
  -3  -1   9         36.40         36.49         2.23 o                         
  -2  -1   9         20.94         20.84         1.56 o                         
  -1  -1   9         66.52         79.64         5.28 o                         
   0  -1   9         81.68         87.16         5.60 o                         
   1  -1   9         35.63         35.19         3.90 o                         
   2  -1   9          2.93         10.36         2.19 o                         
   3  -1   9        110.16        112.11         5.04 o                         
   4  -1   9          9.29          5.58         2.05 o                         
   5  -1   9         19.56         18.76         3.10 o                         
   6  -1   9         10.38          8.04         2.60 o                         
   7  -1   9         26.63         33.39         2.98 o                         
   8  -1   9         25.16         23.40         2.72 o                         
   9  -1   9         54.59         54.58         4.49 o                         
 -10   0   9          9.68          6.99         3.24 o                         
  -9   0   9         15.26         18.98         3.89 o                         
  -8   0   9         57.45         54.28         4.38 o                         
  -7   0   9        144.10        166.11         7.08 o                         
  -6   0   9         14.58         15.70         1.84 o                         
  -5   0   9          3.11          1.78         1.46 o                         
  -4   0   9        114.03        111.81         4.27 o                         
  -3   0   9        117.35        134.35         6.35 o                         
  -2   0   9         68.45         69.96         2.93 o                         
  -1   0   9        227.72        250.96         6.52 o                         
   0   0   9         61.81         53.41         2.71 o                         
   1   0   9        380.78        405.09        13.73 o                         
   2   0   9          3.60          3.50         2.23 o                         
   3   0   9         28.35         27.21         3.01 o                         
   4   0   9         41.54         46.66         5.35 o                         
   5   0   9        230.25        221.87         7.04 o                         
   6   0   9         63.55         61.66         3.23 o                         
   7   0   9         14.81         13.34         2.28 o                         
   8   0   9          0.65         -0.23         2.17 o                         
   9   0   9         55.72         47.83         7.41 o                         
  -9   1   9        129.97        143.72         9.90 o                         
  -8   1   9        174.19        184.84         8.10 o                         
  -7   1   9        113.95        103.33         5.77 o                         
  -6   1   9         13.90         13.43         1.30 o                         
  -5   1   9        280.59        279.98         6.02 o                         
  -4   1   9        282.11        265.36         6.54 o                         
  -3   1   9         36.28         37.68         1.78 o                         
  -2   1   9         21.00         19.87         1.70 o                         
  -1   1   9         66.62         72.34         2.21 o                         
   0   1   9         81.30         91.46         2.49 o                         
   1   1   9         35.53         32.84         1.86 o                         
   2   1   9          2.93          6.14         1.30 o                         
   3   1   9        109.75        113.36         3.83 o                         
   4   1   9          9.22          7.79         1.67 o                         
   5   1   9         19.62         14.27         2.11 o                         
   6   1   9         10.34          9.37         1.65 o                         
   7   1   9         26.61         26.46         2.37 o                         
   8   1   9         25.21         22.69         2.42 o                         
   9   1   9         54.86         43.45         5.50 o                         
  -8   2   9         22.33         23.99         3.31 o                         
  -7   2   9         24.03         19.70         3.68 o                         
  -6   2   9          1.09          0.69         1.59 o                         
  -5   2   9        305.34        284.42        11.54 o                         
  -4   2   9        109.67        116.45         7.21 o                         
  -3   2   9        182.74        165.86         5.35 o                         
  -2   2   9        352.46        345.73         7.84 o                         
  -1   2   9        201.40        186.17         5.65 o                         
   0   2   9        125.19        125.95         4.59 o                         
   1   2   9        207.02        201.43         9.05 o                         
   2   2   9        210.75        209.09         5.90 o                         
   3   2   9         36.94         30.94         1.83 o                         
   4   2   9        104.45        104.43         3.21 o                         
   5   2   9         38.32         34.56         2.48 o                         
   6   2   9        157.92        145.27         4.78 o                         
   7   2   9         25.26         23.24         2.92 o                         
   8   2   9         10.23         10.07         2.93 o                         
   9   2   9         30.04         38.08         5.12 o                         
  -7   3   9         40.51         39.27         3.87 o                         
  -6   3   9         60.56         55.88         4.24 o                         
  -5   3   9         28.29         30.15         3.10 o                         
  -4   3   9         47.95         33.31         3.11 o                         
  -2   3   9        256.47        254.75         9.94 o                         
  -1   3   9         44.93         48.73         4.12 o                         
   0   3   9        325.41        319.23        11.67 o                         
   1   3   9         29.86         31.43         3.96 o                         
   2   3   9          3.08          9.25         3.27 o                         
   3   3   9        175.60        169.03         5.93 o                         
   4   3   9        320.38        324.34        14.93 o                         
   5   3   9         40.91         41.67         2.96 o                         
   6   3   9         38.70         35.11         3.05 o                         
   7   3   9          4.66          6.84         2.04 o                         
   8   3   9          0.67          1.61         2.42 o                         
   9   3   9         11.52         10.87         3.46 o                         
  -5   4   9         66.73         70.14         6.51 o                         
  -4   4   9        148.00        140.41         9.25 o                         
  -3   4   9        137.67        140.15         5.20 o                         
  -2   4   9        154.74        144.03         6.99 o                         
  -1   4   9         19.62         20.12         3.12 o                         
   0   4   9          0.43         -0.50         2.23 o                         
   1   4   9          1.24          2.43         2.70 o                         
   2   4   9        120.64        120.70         7.49 o                         
   5   4   9         21.88         22.24         2.84 o                         
   6   4   9         19.11         15.78         2.36 o                         
   7   4   9         27.14         25.62         4.93 o                         
  -2   5   9          1.00          2.93         2.17 o                         
  -1   5   9          0.20         -0.43         1.22 o                         
  -3  -5  10          0.34          1.79         3.14 o                         
  -2  -5  10         22.21         23.08         4.11 o                         
  -1  -5  10         28.71         27.22         4.50 o                         
  -6  -4  10          4.63          3.59         3.09 o                         
  -5  -4  10        106.89        131.19         9.06 o                         
  -4  -4  10        151.62        148.56         6.34 o                         
  -3  -4  10        456.38        436.23        11.43 o                         
  -2  -4  10        121.20        124.78         4.46 o                         
  -1  -4  10         51.41         52.58         3.86 o                         
   0  -4  10          0.42          2.40         2.68 o                         
   1  -4  10        259.15        271.23         9.85 o                         
   2  -4  10        118.53        132.88         6.45 o                         
   3  -4  10         68.33         73.79         4.88 o                         
   4  -4  10         26.76         29.43         4.75 o                         
   5  -4  10          5.60          7.14         3.81 o                         
  -8  -3  10          0.68          0.75         2.20 o                         
  -7  -3  10          3.45          4.78         1.92 o                         
  -6  -3  10         23.80         20.81         2.46 o                         
  -5  -3  10          8.85          9.13         1.71 o                         
  -4  -3  10         26.00         24.29         2.01 o                         
  -3  -3  10        178.63        164.20         8.67 o                         
  -2  -3  10        149.57        165.41         8.46 o                         
  -1  -3  10       1520.27       1570.76        38.92 o                         
   0  -3  10        779.08        835.50        23.79 o                         
   1  -3  10         71.89         69.85         6.00 o                         
   2  -3  10         37.55         35.40         4.91 o                         
   3  -3  10        120.43        101.59         5.62 o                         
   4  -3  10          5.72          6.71         2.59 o                         
   5  -3  10          8.13          7.82         3.49 o                         
   6  -3  10         21.69         18.93         4.18 o                         
   7  -3  10         27.90         31.18         5.28 o                         
 -10  -2  10         78.23         86.04         7.67 o                         
  -9  -2  10         44.64         49.29         5.66 o                         
  -8  -2  10         15.29         15.50         3.40 o                         
  -7  -2  10         63.64         58.97         3.46 o                         
  -6  -2  10          5.11          4.82         1.36 o                         
  -5  -2  10         49.13         45.60         2.69 o                         
  -4  -2  10         66.41         65.44         4.66 o                         
  -3  -2  10        379.64        397.14         8.47 o                         
  -2  -2  10        915.84        904.96        17.88 o                         
  -1  -2  10        182.33        182.65         6.38 o                         
   0  -2  10        154.74        146.70         5.60 o                         
   1  -2  10        943.72        964.47        18.97 o                         
   2  -2  10        340.72        363.08         9.41 o                         
   3  -2  10        107.10        105.82         5.28 o                         
   4  -2  10          8.85          9.40         3.10 o                         
   5  -2  10        207.93        210.06        13.11 o                         
   6  -2  10         25.95         19.58         4.02 o                         
   7  -2  10          2.74         -2.04         3.99 o                         
 -10  -1  10          3.12          1.06         2.70 o                         
  -9  -1  10        331.02        341.69        15.19 o                         
  -8  -1  10        182.90        190.02         8.92 o                         
  -7  -1  10         80.06         79.26         3.94 o                         
  -6  -1  10        286.32        293.54         7.35 o                         
  -5  -1  10        291.30        300.41         8.21 o                         
  -4  -1  10        587.60        600.90        17.71 o                         
  -3  -1  10         90.13         88.12         5.98 o                         
  -2  -1  10         46.91         45.42         2.32 o                         
  -1  -1  10         74.39         73.45         3.98 o                         
   0  -1  10         87.18         93.71         4.18 o                         
   1  -1  10         19.08         15.34         1.92 o                         
   2  -1  10        163.46        164.88         6.06 o                         
   3  -1  10        785.56        778.03        16.60 o                         
   4  -1  10        129.13        122.06         5.84 o                         
   5  -1  10          0.77          1.37         2.19 o                         
   6  -1  10         39.73         37.91         4.13 o                         
   7  -1  10        322.65        322.32        20.91 o                         
   8  -1  10        114.63        115.79         6.31 o                         
   9  -1  10          8.98         10.75         3.01 o                         
  -9   0  10          7.24          7.39         3.05 o                         
  -8   0  10         17.11         21.88         2.08 o                         
  -7   0  10        734.57        760.66        17.84 o                         
  -6   0  10       1215.88       1294.70        20.44 o                         
  -5   0  10        617.78        625.53        13.42 o                         
  -4   0  10        191.76        203.46         9.37 o                         
  -3   0  10          1.45          1.88         1.33 o                         
  -2   0  10          0.48          3.17         0.84 o                         
  -1   0  10        256.24        282.10        12.99 o                         
   0   0  10         92.49         94.50         3.83 o                         
   1   0  10         40.06         35.47         4.02 o                         
   2   0  10         28.00         34.36         3.31 o                         
   3   0  10        119.75        106.42         5.03 o                         
   4   0  10        328.22        344.04        10.02 o                         
   5   0  10        889.14        929.55        15.25 o                         
   6   0  10         99.96         96.00         4.12 o                         
   7   0  10          0.13         -1.15         2.00 o                         
   8   0  10          0.21         -1.38         2.68 o                         
   9   0  10         31.91         32.60         3.28 o                         
  -9   1  10        330.89        356.61        16.01 o                         
  -8   1  10        182.73        179.57         8.02 o                         
  -7   1  10         79.97         82.93         5.21 o                         
  -6   1  10        286.09        275.74         6.13 o                         
  -5   1  10        290.98        289.08         7.11 o                         
  -4   1  10        587.26        595.44        11.87 o                         
  -3   1  10         89.86         90.83         5.70 o                         
  -2   1  10         47.06         46.46         3.69 o                         
  -1   1  10         74.38         73.54         2.36 o                         
   0   1  10         87.22         96.31         2.72 o                         
   1   1  10         19.12         14.65         1.38 o                         
   2   1  10        163.51        161.85         4.66 o                         
   3   1  10        785.37        784.83        13.06 o                         
   4   1  10        129.26        132.24         4.54 o                         
   5   1  10          0.75          0.80         1.64 o                         
   6   1  10         39.64         39.00         2.44 o                         
   7   1  10        323.05        336.63        15.55 o                         
   8   1  10        114.92        107.42        12.56 o                         
   9   1  10          8.86          3.75         2.68 o                         
  -8   2  10         15.24         19.21         4.18 o                         
  -7   2  10         63.54         67.96         4.81 o                         
  -6   2  10          5.05          4.72         1.88 o                         
  -5   2  10         49.42         53.91         4.00 o                         
  -4   2  10         66.35         57.54         6.56 o                         
  -3   2  10        380.14        362.16         8.98 o                         
  -2   2  10        915.94        867.55        16.52 o                         
  -1   2  10        182.90        187.35         5.89 o                         
   0   2  10        154.41        140.40         5.21 o                         
   1   2  10        943.66        945.11        26.10 o                         
   2   2  10        340.85        361.05         9.22 o                         
   3   2  10        106.98        103.35         3.53 o                         
   4   2  10          8.72          9.10         1.27 o                         
   5   2  10        207.52        201.24         8.16 o                         
   6   2  10         25.93         18.76         2.05 o                         
   7   2  10          2.72         -0.57         4.25 o                         
   8   2  10         16.72         11.60         3.20 o                         
   9   2  10         58.24         50.84         5.73 o                         
  -7   3  10          3.46          3.25         1.96 o                         
  -6   3  10         23.80         23.43         4.44 o                         
  -5   3  10          8.95          6.40         2.13 o                         
  -4   3  10         25.94         22.26         4.16 o                         
  -3   3  10        179.25        173.48         8.40 o                         
  -2   3  10        149.09        167.52         8.09 o                         
  -1   3  10       1520.80       1578.08        38.26 o                         
   0   3  10        778.76        817.02        23.07 o                         
   1   3  10         71.79         76.99         5.76 o                         
   2   3  10         37.35         28.26         4.24 o                         
   3   3  10        120.09        108.54         5.31 o                         
   4   3  10          5.65          8.62         1.34 o                         
   5   3  10          8.13         11.06         1.84 o                         
   6   3  10         21.78         21.89         2.54 o                         
   7   3  10         27.92         31.24         5.16 o                         
   8   3  10          1.42          3.14         2.62 o                         
   9   3  10         15.38         19.00         3.96 o                         
  -6   4  10          4.63          6.22         3.08 o                         
  -5   4  10        107.13        109.04         8.08 o                         
  -4   4  10        151.22        145.85         5.83 o                         
  -3   4  10        456.65        451.36        18.15 o                         
  -2   4  10        121.15        123.96         6.72 o                         
  -1   4  10         51.18         53.57         4.66 o                         
   0   4  10          0.43         -0.56         2.54 o                         
   1   4  10        259.11        276.70        11.38 o                         
   2   4  10        117.94        132.33         8.18 o                         
   3   4  10         68.12         54.23         6.06 o                         
   5   4  10          5.60          6.50         1.63 o                         
   6   4  10         30.12         28.11         4.72 o                         
  -5  -4  11         10.15          5.82         2.12 o                         
  -4  -4  11        135.32        127.99         6.03 o                         
  -3  -4  11        188.00        169.85         6.98 o                         
  -2  -4  11        103.24        108.59         7.20 o                         
  -1  -4  11        156.75        158.26         9.05 o                         
   0  -4  11        142.17        125.75         8.46 o                         
   1  -4  11         74.01         66.52         6.86 o                         
   2  -4  11        308.52        285.10        14.28 o                         
   3  -4  11         86.95         84.19         8.74 o                         
   5  -4  11         19.07         17.30         4.75 o                         
  -7  -3  11          0.82          1.85         3.37 o                         
  -6  -3  11         14.51         17.07         2.34 o                         
  -5  -3  11         41.44         31.28         2.61 o                         
  -4  -3  11         35.34         33.27         2.35 o                         
  -3  -3  11         63.85         65.78         5.70 o                         
  -2  -3  11        415.48        424.32        15.32 o                         
  -1  -3  11         54.14         65.67         5.57 o                         
   0  -3  11         78.50         85.27         6.63 o                         
   1  -3  11        270.12        271.80        12.13 o                         
   2  -3  11         16.28         22.23         3.14 o                         
   3  -3  11          5.83          3.72         3.83 o                         
   4  -3  11         27.83         35.64         6.85 o                         
   5  -3  11          2.28         -1.63         2.58 o                         
   6  -3  11         12.25         17.29         4.34 o                         
  -9  -2  11         90.98         84.82         7.24 o                         
  -8  -2  11         62.81         63.67         5.90 o                         
  -7  -2  11         35.07         35.22         2.80 o                         
  -6  -2  11          3.35          4.29         1.47 o                         
  -5  -2  11          7.63          7.16         1.39 o                         
  -4  -2  11        107.02        102.92         6.99 o                         
  -3  -2  11        375.96        383.47         9.67 o                         
  -2  -2  11        157.18        166.24         6.33 o                         
  -1  -2  11        395.84        385.22        16.63 o                         
   0  -2  11        128.90        126.24         6.52 o                         
   1  -2  11        439.18        453.77        11.54 o                         
   2  -2  11        492.67        510.80        17.54 o                         
   3  -2  11         49.95         46.20         5.10 o                         
   4  -2  11          6.16          2.09         2.22 o                         
   5  -2  11         51.72         44.01         4.26 o                         
   6  -2  11         72.41         80.54         5.65 o                         
 -10  -1  11         77.27         81.67         7.58 o                         
  -9  -1  11         73.84         90.74         7.55 o                         
  -8  -1  11         63.92         62.90         4.31 o                         
  -7  -1  11        208.91        228.04         6.74 o                         
  -6  -1  11         79.01         81.81         3.82 o                         
  -5  -1  11        504.02        533.98        12.05 o                         
  -4  -1  11        321.69        320.14         8.31 o                         
  -3  -1  11        561.96        594.67        12.17 o                         
  -2  -1  11         87.60         80.96         4.70 o                         
  -1  -1  11         53.15         55.20         3.34 o                         
   0  -1  11         23.35         24.15         2.33 o                         
   1  -1  11         51.11         52.17         3.31 o                         
   2  -1  11        265.01        266.39        11.62 o                         
   3  -1  11        837.28        826.34        17.85 o                         
   4  -1  11        283.28        287.75        18.93 o                         
   5  -1  11          6.16          5.21         2.57 o                         
   6  -1  11         44.06         47.59         4.52 o                         
   7  -1  11        147.97        151.97         5.99 o                         
   8  -1  11         73.43         83.88         5.63 o                         
   9  -1  11          8.09          8.04         2.90 o                         
  -9   0  11          3.61          5.59         3.02 o                         
  -8   0  11        145.91        143.12         4.34 o                         
  -7   0  11        358.44        397.04        21.82 o                         
  -6   0  11        139.78        138.19         5.00 o                         
  -5   0  11        561.93        607.36        13.28 o                         
  -4   0  11        247.28        240.85         6.95 o                         
  -3   0  11        202.11        197.67         8.34 o                         
  -2   0  11          4.54          4.56         2.45 o                         
  -1   0  11        869.12        662.85       208.12 o                         
   0   0  11         10.94          9.08         1.44 o                         
   1   0  11         85.16         88.16         6.26 o                         
   2   0  11          0.72         -0.75         1.61 o                         
   3   0  11          0.00         -0.80         1.86 o                         
   4   0  11         46.94         42.31         3.73 o                         
   5   0  11        437.41        444.97         9.33 o                         
   6   0  11        283.62        290.02         7.39 o                         
   7   0  11         70.96         83.70         4.67 o                         
   8   0  11         29.88         19.58         3.68 o                         
   9   0  11         76.34         85.02         6.41 o                         
  -9   1  11         73.71         82.59         7.60 o                         
  -8   1  11         63.91         67.18         6.61 o                         
  -7   1  11        209.21        202.73         5.01 o                         
  -6   1  11         78.84         79.76         3.12 o                         
  -5   1  11        503.76        515.24        10.97 o                         
  -4   1  11        321.81        324.63         7.91 o                         
  -3   1  11        562.57        593.10        11.80 o                         
  -2   1  11         87.07         88.09         3.30 o                         
  -1   1  11         53.04         56.20         2.18 o                         
   0   1  11         23.36         26.14         1.53 o                         
   1   1  11         51.57         50.07         2.93 o                         
   2   1  11        264.53        267.38         6.38 o                         
   3   1  11        838.19        863.18        14.16 o                         
   4   1  11        283.11        291.66         7.17 o                         
   5   1  11          6.20          6.15         1.82 o                         
   6   1  11         44.11         48.02         3.30 o                         
   7   1  11        147.50        148.05        13.00 o                         
   8   1  11         73.43         80.68        11.51 o                         
   9   1  11          8.11          6.41         2.98 o                         
  -8   2  11         62.73         62.03         6.69 o                         
  -7   2  11         35.11         41.31         3.95 o                         
  -6   2  11          3.36          6.82         2.52 o                         
  -5   2  11          7.65          8.17         2.10 o                         
  -4   2  11        107.13         99.64         4.26 o                         
  -3   2  11        375.47        354.38        11.95 o                         
  -2   2  11        157.32        158.17         7.82 o                         
  -1   2  11        396.25        388.86         9.55 o                         
   0   2  11        128.42        143.43         5.38 o                         
   1   2  11        439.37        440.10        10.79 o                         
   2   2  11        492.57        477.12        17.07 o                         
   3   2  11         49.93         45.76         3.18 o                         
   4   2  11          6.12          6.10         1.35 o                         
   5   2  11         51.84         45.02         2.44 o                         
   6   2  11         72.30         82.47         3.39 o                         
   7   2  11         25.90         20.79         3.50 o                         
   8   2  11         29.65         30.93         4.44 o                         
   9   2  11         60.28         58.70         6.04 o                         
  -7   3  11          0.84          1.73         2.92 o                         
  -6   3  11         14.54         14.59         2.63 o                         
  -5   3  11         41.45         39.93         3.64 o                         
  -3   3  11         64.03         52.84         4.80 o                         
  -2   3  11        414.80        403.30        14.49 o                         
  -1   3  11         54.20         50.75         4.75 o                         
   0   3  11         78.85         89.16         6.31 o                         
   1   3  11        269.80        275.48        11.76 o                         
   2   3  11         16.37         17.88         4.19 o                         
   3   3  11          5.85          7.27         3.64 o                         
   4   3  11         27.93         31.00         1.96 o                         
   5   3  11          2.27         -0.04         2.24 o                         
   6   3  11         12.23         13.73         3.53 o                         
   7   3  11         12.12         16.25         3.05 o                         
   8   3  11          8.21          6.45         2.76 o                         
  -6   4  11          9.04          6.45         3.20 o                         
  -5   4  11         10.10         10.24         2.13 o                         
  -4   4  11        135.31        128.87         5.68 o                         
  -3   4  11        188.07        173.38         8.99 o                         
  -2   4  11        103.45        109.31         6.60 o                         
  -1   4  11        157.03        167.19         8.49 o                         
   0   4  11        141.74        141.86         7.98 o                         
   1   4  11         74.12         74.64         6.22 o                         
   2   4  11        309.17        296.38        13.04 o                         
   3   4  11         87.11         99.06         8.14 o                         
   5   4  11         19.10         20.93         4.21 o                         
   6   4  11         54.97         62.72         6.69 o                         
  -5  -4  12         42.19         36.30         3.88 o                         
  -4  -4  12         11.61         10.98         2.59 o                         
  -3  -4  12         37.65         32.42         3.97 o                         
  -2  -4  12         43.61         32.22         4.44 o                         
  -1  -4  12         53.74         42.51         5.43 o                         
   0  -4  12         96.08         88.57         7.41 o                         
   1  -4  12         85.86         86.09         7.85 o                         
   2  -4  12        227.04        249.10        13.43 o                         
   3  -4  12         39.20         40.22         7.32 o                         
   4  -4  12          4.41          5.66         5.40 o                         
  -6  -3  12         57.59         72.02         7.76 o                         
  -5  -3  12         16.16         19.59         4.71 o                         
  -4  -3  12          2.51          1.06         0.58 o                         
  -3  -3  12        124.07        130.70         6.01 o                         
  -2  -3  12         73.25         75.30         4.60 o                         
  -1  -3  12        501.44        518.12        12.97 o                         
   0  -3  12        513.61        536.73        13.53 o                         
   1  -3  12        219.91        228.52        10.06 o                         
   2  -3  12         50.43         48.28         4.76 o                         
   3  -3  12         18.76         17.08         4.93 o                         
   4  -3  12         18.25         16.70         3.31 o                         
   5  -3  12          7.48          7.59         3.06 o                         
  -8  -2  12        167.68        195.68        10.29 o                         
  -7  -2  12         52.87         42.25         4.55 o                         
  -6  -2  12         20.51         23.27         2.29 o                         
  -5  -2  12         63.75         60.49         3.47 o                         
  -4  -2  12         42.08         40.09         2.59 o                         
  -3  -2  12        204.04        203.21         7.48 o                         
  -2  -2  12         85.40         89.32        10.29 o                         
  -1  -2  12        623.30        642.37        14.59 o                         
   0  -2  12        813.30        789.96        25.84 o                         
   1  -2  12        387.40        401.07        10.86 o                         
   2  -2  12        122.93        108.68         7.74 o                         
   3  -2  12         39.86         42.69         3.81 o                         
   4  -2  12         28.39         22.43         3.34 o                         
   5  -2  12          1.77         -0.97         2.39 o                         
   6  -2  12         18.42         15.64         3.35 o                         
  -9  -1  12          0.95          5.32         2.92 o                         
  -8  -1  12        107.73        108.50         7.87 o                         
  -7  -1  12        160.09        174.17         5.99 o                         
  -6  -1  12         84.53         86.99         5.53 o                         
  -5  -1  12        191.44        206.24         6.76 o                         
  -4  -1  12          3.32          3.95         1.28 o                         
  -3  -1  12        372.47        384.03        13.43 o                         
  -2  -1  12        491.42        509.02        12.29 o                         
  -1  -1  12        123.65        128.19         5.32 o                         
   0  -1  12         11.53          8.37         1.97 o                         
   1  -1  12        231.50        240.65         7.67 o                         
   2  -1  12        719.29        704.44        22.19 o                         
   3  -1  12        140.99        132.26         6.12 o                         
   4  -1  12        323.44        311.11        10.18 o                         
   5  -1  12        171.97        171.62         7.72 o                         
   6  -1  12        129.40        127.98         6.89 o                         
   7  -1  12        272.16        284.05        10.82 o                         
   8  -1  12         74.40         84.77         5.84 o                         
  -9   0  12          1.83          3.05         2.92 o                         
  -8   0  12          2.13          2.62         1.29 o                         
  -7   0  12          2.07          2.69         1.49 o                         
  -6   0  12         22.79         22.02         2.28 o                         
  -5   0  12        619.24        651.38        14.12 o                         
  -4   0  12         17.11         16.67         1.93 o                         
  -3   0  12          2.96          3.38         1.16 o                         
  -2   0  12          4.26          6.50         2.58 o                         
  -1   0  12          2.48          4.43         2.55 o                         
   0   0  12        243.67        243.51        11.10 o                         
   1   0  12        238.15        250.86        11.50 o                         
   2   0  12        249.21        245.74        11.00 o                         
   3   0  12        240.95        250.43         8.42 o                         
   4   0  12        725.95        794.67        47.17 o                         
   5   0  12        496.71        512.41        10.44 o                         
   6   0  12        590.27        629.08        12.99 o                         
   7   0  12         32.18         31.70         4.03 o                         
   8   0  12          8.94          3.99         2.93 o                         
  -8   1  12        107.96        119.45         8.75 o                         
  -7   1  12        159.80        157.15         4.55 o                         
  -6   1  12         84.14         80.18         3.30 o                         
  -5   1  12        191.55        196.74         7.73 o                         
  -4   1  12          3.20          5.41         1.53 o                         
  -3   1  12        371.78        401.38        20.65 o                         
  -2   1  12        492.54        512.25         8.75 o                         
  -1   1  12        123.75        132.56         3.76 o                         
   0   1  12         11.63          9.72         1.59 o                         
   1   1  12        231.81        245.63         6.46 o                         
   2   1  12        719.47        702.86        22.13 o                         
   3   1  12        141.07        154.34         5.00 o                         
   4   1  12        323.20        337.83         7.98 o                         
   5   1  12        171.42        185.82         5.95 o                         
   6   1  12        129.47        130.80         4.31 o                         
   7   1  12        271.91        280.26        15.06 o                         
   8   1  12         74.20         65.77         6.25 o                         
   9   1  12          9.26         10.00         3.43 o                         
  -7   2  12         52.72         54.89         6.06 o                         
  -6   2  12         20.61         24.98         3.15 o                         
  -5   2  12         63.45         53.86         3.39 o                         
  -4   2  12         41.77         38.99         2.88 o                         
  -3   2  12        204.05        205.69         9.46 o                         
  -2   2  12         85.23         83.10         4.15 o                         
  -1   2  12        622.98        620.26        23.55 o                         
   0   2  12        814.02        799.33        39.97 o                         
   1   2  12        388.01        376.67        10.08 o                         
   2   2  12        122.60        128.03         8.24 o                         
   3   2  12         40.33         34.71         3.43 o                         
   4   2  12         28.39         24.19         3.71 o                         
   5   2  12          1.74          0.55         1.12 o                         
   6   2  12         18.36         16.28         3.18 o                         
   7   2  12         18.39         18.49         3.34 o                         
   8   2  12         71.89         66.53         6.03 o                         
   9   2  12        156.53        152.98         9.58 o                         
  -6   3  12         57.52         62.18         4.78 o                         
  -5   3  12         16.16          9.87         3.71 o                         
  -4   3  12          2.45          1.11         2.32 o                         
  -3   3  12        124.20        122.09         7.51 o                         
  -2   3  12         73.14         72.16         5.75 o                         
  -1   3  12        501.16        455.88        16.37 o                         
   0   3  12        513.23        504.20        17.51 o                         
   1   3  12        220.55        216.61        10.75 o                         
   2   3  12         50.37         47.92         5.54 o                         
   3   3  12         18.87         12.82         4.30 o                         
   4   3  12         18.14         15.48         1.22 o                         
   5   3  12          7.59          9.74         1.60 o                         
   6   3  12          6.63          4.03         1.92 o                         
  -6   4  12         13.17          6.63         3.52 o                         
  -5   4  12         42.43         36.11         3.55 o                         
  -4   4  12         11.59          7.34         2.02 o                         
  -3   4  12         37.46         28.48         3.97 o                         
  -2   4  12         43.53         41.81         4.59 o                         
  -1   4  12         53.57         50.33         5.18 o                         
   0   4  12         95.99         93.84         6.83 o                         
   1   4  12         85.86         97.81         7.23 o                         
   2   4  12        226.65        240.17        11.95 o                         
   3   4  12         39.26         44.55         6.39 o                         
  -5  -4  13         27.99         31.94         4.82 o                         
  -4  -4  13        142.27        151.99         9.59 o                         
  -3  -4  13         29.74         24.81         4.18 o                         
  -2  -4  13         34.75         41.28         5.09 o                         
  -1  -4  13          1.40         -3.34         3.97 o                         
   0  -4  13         41.37         35.37         5.44 o                         
   1  -4  13        116.36         96.05         8.42 o                         
   2  -4  13         30.20         31.16         6.25 o                         
   3  -4  13         84.42         60.99         8.29 o                         
   4  -4  13         61.04         64.92         9.14 o                         
  -5  -3  13         47.61         43.52         6.69 o                         
  -4  -3  13         30.93         32.80         4.81 o                         
  -3  -3  13        107.92        119.75         8.56 o                         
  -2  -3  13        170.00        171.36         7.17 o                         
  -1  -3  13        127.44        125.52         6.06 o                         
   0  -3  13         25.33         24.23         3.19 o                         
   1  -3  13         46.24         43.22         4.07 o                         
   2  -3  13        127.98        136.08         6.87 o                         
   3  -3  13         11.54         10.72         4.65 o                         
   4  -3  13         12.79         20.53         5.79 o                         
   5  -3  13          3.32          2.32         4.76 o                         
  -7  -2  13         24.34         28.10         3.81 o                         
  -6  -2  13        124.74        128.19         5.43 o                         
  -5  -2  13        146.92        156.95         6.64 o                         
  -4  -2  13         27.69         22.83         2.02 o                         
  -3  -2  13        152.12        152.89         6.57 o                         
  -2  -2  13         95.19         95.80         9.74 o                         
  -1  -2  13        244.14        231.29         8.07 o                         
   0  -2  13         71.65         68.96         4.31 o                         
   1  -2  13          2.56          0.58         1.94 o                         
   2  -2  13         80.37         77.41         6.87 o                         
   3  -2  13         50.07         46.71         5.95 o                         
   4  -2  13         20.38         24.63         3.47 o                         
   5  -2  13          4.11          1.16         2.44 o                         
   6  -2  13         26.02         25.05         6.36 o                         
  -9  -1  13          4.73          7.73         3.27 o                         
  -8  -1  13          2.35          4.74         2.64 o                         
  -7  -1  13        102.00         93.88         5.10 o                         
  -6  -1  13         55.12         57.51         3.41 o                         
  -5  -1  13         36.61         38.33         2.97 o                         
  -4  -1  13        243.38        244.95         7.21 o                         
  -3  -1  13        343.63        333.27         9.90 o                         
  -2  -1  13         43.63         46.56         3.40 o                         
  -1  -1  13         24.44         19.06         2.42 o                         
   0  -1  13         99.96        102.94         5.56 o                         
   1  -1  13        275.11        260.19         8.32 o                         
   2  -1  13        163.26        160.79         9.44 o                         
   3  -1  13         96.88         84.40         5.18 o                         
   4  -1  13         27.22         23.57         3.28 o                         
   5  -1  13         40.18         39.60         6.75 o                         
   6  -1  13        261.11        279.49        15.24 o                         
   7  -1  13        109.93        109.82        12.46 o                         
  -9   0  13         27.49         31.62         4.87 o                         
  -8   0  13         15.55         16.06         3.40 o                         
  -7   0  13          1.53          2.09         1.62 o                         
  -6   0  13         17.92         19.39         3.44 o                         
  -5   0  13        305.66        308.14         8.79 o                         
  -4   0  13        166.27        190.42         6.32 o                         
  -3   0  13          7.72         11.61         2.24 o                         
  -2   0  13         10.94          5.96         1.43 o                         
  -1   0  13        291.93        254.29        11.83 o                         
   0   0  13         13.67         10.25         3.11 o                         
   1   0  13          9.26          6.80         3.08 o                         
   2   0  13          1.75          1.63         3.02 o                         
   3   0  13        723.63        746.23        17.03 o                         
   4   0  13        593.46        615.88        11.73 o                         
   5   0  13        224.24        234.44         6.71 o                         
   6   0  13        109.39        109.30         5.57 o                         
   7   0  13         27.14         21.20         3.11 o                         
  -8   1  13          2.29          3.61         2.73 o                         
  -7   1  13        102.19         96.45         3.95 o                         
  -6   1  13         55.16         51.81         4.09 o                         
  -5   1  13         36.57         34.88         7.14 o                         
  -4   1  13        243.01        234.04         6.86 o                         
  -3   1  13        343.75        347.64         7.00 o                         
  -2   1  13         43.82         41.96         4.12 o                         
  -1   1  13         24.59         21.92         1.94 o                         
   0   1  13         99.90        101.90         3.27 o                         
   1   1  13        275.69        271.60         7.05 o                         
   2   1  13        162.71        150.60         8.41 o                         
   3   1  13         96.76         95.89         4.12 o                         
   4   1  13         27.24         25.36         2.54 o                         
   5   1  13         40.20         41.18         3.92 o                         
   6   1  13        261.21        287.71        15.46 o                         
   7   1  13        110.18        100.94         5.80 o                         
   8   1  13         47.63         47.91         5.34 o                         
   9   1  13         14.07         11.32         3.49 o                         
  -7   2  13         24.37         27.42         4.62 o                         
  -6   2  13        124.29        134.88        12.71 o                         
  -5   2  13        146.80        142.35         5.47 o                         
  -4   2  13         27.67         22.66         3.23 o                         
  -3   2  13        151.90        149.21         5.72 o                         
  -2   2  13         95.06         89.06         4.47 o                         
  -1   2  13        244.40        241.26        13.48 o                         
   0   2  13         71.61         66.91         4.05 o                         
   1   2  13          2.50          1.43         2.04 o                         
   2   2  13         80.26         71.68         6.66 o                         
   3   2  13         49.98         46.09         4.92 o                         
   4   2  13         20.52         21.07         1.93 o                         
   5   2  13          4.06          2.90         1.39 o                         
   6   2  13         26.05         27.51         3.08 o                         
   7   2  13         26.21         28.64         3.90 o                         
   8   2  13         87.50         79.27         6.61 o                         
  -5   3  13         47.56         38.29         5.81 o                         
  -4   3  13         30.79         28.52         4.31 o                         
  -3   3  13        107.79         98.59         7.08 o                         
  -2   3  13        170.43        173.13         9.25 o                         
  -1   3  13        127.22        138.18         8.17 o                         
   0   3  13         25.18         20.94         4.09 o                         
   1   3  13         46.06         49.14         5.60 o                         
   2   3  13        127.99        122.83         8.71 o                         
   3   3  13         11.70         13.59         4.58 o                         
   4   3  13         12.69         19.94         5.13 o                         
   5   3  13          3.30          3.53         2.40 o                         
  -6   4  13         11.75         12.76         3.49 o                         
  -5   4  13         27.86         30.16         3.38 o                         
  -4   4  13        142.63        146.28         6.52 o                         
  -3   4  13         29.78         27.82         4.14 o                         
  -2   4  13         34.68         28.64         4.27 o                         
  -1   4  13          1.34         -0.35         3.40 o                         
   0   4  13         41.36         37.78         4.88 o                         
   1   4  13        116.17        113.06         8.04 o                         
   2   4  13         30.05         28.82         5.38 o                         
   3   4  13         84.44         87.74         8.20 o                         
   4   4  13         61.01         45.88         6.70 o                         
  -4  -4  14         81.78         89.20         7.64 o                         
  -3  -4  14         18.45         26.82         4.62 o                         
  -2  -4  14         48.17         44.26         5.72 o                         
  -1  -4  14          6.17          3.12         3.77 o                         
   0  -4  14          1.31         -0.47         3.74 o                         
   1  -4  14         66.63         57.57         7.02 o                         
   2  -4  14         71.01         85.39         9.02 o                         
   3  -4  14         63.84         67.32         8.65 o                         
  -5  -3  14        111.15        137.71         9.62 o                         
  -4  -3  14         78.90         63.94         6.61 o                         
  -3  -3  14         26.75         27.20         4.46 o                         
  -2  -3  14          2.39          3.14         2.62 o                         
  -1  -3  14         13.54         11.84         2.57 o                         
   0  -3  14         94.41         93.93         9.98 o                         
   1  -3  14         63.80         58.48         6.35 o                         
   2  -3  14         38.18         35.59         5.82 o                         
   3  -3  14          1.02         11.72         5.03 o                         
   4  -3  14         42.79         44.26         7.23 o                         
   5  -3  14         21.56         20.22         6.91 o                         
  -5  -2  14         27.72         27.53         3.31 o                         
  -4  -2  14         62.82         53.54         4.19 o                         
  -3  -2  14         89.58         89.50         9.22 o                         
  -2  -2  14         34.26         38.03         3.42 o                         
  -1  -2  14          6.75          5.60         1.98 o                         
   0  -2  14         11.56          7.78         2.14 o                         
   1  -2  14         12.70         12.44         3.93 o                         
   2  -2  14          4.68          2.53         2.02 o                         
   3  -2  14         45.73         52.62         6.17 o                         
   4  -2  14         10.68          9.91         2.89 o                         
   5  -2  14         72.06         76.93         8.53 o                         
   6  -2  14         54.06         43.19         7.49 o                         
  -8  -1  14         33.09         41.34         5.12 o                         
  -7  -1  14         55.79         59.60         4.16 o                         
  -6  -1  14         19.67         16.59         3.72 o                         
  -5  -1  14         24.42         29.61         2.72 o                         
  -4  -1  14         24.27         23.15         2.33 o                         
  -3  -1  14         62.60         53.03         3.96 o                         
  -2  -1  14         96.30         85.43         4.76 o                         
  -1  -1  14         44.82         39.91         3.35 o                         
   0  -1  14         84.66         74.33         4.39 o                         
   1  -1  14         15.22         15.13         2.39 o                         
   2  -1  14         13.54         13.80         2.45 o                         
   3  -1  14         42.86         39.22         3.87 o                         
   4  -1  14         51.75         57.63         4.69 o                         
   5  -1  14         73.10         73.32         8.17 o                         
   6  -1  14        143.72        146.64        11.29 o                         
  -8   0  14         34.94         39.52         5.32 o                         
  -7   0  14         39.86         50.01         4.04 o                         
  -6   0  14         41.64         53.46         3.82 o                         
  -5   0  14          0.20         -0.70         1.36 o                         
  -4   0  14         49.47         50.25         3.30 o                         
  -3   0  14         20.40         21.56         3.12 o                         
  -2   0  14        160.68        152.29         5.92 o                         
  -1   0  14         74.19         67.13         3.88 o                         
   0   0  14         80.83         63.94         3.68 o                         
   1   0  14        140.27        126.82         5.31 o                         
   2   0  14         43.57         37.96         3.06 o                         
   3   0  14          9.58          7.98         2.58 o                         
   4   0  14        171.04        171.80         5.67 o                         
   5   0  14         12.87         15.79         2.35 o                         
   6   0  14          3.94          2.92         4.41 o                         
  -8   1  14         33.10         38.83         5.53 o                         
  -7   1  14         55.69         49.19         3.13 o                         
  -6   1  14         19.69         19.07         2.42 o                         
  -5   1  14         24.39         27.74         2.61 o                         
  -4   1  14         24.20         24.68         3.42 o                         
  -3   1  14         62.54         68.12         3.94 o                         
  -2   1  14         95.94         91.26         3.24 o                         
  -1   1  14         44.79         45.57         2.73 o                         
   0   1  14         84.43         86.80         5.56 o                         
   1   1  14         15.29         17.31         1.62 o                         
   2   1  14         13.62         14.58         2.05 o                         
   3   1  14         42.92         40.61         2.94 o                         
   4   1  14         51.63         50.50         3.38 o                         
   5   1  14         72.99         73.06         4.93 o                         
   6   1  14        143.87        139.35        10.98 o                         
   7   1  14          0.61          0.76         2.29 o                         
   8   1  14         22.24         20.50         4.06 o                         
  -6   2  14          3.86          3.94         2.89 o                         
  -5   2  14         27.74         21.67         3.20 o                         
  -4   2  14         62.67         60.10         4.14 o                         
  -3   2  14         89.93         77.70         4.71 o                         
  -2   2  14         34.31         35.93         3.19 o                         
  -1   2  14          6.68          7.26         4.17 o                         
   0   2  14         11.62          6.19         2.23 o                         
   1   2  14         12.63         11.41         2.54 o                         
   2   2  14          4.70          6.54         3.45 o                         
   3   2  14         45.66         35.80         1.52 o                         
   4   2  14         10.61         10.35         1.56 o                         
   5   2  14         72.27         67.35         4.29 o                         
   6   2  14         53.98         52.28         6.44 o                         
   7   2  14         45.44         37.53         4.38 o                         
  -5   3  14        111.57        125.72         8.62 o                         
  -4   3  14         78.84         76.30         6.63 o                         
  -3   3  14         26.64         26.53         4.12 o                         
  -2   3  14          2.39          1.99         2.51 o                         
  -1   3  14         13.60         10.66         3.42 o                         
   0   3  14         94.21         94.09         5.14 o                         
   1   3  14         63.77         60.27         6.41 o                         
   2   3  14         38.27         40.81         5.70 o                         
   3   3  14          1.03          2.86         3.83 o                         
   4   3  14         42.97         55.34         7.20 o                         
   5   3  14         21.54         13.29         5.85 o                         
  -5   4  14         40.69         48.49         5.44 o                         
  -4   4  14         81.81         85.81         5.22 o                         
  -3   4  14         18.51         25.79         4.19 o                         
  -2   4  14         48.00         45.49         5.35 o                         
  -1   4  14          6.12          2.26         3.27 o                         
   0   4  14          1.34          0.76         3.43 o                         
   1   4  14         66.45         72.38         6.86 o                         
   2   4  14         71.13         84.19         7.92 o                         
   3   4  14         63.77         67.37         7.80 o                         
   4   4  14         61.02         57.00         7.68 o                         
  -2  -4  15         77.93         74.64         7.46 o                         
  -1  -4  15         18.07         14.62         4.49 o                         
   0  -4  15         10.26          9.24         4.34 o                         
   1  -4  15         33.49         42.76         6.55 o                         
  -5  -3  15          8.41          5.81         3.61 o                         
  -4  -3  15         83.27        102.50         8.37 o                         
  -3  -3  15          0.17          0.98         2.89 o                         
  -2  -3  15         47.91         36.82         5.63 o                         
  -1  -3  15         38.66         36.19         5.50 o                         
   0  -3  15         69.35         64.48         6.92 o                         
   1  -3  15         58.57         61.55         6.91 o                         
   2  -3  15         16.58         21.73         5.19 o                         
   3  -3  15          2.74          3.33         4.44 o                         
   4  -3  15         65.91         72.46         9.02 o                         
  -4  -2  15         53.85         56.10         5.17 o                         
  -3  -2  15         66.58         59.80         4.82 o                         
  -2  -2  15         34.43         41.02         4.23 o                         
  -1  -2  15         27.93         26.92         3.64 o                         
   0  -2  15          1.67         -0.10         1.94 o                         
   1  -2  15          6.08          3.60         2.12 o                         
   2  -2  15         49.14         48.41         4.13 o                         
   3  -2  15        128.05        130.09         6.51 o                         
   4  -2  15         59.37         65.29         7.77 o                         
   5  -2  15         50.44         49.17         7.45 o                         
  -7  -1  15        101.20        106.62         7.42 o                         
  -6  -1  15         23.02         23.49         2.72 o                         
  -5  -1  15         33.89         30.75         2.82 o                         
  -4  -1  15         16.10         14.34         2.76 o                         
  -3  -1  15        156.63        150.47         6.64 o                         
  -2  -1  15         39.81         40.54         3.46 o                         
  -1  -1  15        124.36        110.14         9.12 o                         
   0  -1  15        193.77        184.35         7.11 o                         
   1  -1  15        134.00        130.69         6.02 o                         
   2  -1  15         58.59         60.80         4.19 o                         
   3  -1  15         76.13         67.32         7.17 o                         
   4  -1  15         66.67         60.61         7.07 o                         
   5  -1  15         57.27         50.66         7.10 o                         
  -8   0  15         21.93         24.99         4.46 o                         
  -7   0  15        132.45        158.15         6.90 o                         
  -6   0  15          6.87         10.73         2.19 o                         
  -5   0  15         24.54         27.85         2.75 o                         
  -4   0  15         68.22         71.09         5.62 o                         
  -3   0  15         74.49         73.12         4.28 o                         
  -2   0  15          0.09          0.36         1.34 o                         
  -1   0  15        214.14        210.55         7.15 o                         
   0   0  15         60.25         47.94         5.65 o                         
   1   0  15          2.00          1.91         1.75 o                         
   2   0  15         14.32         11.73         2.09 o                         
   3   0  15         73.26         66.53         7.11 o                         
   4   0  15          1.29          4.36         2.38 o                         
   5   0  15          1.29         -0.56         3.83 o                         
  -7   1  15        101.22        109.30         4.67 o                         
  -6   1  15         23.00         27.00         4.18 o                         
  -5   1  15         33.94         32.49         3.34 o                         
  -4   1  15         16.20         15.04         2.92 o                         
  -3   1  15        156.45        162.68         6.26 o                         
  -2   1  15         39.66         36.63         2.49 o                         
  -1   1  15        124.44        117.75         3.78 o                         
   0   1  15        194.04        188.16         4.89 o                         
   1   1  15        134.15        140.30         4.27 o                         
   2   1  15         58.82         52.65         3.16 o                         
   3   1  15         76.17         78.70         5.55 o                         
   4   1  15         66.59         65.75         7.54 o                         
   5   1  15         57.09         52.22         7.42 o                         
   6   1  15          8.13          4.05         2.33 o                         
   7   1  15          0.06          0.38         2.51 o                         
   8   1  15         16.36         16.15         3.67 o                         
  -6   2  15         70.00         75.90         7.04 o                         
  -5   2  15        112.92        108.71         6.50 o                         
  -4   2  15         53.77         54.13         3.85 o                         
  -3   2  15         66.58         59.10         4.03 o                         
  -2   2  15         34.53         31.69         4.08 o                         
  -1   2  15         28.07         28.14         3.86 o                         
   0   2  15          1.69         -2.32         2.51 o                         
   1   2  15          6.04          2.12         2.31 o                         
   2   2  15         49.02         41.77         3.97 o                         
   4   2  15         59.29         47.64         7.62 o                         
   5   2  15         50.39         54.88         3.82 o                         
  -5   3  15          8.38          7.07         3.39 o                         
  -4   3  15         83.12         85.42         7.27 o                         
  -3   3  15          0.18          1.31         2.60 o                         
  -2   3  15         47.97         42.95         5.34 o                         
  -1   3  15         38.71         37.61         3.61 o                         
   0   3  15         69.68         71.83         6.83 o                         
   1   3  15         58.48         58.28         6.57 o                         
   2   3  15         16.41         17.89         4.68 o                         
   3   3  15          2.72          2.01         4.05 o                         
   4   3  15         65.72         65.92         8.18 o                         
  -4   4  15          8.28         12.58         3.90 o                         
  -3   4  15         17.13         23.24         4.21 o                         
  -2   4  15         78.04         79.99         7.07 o                         
  -1   4  15         18.08         15.98         4.37 o                         
   0   4  15         10.14          7.77         3.92 o                         
   1   4  15         33.53         37.41         5.73 o                         
   2   4  15         40.99         46.75         6.75 o                         
   3   4  15         52.83         54.27         7.29 o                         
   4   4  15         51.38         62.88         8.04 o                         
  -4  -3  16         12.66         18.89         4.53 o                         
  -3  -3  16         88.91        101.42         8.46 o                         
  -2  -3  16          8.01          4.53         3.50 o                         
  -1  -3  16         17.92         14.56         4.66 o                         
   0  -3  16        110.77        110.10         9.05 o                         
   1  -3  16          3.79         -1.01         3.97 o                         
   2  -3  16         22.66         35.44         6.01 o                         
   3  -3  16        109.05        121.51        10.53 o                         
  -4  -2  16         67.45         78.92         8.12 o                         
  -3  -2  16        113.45        122.11         6.33 o                         
  -2  -2  16         13.53          9.93         2.51 o                         
  -1  -2  16         54.31         53.73         6.12 o                         
   0  -2  16         18.69         16.19         2.89 o                         
   1  -2  16        115.07        122.09         6.38 o                         
   2  -2  16        211.50        216.91         8.59 o                         
   3  -2  16         24.47         11.56         4.65 o                         
   4  -2  16          6.67          4.00         4.59 o                         
  -6  -1  16          1.97          4.21         2.77 o                         
  -5  -1  16        100.62        107.36         7.93 o                         
  -4  -1  16         35.80         26.15         3.20 o                         
  -3  -1  16         50.68         52.71         4.06 o                         
  -2  -1  16          4.79          4.16         1.95 o                         
  -1  -1  16         34.42         31.28         3.23 o                         
   0  -1  16        156.87        156.56        11.64 o                         
   1  -1  16         78.43         78.83         4.85 o                         
   2  -1  16         64.70         68.47         5.40 o                         
   3  -1  16         70.04         62.59         4.51 o                         
   4  -1  16         19.24         22.38         5.46 o                         
  -8   0  16         12.98          9.88         3.23 o                         
  -7   0  16          4.69          5.82         1.66 o                         
  -6   0  16          0.38         -0.62         1.68 o                         
  -5   0  16         25.94         30.31         4.24 o                         
  -4   0  16         47.11         39.06         3.56 o                         
  -3   0  16         70.20         79.02         4.66 o                         
  -2   0  16        253.53        240.11         8.04 o                         
  -1   0  16          4.64          2.72         1.62 o                         
   0   0  16         36.99         34.18         3.01 o                         
   1   0  16        332.58        294.30         8.87 o                         
   2   0  16          3.60          4.64         1.79 o                         
   3   0  16          5.74          3.52         1.74 o                         
   4   0  16         10.58          8.11         4.66 o                         
  -7   1  16         27.30         36.85         5.26 o                         
  -6   1  16          1.96          2.67         1.80 o                         
  -5   1  16        100.71        104.97         6.45 o                         
  -4   1  16         35.94         30.21         3.09 o                         
  -3   1  16         50.50         52.42         3.84 o                         
  -2   1  16          4.74          3.10         1.13 o                         
  -1   1  16         34.54         31.68         2.15 o                         
   0   1  16        156.83        162.95         5.47 o                         
   1   1  16         78.39         83.99         3.39 o                         
   2   1  16         64.91         59.65         6.60 o                         
   3   1  16         70.03         64.68         7.27 o                         
   4   1  16         19.41         19.72         5.34 o                         
   6   1  16         25.05         18.83         3.45 o                         
   7   1  16         32.37         28.36         4.27 o                         
  -5   2  16         35.51         34.87         3.31 o                         
  -4   2  16         67.57         66.47         8.95 o                         
  -3   2  16        113.47        105.97         7.16 o                         
  -2   2  16         13.39          8.11         2.51 o                         
  -1   2  16         54.16         55.35         4.22 o                         
   0   2  16         18.62         18.89         3.01 o                         
   1   2  16        115.32        120.25         8.93 o                         
   2   2  16        211.91        217.37        12.23 o                         
   3   2  16         24.45         23.51         5.13 o                         
   4   2  16          6.62          0.56         4.63 o                         
  -4   3  16         12.59         11.00         3.52 o                         
  -3   3  16         89.02         88.70         7.58 o                         
  -2   3  16          8.09          5.37         3.28 o                         
  -1   3  16         17.81          6.77         3.89 o                         
   0   3  16        110.87        100.96         8.40 o                         
   1   3  16          3.79          0.47         3.80 o                         
   2   3  16         22.55         32.79         5.78 o                         
   3   3  16        109.29        131.52        10.43 o                         
  -3   4  16         38.14         51.13         5.73 o                         
  -2   4  16         18.10          9.31         3.86 o                         
  -1   4  16         63.06         46.50         5.92 o                         
   0   4  16         89.77         89.39         7.74 o                         
   1   4  16         14.59         19.66         5.02 o                         
   2   4  16          9.98          7.26         4.71 o                         
  -2  -3  17         34.54         37.89         5.81 o                         
  -1  -3  17         44.19         46.30         6.63 o                         
   0  -3  17         43.70         31.19         6.17 o                         
   1  -3  17         16.59         14.97         4.97 o                         
  -3  -2  17          2.62          6.97         3.96 o                         
  -2  -2  17         75.13         72.75         5.15 o                         
  -1  -2  17         99.62        111.07         6.15 o                         
   0  -2  17          4.95          2.26         2.62 o                         
   1  -2  17         42.53         36.60         7.27 o                         
   2  -2  17         15.68         19.27         5.09 o                         
  -5  -1  17         36.53         36.21         5.00 o                         
  -4  -1  17         44.63         46.09         4.21 o                         
  -3  -1  17         14.26         15.44         2.68 o                         
  -2  -1  17        123.15        135.88        10.01 o                         
  -1  -1  17        126.92        108.57        11.97 o                         
   0  -1  17         74.47         60.42         7.51 o                         
   1  -1  17        103.29         97.10         5.53 o                         
   2  -1  17         12.73         14.49         2.69 o                         
   3  -1  17         16.40         26.88         4.76 o                         
  -6   0  17          2.61          5.43         1.93 o                         
  -5   0  17         42.59         60.26         5.75 o                         
  -4   0  17        268.09        315.33        10.10 o                         
  -3   0  17         43.22         36.20         3.36 o                         
  -2   0  17          2.94          3.86         2.32 o                         
  -1   0  17          8.44          9.92         2.11 o                         
   0   0  17         30.22         39.69         3.36 o                         
   1   0  17          4.95          4.42         1.85 o                         
   2   0  17        101.20         92.42         5.03 o                         
   3   0  17         82.56         81.19         4.90 o                         
  -6   1  17        114.95        128.50         7.26 o                         
  -5   1  17         36.39         36.44         4.47 o                         
  -4   1  17         44.72         44.59         3.88 o                         
  -3   1  17         14.31         14.69         2.60 o                         
  -2   1  17        123.45        127.59         6.06 o                         
  -1   1  17        127.15        111.85         3.87 o                         
   0   1  17         73.94         62.81         6.55 o                         
   1   1  17        103.31        107.30         4.49 o                         
   2   1  17         12.61         12.52         4.49 o                         
   3   1  17         16.40         18.40         2.36 o                         
   4   1  17        211.18        198.06         8.56 o                         
  -5   2  17         66.33         70.21         5.81 o                         
  -4   2  17         35.81         34.58         4.62 o                         
  -3   2  17          2.58          1.83         2.33 o                         
  -2   2  17         74.94         69.72         6.27 o                         
  -1   2  17         99.92         99.23         8.36 o                         
   0   2  17          4.90          3.49         3.87 o                         
   1   2  17         42.56         35.62         5.78 o                         
   2   2  17         15.70         13.96         4.75 o                         
  -2   3  17         34.43         44.58         5.75 o                         
  -1   3  17         44.24         47.59         6.23 o                         
   0   3  17         43.85         38.61         5.88 o                         
   1   3  17         16.59         13.17         4.41 o                         
  -4  -1  18         66.30         77.32         6.82 o                         
  -3  -1  18         28.20         41.19         5.10 o                         
  -2  -1  18         40.79         49.33         5.43 o                         
  -1  -1  18         81.38         81.79         5.17 o                         
   0  -1  18         12.96         15.07         2.89 o                         
   1  -1  18         67.18         72.78         6.22 o                         
   2  -1  18         15.78         10.79         3.11 o                         
   3  -1  18         26.43         31.37         4.50 o                         
  -6   0  18        162.88        186.58         6.93 o                         
  -5   0  18          4.43          9.14         3.11 o                         
  -4   0  18          2.29          1.47         2.20 o                         
  -3   0  18        166.86        194.14         9.69 o                         
  -2   0  18         31.50         40.57         8.96 o                         
  -1   0  18         75.52         72.54         6.06 o                         
   0   0  18        110.29        101.84         5.35 o                         
   1   0  18         18.32         19.24         2.70 o                         
   2   0  18         64.74         66.62         5.50 o                         
   3   0  18         10.91         12.38         2.93 o                         
   4   0  18          0.46          0.70         1.99 o                         
  -5   1  18         36.71         39.64         4.87 o                         
  -4   1  18         66.08         78.26         6.44 o                         
  -3   1  18         28.25         36.63         4.80 o                         
  -1   1  18         81.29         80.76         3.92 o                         
   0   1  18         13.03         15.91         3.31 o                         
   1   1  18         67.41         70.46         4.24 o                         
  -3  -1  19         40.75         45.42         5.31 o                         
  -2  -1  19         18.16         31.00         4.55 o                         
  -1  -1  19         12.19         16.48         3.77 o                         
   0  -1  19          0.85         -0.43         2.49 o                         
   1  -1  19         40.66         50.33         5.51 o                         
   2  -1  19         14.64         16.23         3.68 o                         
  -4   0  19         11.75         23.05         3.75 o                         
  -3   0  19         66.56         98.13         7.02 o                         
  -2   0  19          5.65          6.09         2.58 o                         
  -1   0  19          0.48         -1.00         2.80 o                         
   0   0  19         51.91         70.23         5.56 o                         
   1   0  19          4.48          2.27         2.14 o                         
   2   0  19          6.88          8.53         2.61 o                         
   3   0  19        280.45        324.97        12.99 o                         
  -2  -1  20         29.26         31.91         4.69 o                         
  -1  -1  20         54.83         67.03         6.47 o                         
   0  -1  20         91.27        125.45         8.65 o                         
   1  -1  20         25.96         32.47         4.71 o                         
                                                                                
