# Supplementary material for: Crystal structures of fisetin dihydrate and luteolin monohydrate: crystallization from ethanol–water mixtures
Source: Acta Crystallogr E Crystallogr Commun. 2026 Jun 26;82(Pt 7):866–70. doi: 10.1107/S2056989026006353 (PMC13330811; doi:10.1107/S2056989026006353)
Supplement: Supplementary file 3 [file e-82-00866-Neta3Rsup3.hkl]

data_Neta3R                                                                     
_shelx_title ' neta3r_auto_a.res in P4(3)2(1)2'                                 
_shelx_refln_list_code          4                                               
_shelx_F_calc_maximum      210.72                                               
_exptl_crystal_F_000      1264.00                                               
_reflns_d_resolution_high  0.8137                                               
                                                                                
loop_                                                                           
 _space_group_symop_operation_xyz                                               
 'x, y, z'                                                                      
 '-y+1/2, x+1/2, z+1/4'                                                         
 '-x, -y, z+1/2'                                                                
 'y+1/2, -x+1/2, z+3/4'                                                         
 'x+1/2, -y+1/2, -z+3/4'                                                        
 '-x+1/2, y+1/2, -z+1/4'                                                        
 'y, x, -z'                                                                     
 '-y, -x, -z+1/2'                                                               
                                                                                
_cell_length_a     6.1900                                                       
_cell_length_b     6.1900                                                       
_cell_length_c    67.3440                                                       
_cell_angle_alpha  90.000                                                       
_cell_angle_beta   90.000                                                       
_cell_angle_gamma  90.000                                                       
                                                                                
_shelx_F_squared_multiplier     1.000                                           
                                                                                
loop_                                                                           
 _refln_index_h                                                                 
 _refln_index_k                                                                 
 _refln_index_l                                                                 
 _refln_F_squared_calc                                                          
 _refln_F_squared_meas                                                          
 _refln_F_squared_sigma                                                         
 _refln_observed_status                                                         
   1   1   0         29.54         41.29        21.77 o                         
   0   2   0          5.38          3.64         2.67 o                         
   1   2   0       1722.55       1520.72        37.86 o                         
   2   2   0       3809.50       5301.99       273.55 o                         
   1   3   0       1878.65       2137.20        54.86 o                         
   2   3   0       2930.85       3441.62       111.17 o                         
   3   3   0        381.73        363.15        54.87 o                         
   0   4   0       1495.92       2220.15       121.12 o                         
   1   4   0         66.10        837.21       239.64 o                         
   2   4   0          6.65        163.59        84.55 o                         
   3   4   0         36.90         30.02        16.08 o                         
   4   4   0        115.64        111.25        33.03 o                         
   1   5   0          1.57        -13.96        38.29 o                         
   2   5   0        212.45        235.96        16.26 o                         
   3   5   0          1.88         36.97        13.76 o                         
   4   5   0         13.56         35.74        22.44 o                         
   5   5   0        104.04         44.30        59.38 o                         
   0   6   0        600.58        612.75        40.54 o                         
   1   6   0         25.74        -12.20        12.20 o                         
   2   6   0         31.22         14.77        12.56 o                         
   3   6   0          0.59         22.77        38.32 o                         
   4   6   0         69.15         46.74        39.27 o                         
   1   7   0        149.48        262.61        15.28 o                         
   2   7   0         29.85         33.59         8.04 o                         
   0   1   1       1257.14       1111.24        30.60 o                         
   1   1   1       2765.23       2949.76        97.57 o                         
  -1   2   1       1424.79       1219.24        30.80 o                         
   0   2   1          4.67          3.79         1.90 o                         
   1   2   1       1431.43       1211.80        30.67 o                         
   2   2   1       1756.35       2418.30        88.77 o                         
  -2   3   1       1281.27       2225.53       336.00 o                         
  -1   3   1        698.54        674.52        25.49 o                         
   0   3   1       3111.52       3646.80        94.04 o                         
   1   3   1        699.76        712.02        26.77 o                         
   2   3   1       1282.32       1469.02        79.90 o                         
   3   3   1         82.74        169.36        47.62 o                         
  -3   4   1         71.16         79.46        23.74 o                         
  -2   4   1        279.00        610.11       256.32 o                         
  -1   4   1       1365.17       1420.26       283.26 o                         
   0   4   1          9.42        127.81       160.08 o                         
   1   4   1       1359.51       1740.37        98.85 o                         
   3   4   1         69.49         60.90        16.92 o                         
   4   4   1         27.60         30.15         9.99 o                         
  -4   5   1         36.84         49.46        18.57 o                         
  -3   5   1        232.17        186.79        25.54 o                         
  -2   5   1        199.83        221.39        15.80 o                         
  -1   5   1        230.10        389.32       171.51 o                         
   0   5   1        106.83        122.76        16.65 o                         
   1   5   1        234.75        432.78       231.42 o                         
   2   5   1        200.31        267.58        20.86 o                         
   3   5   1        230.90        199.53        39.06 o                         
   4   5   1         36.06         51.94        17.31 o                         
   5   5   1         73.77         10.58        42.08 o                         
  -4   6   1         83.65         52.81        32.21 o                         
  -3   6   1         78.31         62.61        30.75 o                         
  -2   6   1          3.35          1.09        12.35 o                         
  -1   6   1        148.17        155.74        21.54 o                         
   0   6   1         73.32         65.98        16.87 o                         
   1   6   1        149.67        133.61        15.89 o                         
   2   6   1          2.88          2.42        13.87 o                         
   3   6   1         79.18         54.28        21.82 o                         
   4   6   1         84.86         48.69        16.44 o                         
  -2   7   1         70.87         54.12        32.37 o                         
  -1   7   1        213.20        241.92        14.61 o                         
   0   7   1         18.84         17.06         9.14 o                         
   1   7   1        211.74        237.01        14.56 o                         
   2   7   1         72.08         42.38        17.78 o                         
   0   1   2      17495.38      14821.98       358.58 o                         
   1   1   2       3738.31       4558.48       143.41 o                         
  -1   2   2        520.84        413.88        15.21 o                         
   0   2   2         17.11         13.70         3.04 o                         
   1   2   2        519.02        391.12        12.25 o                         
   2   2   2       4135.86       5216.35       214.30 o                         
  -2   3   2       1146.46       1416.55        53.88 o                         
  -1   3   2       1348.42       1597.98        52.31 o                         
   0   3   2        774.99        936.93        33.33 o                         
   1   3   2       1342.73       1562.24        51.77 o                         
   2   3   2       1154.43       1275.54        70.60 o                         
   3   3   2        471.77        493.50        56.29 o                         
  -3   4   2        141.51        116.46        19.60 o                         
  -2   4   2       2211.65       2100.15       395.97 o                         
  -1   4   2        542.50       1095.77        47.69 o                         
   0   4   2         97.30         54.83        21.48 o                         
   1   4   2        537.64        685.64        54.74 o                         
   2   4   2       2207.39       2907.26       156.46 o                         
   3   4   2        140.32        172.64        31.13 o                         
   4   4   2         79.45         84.36        12.48 o                         
  -4   5   2         43.65         40.99        19.39 o                         
  -3   5   2         75.70         92.65        17.75 o                         
  -2   5   2        165.22        223.19        17.43 o                         
  -1   5   2        881.22       1226.06        60.38 o                         
   0   5   2        290.15        297.52        20.42 o                         
   1   5   2        880.63       1328.19        60.83 o                         
   2   5   2        163.71        172.10        16.74 o                         
   3   5   2         77.43         15.31        21.05 o                         
   4   5   2         43.06         79.69        14.55 o                         
   5   5   2         32.57         34.39        59.63 o                         
  -4   6   2         47.15         43.39        12.40 o                         
  -3   6   2         11.34         24.42        45.16 o                         
  -2   6   2         59.66         38.50        12.37 o                         
  -1   6   2        380.70        416.97        46.18 o                         
   0   6   2        125.12        212.73        55.16 o                         
   1   6   2        383.18        384.28        23.85 o                         
   2   6   2         59.04         60.66        10.57 o                         
   3   6   2         11.52          1.75        10.22 o                         
  -2   7   2         14.66         15.86        10.39 o                         
  -1   7   2        104.60        113.72         8.85 o                         
   0   7   2          5.21         -4.45        15.89 o                         
   1   7   2        103.39        128.03        13.12 o                         
   2   7   2         13.85         18.48         7.42 o                         
   0   1   3       2897.56       2319.34        59.28 o                         
   1   1   3         62.16         87.98        25.14 o                         
  -1   2   3        519.63        625.12        21.01 o                         
   0   2   3        294.70        256.66         6.73 o                         
   1   2   3        513.65        508.17        16.97 o                         
   2   2   3       1095.75       1132.04        33.29 o                         
  -2   3   3        249.07        894.18       357.56 o                         
  -1   3   3       1285.89       1355.10        44.70 o                         
   0   3   3        230.27        303.93        12.21 o                         
   1   3   3       1298.71       1331.09        45.49 o                         
   2   3   3        251.26        382.94        33.93 o                         
   3   3   3        273.12        384.60        51.90 o                         
  -3   4   3         42.09         12.40        15.32 o                         
  -2   4   3        890.23       1685.85        69.11 o                         
  -1   4   3        325.62        456.45       113.98 o                         
   0   4   3        223.72        243.93        34.63 o                         
   1   4   3        319.09        318.45        37.63 o                         
   2   4   3        889.25       1453.44        94.89 o                         
   3   4   3         40.31         28.38        14.54 o                         
   4   4   3         12.49         21.26        13.51 o                         
  -4   5   3        221.82        212.88        27.21 o                         
  -3   5   3         36.05         57.05        21.27 o                         
  -2   5   3        559.30        593.08        46.75 o                         
  -1   5   3        496.49        878.57       294.70 o                         
   0   5   3        128.96        143.18        22.83 o                         
   1   5   3        490.82        712.30        67.74 o                         
   3   5   3         36.21         52.48        25.86 o                         
   4   5   3        222.60        219.50        20.22 o                         
   5   5   3        495.64        124.31        63.10 o                         
  -4   6   3         57.00         45.57        30.83 o                         
  -3   6   3         18.33         34.58        46.19 o                         
  -2   6   3         48.88         39.82        17.12 o                         
  -1   6   3        373.40        461.03        33.47 o                         
   0   6   3        506.48        628.35        40.67 o                         
   1   6   3        370.49        463.60        24.72 o                         
   2   6   3         49.62         57.05         8.80 o                         
   3   6   3         18.93         21.27         8.35 o                         
  -2   7   3         21.80         21.00        41.08 o                         
  -1   7   3         75.77        103.87         8.49 o                         
   0   7   3          3.54         -7.22         8.74 o                         
   1   7   3         76.53        107.92        27.98 o                         
   2   7   3         22.13         22.13        14.33 o                         
   0   0   4       1547.05        898.93        45.71 o                         
   0   1   4        310.27        259.76        10.29 o                         
   1   1   4        787.73        771.25        50.49 o                         
  -1   2   4        510.83        392.47        15.39 o                         
   0   2   4          0.15          0.58         1.95 o                         
   1   2   4        510.94        419.04        14.17 o                         
   2   2   4        177.23        150.62         7.57 o                         
  -2   3   4       1358.81       1654.15       113.30 o                         
  -1   3   4        474.37        535.34        20.56 o                         
   0   3   4         13.50          1.04         5.77 o                         
   1   3   4        477.20        490.29        45.72 o                         
   2   3   4       1359.43       1823.24        91.33 o                         
   3   3   4        355.10        435.43        50.15 o                         
  -3   4   4         69.84         47.76        16.19 o                         
  -2   4   4       1135.43       1239.55        70.20 o                         
  -1   4   4         62.82        261.04       131.11 o                         
   0   4   4        433.28        610.33        25.39 o                         
   1   4   4         61.38         72.89        26.15 o                         
   2   4   4       1125.02       1411.68        90.91 o                         
   3   4   4         70.62         42.29        15.32 o                         
   4   4   4        165.84        206.60        15.26 o                         
  -4   5   4         15.04         64.50        30.60 o                         
  -3   5   4        206.39        230.54        15.30 o                         
  -2   5   4        434.36        490.80        25.15 o                         
  -1   5   4        161.01        385.87       240.36 o                         
   0   5   4        104.12        117.93        21.33 o                         
   1   5   4        160.07        188.83        24.58 o                         
   2   5   4        429.55        431.33        45.87 o                         
   3   5   4        205.99        111.10        30.36 o                         
   4   5   4         15.47         40.34        12.50 o                         
   5   5   4         16.34        100.49        63.99 o                         
  -4   6   4         14.58         11.40        38.92 o                         
  -3   6   4          4.30          7.01        37.90 o                         
  -2   6   4         10.20         13.89         7.84 o                         
  -1   6   4        448.16        431.65        22.98 o                         
   0   6   4        170.44        416.90        63.90 o                         
   1   6   4        448.36        496.88        21.37 o                         
   2   6   4         10.65         15.46        16.01 o                         
   3   6   4          3.83         37.27        53.40 o                         
  -2   7   4          7.56         17.00        46.28 o                         
  -1   7   4         63.49         81.16         8.80 o                         
   0   7   4          9.11          3.38         8.56 o                         
   1   7   4         63.17         56.88         9.59 o                         
   2   7   4          6.91         16.08        25.60 o                         
   0   1   5       9298.16       7602.25       186.97 o                         
   1   1   5        836.87        846.20        53.86 o                         
  -1   2   5       4712.59       3691.70        92.67 o                         
   0   2   5        195.68        180.91         6.28 o                         
   1   2   5       4724.53       3809.12        82.51 o                         
   2   2   5         88.63         75.62         5.96 o                         
  -2   3   5       1503.51       1908.17        69.60 o                         
  -1   3   5        393.58        438.72        34.86 o                         
   0   3   5       1276.69       1252.29        41.87 o                         
   1   3   5        392.46        419.12        52.68 o                         
   2   3   5       1497.24       1621.40        75.68 o                         
   3   3   5        614.89        732.12        60.22 o                         
  -3   4   5         35.26         14.91        23.77 o                         
  -2   4   5        359.65        737.83        50.30 o                         
  -1   4   5        323.63        388.78        40.52 o                         
   0   4   5         13.69          8.22         8.71 o                         
   1   4   5        323.57        423.04        26.20 o                         
   2   4   5        356.35        447.19        30.61 o                         
   3   4   5         34.47         25.82        13.84 o                         
   4   4   5          1.98         22.80        15.44 o                         
  -4   5   5        102.36        112.30        13.88 o                         
  -3   5   5        200.54        194.44        20.94 o                         
  -2   5   5         76.48        126.46        15.49 o                         
  -1   5   5        291.58        402.21       107.51 o                         
   0   5   5         85.23        244.77       211.23 o                         
   1   5   5        287.17        342.95        88.26 o                         
   3   5   5        202.32        164.30        49.64 o                         
   4   5   5        101.17        125.15        16.44 o                         
  -4   6   5         69.35         51.00        36.76 o                         
  -3   6   5         47.56         36.59        32.86 o                         
  -2   6   5         82.12         65.34         8.59 o                         
  -1   6   5         12.37        -12.17        12.17 o                         
   0   6   5       2694.36       3158.10       102.43 o                         
   1   6   5         11.99         46.99        13.49 o                         
   2   6   5         83.04         86.80         9.91 o                         
   3   6   5         47.18         58.71        15.91 o                         
   4   6   5         66.79         -8.11       101.71 o                         
  -2   7   5         63.73         35.28         7.89 o                         
  -1   7   5         44.48         52.07        10.18 o                         
   0   7   5         22.97         84.25        33.27 o                         
   1   7   5         43.75         72.97        69.88 o                         
   2   7   5         65.26         47.70        36.23 o                         
   0   1   6       7483.77       6406.29       198.41 o                         
   1   1   6          0.03         -4.45        12.93 o                         
  -1   2   6        622.04        475.88        25.51 o                         
   0   2   6        774.79        678.92        18.48 o                         
   1   2   6        615.78        489.92        24.40 o                         
   2   2   6        229.06        254.87        11.65 o                         
  -2   3   6        121.24        719.12       331.79 o                         
  -1   3   6        142.95        153.50        15.24 o                         
   0   3   6         85.36         69.07         6.14 o                         
   1   3   6        141.99        171.54        12.18 o                         
   2   3   6        120.78        123.69        17.79 o                         
   3   3   6        365.21        340.77        40.79 o                         
  -3   4   6         83.36         86.12        24.30 o                         
  -2   4   6        188.04        398.05        39.00 o                         
  -1   4   6        470.54        581.92        53.92 o                         
   0   4   6        226.98        256.30        15.16 o                         
   1   4   6        466.82        547.38        33.36 o                         
   2   4   6        185.76        341.06        27.84 o                         
   3   4   6         83.73         68.59        20.11 o                         
   4   4   6          9.58         22.26        12.74 o                         
  -4   5   6        145.50        172.02        31.57 o                         
  -3   5   6        158.67        171.30        22.07 o                         
  -2   5   6        709.88        840.91        35.30 o                         
  -1   5   6        434.83        578.57        84.81 o                         
   0   5   6        874.43       1096.12        95.77 o                         
   1   5   6        434.97        581.24        47.71 o                         
   2   5   6        706.52        753.82        67.54 o                         
   3   5   6        161.67        128.44        34.59 o                         
   4   5   6        144.45        145.85        22.65 o                         
  -4   6   6        106.91         84.31        11.54 o                         
  -3   6   6         94.70         97.09        37.61 o                         
  -2   6   6        110.37        107.66        25.81 o                         
  -1   6   6         82.33        212.72        77.92 o                         
   0   6   6        253.36        469.98        63.59 o                         
   1   6   6         84.37        144.69        72.53 o                         
   2   6   6        109.90         87.88        10.29 o                         
   3   6   6         96.73         87.55        37.94 o                         
   4   6   6        107.01        115.31        97.05 o                         
  -2   7   6         69.04         41.52        40.65 o                         
  -1   7   6        109.72        110.83        22.66 o                         
   0   7   6        245.77        283.97        16.43 o                         
   1   7   6        107.76        126.80        33.67 o                         
   2   7   6         67.77         50.95        23.11 o                         
   0   1   7         53.19         39.64         5.57 o                         
   1   1   7       3177.64       3324.24       106.35 o                         
  -1   2   7        750.23        721.51        32.00 o                         
   0   2   7       3896.99       3266.07        63.46 o                         
   1   2   7        749.86        677.67        16.22 o                         
   2   2   7       1284.50       1202.96        33.98 o                         
  -2   3   7        621.91        601.12        40.39 o                         
  -1   3   7        982.48       1096.18        36.24 o                         
   0   3   7        106.75        107.99         6.90 o                         
   1   3   7        982.72       1085.70        49.51 o                         
   2   3   7        626.59        746.08        27.13 o                         
   3   3   7         50.86         49.39        25.60 o                         
  -3   4   7         94.54         90.45        17.23 o                         
  -2   4   7        634.87        550.08        44.21 o                         
  -1   4   7         29.12        171.23       116.13 o                         
   0   4   7          0.16          0.60         7.42 o                         
   1   4   7         27.14         38.35         9.63 o                         
   2   4   7        629.68        639.43       136.59 o                         
   3   4   7         92.99        212.74        82.46 o                         
   4   4   7        329.62        286.25        33.92 o                         
  -4   5   7         89.03        100.18        13.23 o                         
  -3   5   7         66.92         94.95        27.27 o                         
  -2   5   7        137.63        179.07        17.57 o                         
  -1   5   7        115.79        505.43       350.91 o                         
   0   5   7         48.30        158.35       114.38 o                         
   2   5   7        135.95        232.56        18.20 o                         
   3   5   7         65.60        145.19        32.84 o                         
   4   5   7         89.45         88.41        14.59 o                         
  -4   6   7        160.73        145.77        45.91 o                         
  -3   6   7         44.26         26.30        22.39 o                         
  -2   6   7          3.55         24.72        52.00 o                         
  -1   6   7       1128.81       1396.23       153.49 o                         
   0   6   7        441.75        578.47        27.64 o                         
   1   6   7       1132.18       1388.32        66.47 o                         
   2   6   7          3.72          2.88         7.75 o                         
   3   6   7         43.17         27.64        24.13 o                         
   4   6   7        159.82         73.26        95.71 o                         
  -2   7   7         31.08         33.30        69.59 o                         
  -1   7   7        143.86        131.87        10.26 o                         
   0   7   7         72.78        109.35        27.09 o                         
   1   7   7        143.57        182.27        48.71 o                         
   2   7   7         31.24         28.71        39.69 o                         
   0   0   8       5146.37       4189.48       128.85 o                         
   0   1   8       1409.33       1301.14        42.08 o                         
   1   1   8      19682.35      18706.89       556.10 o                         
  -1   2   8        827.42        752.54        28.67 o                         
   0   2   8        259.70        217.73        15.05 o                         
   1   2   8        828.21        727.30        17.15 o                         
   2   2   8       6905.48       5833.11       163.23 o                         
  -1   3   8       2234.27       2119.91        63.42 o                         
   0   3   8        211.31        238.37        10.15 o                         
   1   3   8       2237.33       2069.43        89.91 o                         
   2   3   8         31.78         27.04         5.78 o                         
   3   3   8        106.68        112.14        27.50 o                         
  -3   4   8        523.88        534.87        39.01 o                         
  -2   4   8        125.22        306.19        37.16 o                         
  -1   4   8         96.79        115.29        24.57 o                         
   0   4   8         13.38         18.29         7.93 o                         
   1   4   8         95.53         95.92        11.33 o                         
   2   4   8        126.41        142.94        22.02 o                         
   3   4   8        527.92        600.40        39.07 o                         
   4   4   8        135.58        231.24        16.57 o                         
  -4   5   8        134.77        145.28        27.19 o                         
  -3   5   8        418.99        360.43        48.74 o                         
  -2   5   8        493.95        456.20        26.39 o                         
  -1   5   8       1108.30       1356.55        55.65 o                         
   0   5   8        594.07        782.81        70.13 o                         
   1   5   8       1113.68       1453.91        68.85 o                         
   2   5   8        495.97        537.54        24.78 o                         
   3   5   8        422.37        364.12        63.74 o                         
   4   5   8        138.03        134.44        29.38 o                         
   5   5   8        101.08         74.01        23.45 o                         
  -4   6   8         22.03         52.41        20.28 o                         
  -3   6   8          2.29         13.96         7.81 o                         
  -2   6   8          9.82         11.05        38.90 o                         
  -1   6   8        650.80        794.60        33.06 o                         
   0   6   8         84.83         90.05        20.13 o                         
   1   6   8        651.46        857.65        35.17 o                         
   2   6   8          9.32          4.45         9.55 o                         
   3   6   8          2.30         21.54        29.87 o                         
   4   6   8         22.53         19.37        91.38 o                         
  -2   7   8         98.07         63.18        26.07 o                         
  -1   7   8         16.11         30.10         7.20 o                         
   0   7   8         10.25          3.72        10.74 o                         
   1   7   8         15.96         80.46        61.32 o                         
   2   7   8         97.92         71.08        59.48 o                         
   0   1   9         14.63         16.46         5.67 o                         
   1   1   9        428.54        375.78        26.97 o                         
  -1   2   9       2598.79       2122.37        54.01 o                         
   0   2   9         48.36         43.95         4.71 o                         
   1   2   9       2605.37       2219.74        44.60 o                         
   2   2   9         15.20         14.40         3.43 o                         
  -2   3   9        213.89        187.00        26.04 o                         
  -1   3   9       1625.66       1536.95        64.06 o                         
   0   3   9        580.28        455.83        15.64 o                         
   1   3   9       1628.38       1398.18        92.69 o                         
   2   3   9        215.21        207.67        10.51 o                         
   3   3   9        136.70        171.64        28.96 o                         
  -3   4   9        262.86        250.20        28.72 o                         
  -2   4   9          1.23         34.95        29.43 o                         
  -1   4   9        188.13        315.61        29.05 o                         
   0   4   9        909.82        915.65        35.11 o                         
   1   4   9        188.48        297.22        18.01 o                         
   2   4   9          1.13         -0.37        17.46 o                         
   3   4   9        259.29        274.18        31.88 o                         
   4   4   9        715.27        827.74        77.94 o                         
  -4   5   9        144.39        196.97        31.46 o                         
  -3   5   9        130.47        150.52        19.35 o                         
  -2   5   9        472.95        521.79        23.69 o                         
  -1   5   9        239.58        598.90       342.46 o                         
   0   5   9         42.29         71.26        18.61 o                         
   1   5   9        240.18        397.91        68.64 o                         
   2   5   9        473.16        559.23        18.77 o                         
   3   5   9        132.07        167.61        24.02 o                         
   4   5   9        144.63        234.62        46.31 o                         
   5   5   9        188.22        157.45        26.84 o                         
  -4   6   9         61.01         58.50        10.79 o                         
  -3   6   9         93.40         87.96        22.43 o                         
  -2   6   9         72.32         67.42        13.39 o                         
  -1   6   9         33.46         69.51        18.33 o                         
   0   6   9        105.39        121.12        20.77 o                         
   1   6   9         32.59         93.80        28.64 o                         
   2   6   9         72.80         85.91        10.54 o                         
   3   6   9         91.90         61.90        47.98 o                         
   4   6   9         60.83         39.24        87.18 o                         
  -2   7   9          0.15         21.21        15.70 o                         
  -1   7   9         79.29         86.00        22.55 o                         
   0   7   9          6.16          9.46        11.29 o                         
   1   7   9         79.33        114.35        24.22 o                         
   2   7   9          0.13         80.56       102.00 o                         
   0   1  10          8.50         11.68         6.09 o                         
   1   1  10        227.50        188.34        19.10 o                         
  -1   2  10       1777.11       1649.30        41.49 o                         
   0   2  10         12.24         13.24         3.21 o                         
   1   2  10       1769.82       1698.78        34.41 o                         
   2   2  10       2888.32       2348.35        78.66 o                         
  -2   3  10         79.86        209.98        28.14 o                         
  -1   3  10        282.26        244.41        18.10 o                         
   0   3  10       1805.98       1867.56        64.19 o                         
   1   3  10        287.90        250.87        18.96 o                         
   2   3  10         80.90         58.60        10.27 o                         
   3   3  10        333.92        300.04        33.31 o                         
  -3   4  10        212.13        186.61        25.09 o                         
  -2   4  10          0.67         54.66        30.47 o                         
  -1   4  10        748.49        803.64        80.11 o                         
   0   4  10        168.22        206.86        13.68 o                         
   1   4  10        748.69        778.53        26.45 o                         
   2   4  10          0.72         89.76        36.33 o                         
   3   4  10        216.31        225.61        22.69 o                         
  -4   5  10        689.62        490.57        94.08 o                         
  -3   5  10        267.11        248.78        40.21 o                         
  -2   5  10        331.65        302.57        17.86 o                         
  -1   5  10        513.27        632.90        79.75 o                         
   0   5  10        159.52        208.65        22.30 o                         
   1   5  10        515.38        744.60        33.79 o                         
   2   5  10        334.28        318.46        26.88 o                         
   3   5  10        271.80        300.81        52.76 o                         
   4   5  10        686.94        597.18        46.16 o                         
   5   5  10        254.60        221.98        28.53 o                         
  -4   6  10         38.60         63.10        10.94 o                         
  -3   6  10         29.37         36.05        11.31 o                         
  -2   6  10        238.62        215.97        19.45 o                         
  -1   6  10        125.51        205.79        23.76 o                         
   0   6  10        501.66        526.11        27.23 o                         
   1   6  10        122.56        156.50        20.27 o                         
   2   6  10        239.73        224.76        11.72 o                         
   3   6  10         30.03         17.20         8.68 o                         
  -2   7  10        122.09        116.99        39.47 o                         
  -1   7  10        204.96        234.01        12.84 o                         
   0   7  10         49.63         28.32        11.62 o                         
   1   7  10        204.34        260.28        20.75 o                         
   2   7  10        121.04         21.95        69.10 o                         
   0   1  11        960.52        852.51        33.78 o                         
   1   1  11         90.53        100.49        13.33 o                         
  -1   2  11       1180.04       1013.98        36.86 o                         
   0   2  11       1003.69        850.34        40.95 o                         
   1   2  11       1178.07       1044.82        24.24 o                         
   2   2  11        335.75        325.99        10.23 o                         
  -2   3  11       1036.67        987.82        56.59 o                         
  -1   3  11        894.14        756.27        22.05 o                         
   0   3  11       4382.28       3882.45       129.16 o                         
   1   3  11        909.75        760.45        27.30 o                         
   2   3  11       1035.43       1036.90        39.47 o                         
   3   3  11        129.31        156.08        25.84 o                         
  -3   4  11        143.57        162.77        24.72 o                         
  -2   4  11        516.83        421.82        42.63 o                         
  -1   4  11        238.86        372.55       112.56 o                         
   0   4  11        471.37        539.04        23.44 o                         
   1   4  11        239.84        264.43        15.97 o                         
   2   4  11        514.97        572.51        34.04 o                         
   3   4  11        142.57        205.03        25.93 o                         
   4   4  11        447.01        610.08        49.08 o                         
  -4   5  11        416.07        281.49        45.48 o                         
  -3   5  11        189.59        139.09        21.97 o                         
  -2   5  11         50.81         77.16        12.24 o                         
  -1   5  11        427.44        632.74        87.94 o                         
   0   5  11        110.69        158.29        20.41 o                         
   1   5  11        424.40        569.68        29.07 o                         
   2   5  11         49.61        123.27        24.23 o                         
   3   5  11        185.23        182.49        32.09 o                         
   4   5  11        416.67        408.48        24.33 o                         
   5   5  11         31.97         47.42        22.24 o                         
  -4   6  11         25.37         47.50        10.18 o                         
  -3   6  11         18.58         12.90        20.51 o                         
  -2   6  11         33.83         54.58         8.39 o                         
  -1   6  11        341.40        434.28        32.97 o                         
   0   6  11        384.33        563.41        28.32 o                         
   1   6  11        345.49        451.98        32.02 o                         
   2   6  11         33.38         36.02         8.41 o                         
   3   6  11         17.55         13.15        12.40 o                         
   4   6  11         25.23         32.64        41.25 o                         
  -2   7  11        111.47         72.11        20.07 o                         
  -1   7  11         46.71         70.68         8.02 o                         
   0   7  11         64.40         86.70        14.05 o                         
   1   7  11         46.79         80.19        13.44 o                         
   2   7  11        112.22          9.28        42.17 o                         
   0   0  12        145.93        169.27         8.98 o                         
   0   1  12       4152.34       4098.98       132.84 o                         
   1   1  12      11379.75      10888.87       702.36 o                         
  -1   2  12        312.22        258.37        13.98 o                         
   0   2  12       1178.04       1026.58        41.38 o                         
   1   2  12        314.52        255.28         8.89 o                         
   2   2  12        143.92        108.89         7.56 o                         
  -2   3  12        174.08        335.50        32.50 o                         
  -1   3  12       2759.58       2386.40        60.77 o                         
   0   3  12        184.41        213.59        10.18 o                         
   1   3  12       2761.75       2479.58        76.83 o                         
   2   3  12        175.07        151.94         8.62 o                         
   3   3  12        157.83        201.24        26.24 o                         
  -3   4  12        568.45        465.96        36.07 o                         
  -2   4  12        404.64        445.48        44.32 o                         
  -1   4  12        168.54        198.05        48.95 o                         
   0   4  12       2091.38       2298.01       105.71 o                         
   1   4  12        169.82        184.69        16.73 o                         
   2   4  12        405.64        382.79        19.58 o                         
   3   4  12        562.47        589.40        46.28 o                         
   4   4  12        739.82        775.84        62.83 o                         
  -4   5  12        123.10        258.27        61.93 o                         
  -3   5  12        142.90         84.98        21.80 o                         
  -2   5  12        397.43        414.07        22.42 o                         
  -1   5  12         97.68        235.67       136.06 o                         
   0   5  12        188.17        213.86        21.61 o                         
   1   5  12         99.44        160.61        32.33 o                         
   2   5  12        396.04        439.78        19.95 o                         
   3   5  12        143.85        124.14        22.16 o                         
   4   5  12        122.84        160.09        22.62 o                         
   5   5  12         21.69         25.59        21.27 o                         
  -4   6  12         71.07         51.96        20.69 o                         
  -3   6  12         25.39         28.72        10.60 o                         
  -2   6  12         10.10          9.55         6.84 o                         
  -1   6  12        358.75        462.71        34.12 o                         
   0   6  12        169.76        230.59        18.55 o                         
   1   6  12        359.00        484.43        44.12 o                         
   2   6  12         10.08          9.19         9.61 o                         
   3   6  12         25.68         21.95         8.93 o                         
   4   6  12         70.47        120.11        42.94 o                         
  -2   7  12         16.07         26.07         7.40 o                         
  -1   7  12          7.30          9.69         6.21 o                         
   0   7  12         17.94         38.16        11.41 o                         
   1   7  12          7.03          7.17         9.98 o                         
   2   7  12         16.52         25.13        39.28 o                         
   0   1  13       4957.61       5327.74       155.20 o                         
   1   1  13      35103.46      31426.90       923.57 o                         
  -1   2  13       9175.62       7750.59       267.47 o                         
   0   2  13          2.04          3.51         3.04 o                         
   1   2  13       9176.66       7990.43       155.33 o                         
   2   2  13        111.20         83.82        14.11 o                         
  -2   3  13         12.87         51.71        24.83 o                         
  -1   3  13       3308.97       3263.35        81.64 o                         
   0   3  13       2137.20       2032.97        63.15 o                         
   1   3  13       3308.41       3253.90        99.66 o                         
   2   3  13         12.83         14.21         4.60 o                         
   3   3  13          3.64         19.77        16.60 o                         
  -3   4  13        568.73        492.02        36.69 o                         
  -2   4  13        292.36        340.03        40.46 o                         
  -1   4  13         91.84        106.31        40.25 o                         
   0   4  13         18.66         18.52         6.97 o                         
   1   4  13         93.24         96.98        10.35 o                         
   2   4  13        290.96        304.06        16.16 o                         
   3   4  13        572.92        534.91        30.19 o                         
   4   4  13         35.05         59.62        12.25 o                         
  -4   5  13        447.85        314.52        54.58 o                         
  -3   5  13        165.87        177.48        24.25 o                         
  -2   5  13        121.36        127.07        13.84 o                         
  -1   5  13        398.73        487.50        30.21 o                         
   0   5  13         32.51         46.24        15.44 o                         
   1   5  13        401.49        503.13        27.00 o                         
   2   5  13        120.52        171.29        15.30 o                         
   3   5  13        163.01        206.11        15.88 o                         
   4   5  13        449.31        307.73        55.84 o                         
   5   5  13          0.29         -7.72        21.26 o                         
  -4   6  13         34.39         30.11        13.10 o                         
  -3   6  13         19.13         27.23        24.29 o                         
  -2   6  13          7.76         12.28         8.25 o                         
  -1   6  13         99.05        127.21        14.42 o                         
   0   6  13        309.42        427.58        24.33 o                         
   1   6  13         97.73        128.44        16.01 o                         
   2   6  13          7.26         11.97         7.72 o                         
   3   6  13         19.64          5.04        12.94 o                         
   4   6  13         34.69         37.77        35.39 o                         
  -2   7  13         35.18         34.40         7.83 o                         
  -1   7  13         22.59         26.92         6.44 o                         
   0   7  13          4.33         31.60        12.05 o                         
   1   7  13         23.13         18.53         9.72 o                         
   2   7  13         34.25         65.90        40.72 o                         
   0   1  14      26817.25      27007.99       702.66 o                         
   1   1  14      44401.44      38535.52      1149.74 o                         
  -1   2  14       1968.28       1651.01        51.58 o                         
   0   2  14       7601.74       6260.26       317.00 o                         
   1   2  14       1982.46       1824.68        50.94 o                         
   2   2  14        431.39        357.86        13.34 o                         
  -2   3  14         53.52        110.25        25.61 o                         
  -1   3  14       2118.14       2221.62        70.41 o                         
   0   3  14         50.74         50.27         5.30 o                         
   1   3  14       2115.84       2257.54        70.23 o                         
   2   3  14         52.94         77.75         6.37 o                         
   3   3  14        246.90        317.00        29.06 o                         
  -3   4  14         22.87         35.98        44.87 o                         
  -2   4  14        205.85        223.91        37.21 o                         
  -1   4  14        576.30        614.43        89.49 o                         
   0   4  14         75.74         88.75        13.67 o                         
   1   4  14        571.15        606.98        25.35 o                         
   2   4  14        209.26        199.97        18.78 o                         
   3   4  14         23.05         88.09        25.99 o                         
   4   4  14          4.34         11.75         7.06 o                         
  -4   5  14        282.38        177.49        30.67 o                         
  -3   5  14        293.28        282.09        27.20 o                         
  -2   5  14        431.44        468.58        41.85 o                         
  -1   5  14        206.82        343.58       130.40 o                         
   0   5  14         23.27         28.19        15.90 o                         
   1   5  14        205.39        276.05        21.07 o                         
   2   5  14        431.23        518.73        24.60 o                         
   3   5  14        295.15        355.96        21.30 o                         
   4   5  14        284.74        267.81        37.31 o                         
   5   5  14         19.83          6.92        20.77 o                         
  -4   6  14         39.64         52.13        12.41 o                         
  -3   6  14          5.22         24.21         8.43 o                         
  -2   6  14          5.28          5.25        14.15 o                         
  -1   6  14         11.56         35.13        11.78 o                         
   0   6  14        552.28        805.71        43.58 o                         
   1   6  14         10.96         39.02        11.48 o                         
   2   6  14          5.32          4.61         7.64 o                         
   3   6  14          5.00         -0.19        10.51 o                         
   4   6  14         40.18         64.39        62.55 o                         
  -2   7  14         33.40         21.33         7.22 o                         
  -1   7  14         34.29         23.32         6.50 o                         
   0   7  14        218.75        263.25        38.18 o                         
   1   7  14         33.71         42.23        25.54 o                         
   2   7  14         32.83        110.47        39.20 o                         
   0   1  15       6966.66       6999.81       158.11 o                         
   1   1  15      42311.75      36028.57       893.30 o                         
  -1   2  15       2546.42       2228.08        73.07 o                         
   0   2  15        293.97        334.98        57.59 o                         
   1   2  15       2556.52       2383.21        60.44 o                         
   2   2  15        122.02        136.49         6.90 o                         
  -2   3  15       1256.97       1198.13        66.33 o                         
  -1   3  15        775.54        758.01        26.92 o                         
   0   3  15         18.16         19.28         4.16 o                         
   1   3  15        771.58        786.51        28.52 o                         
   2   3  15       1252.54       1160.14        32.98 o                         
   3   3  15        107.44         78.11        17.82 o                         
  -3   4  15        881.66        865.13       124.74 o                         
  -2   4  15        136.69        165.11        34.73 o                         
  -1   4  15         39.86        113.80        96.57 o                         
   0   4  15         44.79         38.89         7.58 o                         
   1   4  15         42.55         55.21         7.80 o                         
   2   4  15        132.84        142.54        12.99 o                         
   3   4  15        880.64        764.08        57.04 o                         
   4   4  15         18.27         24.99        10.96 o                         
  -4   5  15         74.97         98.08        28.16 o                         
  -3   5  15        126.21        104.70        22.66 o                         
  -2   5  15         93.46         93.48        12.08 o                         
  -1   5  15        159.51        184.09        20.83 o                         
   0   5  15        338.67        432.20        21.18 o                         
   1   5  15        160.67        185.92        18.38 o                         
   2   5  15         94.11        120.58         9.29 o                         
   3   5  15        125.56        121.44        15.22 o                         
   4   5  15         74.89         91.83        29.19 o                         
   5   5  15        118.66         77.23        22.83 o                         
  -4   6  15         25.73         28.60         8.01 o                         
  -3   6  15          9.64          6.59         7.80 o                         
  -2   6  15         48.80         71.29        21.78 o                         
  -1   6  15        222.73        265.24        18.67 o                         
   1   6  15        225.40        254.27        17.96 o                         
   2   6  15         49.37         52.85         9.09 o                         
   3   6  15          9.33         20.85        24.64 o                         
   4   6  15         26.27         64.65        39.19 o                         
  -2   7  15         11.92         11.28         6.70 o                         
  -1   7  15          9.60         18.82         6.23 o                         
   0   7  15          9.83        281.11       269.67 o                         
   1   7  15          9.65         31.96        41.29 o                         
   0   0  16        665.75        655.03        57.92 o                         
   0   1  16         77.97         68.73         7.80 o                         
   1   1  16      18249.48      15616.88       347.59 o                         
  -1   2  16       1182.62       1072.25        35.14 o                         
   0   2  16      13478.75      12144.65       360.17 o                         
   1   2  16       1183.66       1121.80        31.45 o                         
   2   2  16        413.89        388.64        17.37 o                         
  -2   3  16        552.23        635.73        44.24 o                         
  -1   3  16       2331.52       2058.18        53.48 o                         
   0   3  16         33.94         31.43         4.62 o                         
   1   3  16       2325.46       2223.48       111.70 o                         
   2   3  16        550.82        522.89        17.53 o                         
   3   3  16        168.57        136.98        20.42 o                         
  -3   4  16        208.26        187.82        23.54 o                         
  -2   4  16        935.62        741.41        55.29 o                         
  -1   4  16        174.36        179.04        13.91 o                         
   0   4  16        215.84        187.79        14.74 o                         
   1   4  16        175.79        181.41        12.62 o                         
   2   4  16        939.89        859.61        35.75 o                         
   3   4  16        209.09        221.35        20.22 o                         
   4   4  16         97.38        117.54        31.07 o                         
  -4   5  16         92.62        121.58        18.88 o                         
  -3   5  16        160.72        186.69        30.62 o                         
  -2   5  16        245.18        227.19        32.55 o                         
  -1   5  16         81.41        105.34        12.44 o                         
   0   5  16        119.38        141.98        13.62 o                         
   1   5  16         82.45        105.21        11.33 o                         
   2   5  16        247.96        272.63        16.38 o                         
   3   5  16        159.16        246.90        18.60 o                         
   4   5  16         92.57        104.80        30.04 o                         
   5   5  16         58.05         35.69        21.71 o                         
  -4   6  16         42.50         13.80         7.89 o                         
  -3   6  16         48.19         36.16        11.68 o                         
  -2   6  16         97.94        119.13        10.02 o                         
  -1   6  16        228.92        292.62        26.36 o                         
   0   6  16        939.65       1259.27        48.44 o                         
   1   6  16        229.38        256.73        17.88 o                         
   2   6  16         96.98        110.75        11.41 o                         
   3   6  16         47.91         78.65        48.90 o                         
   4   6  16         42.37        109.78        40.95 o                         
  -2   7  16         53.83         36.09         7.56 o                         
  -1   7  16          9.30          9.22         5.79 o                         
   0   7  16         39.11        281.97       276.90 o                         
   1   7  16          9.18         36.77        34.09 o                         
   0   1  17       2274.28       1998.95        75.08 o                         
   1   1  17       6305.17       5689.87       138.71 o                         
  -1   2  17        993.64        856.56        22.91 o                         
   0   2  17        608.10        624.27        23.42 o                         
   1   2  17        999.12        981.90        31.97 o                         
   2   2  17        247.67        247.97        10.26 o                         
  -2   3  17        162.43        180.69        28.60 o                         
  -1   3  17        228.97        204.73        10.25 o                         
   0   3  17        178.10        224.24        10.58 o                         
   1   3  17        229.05        241.11        12.75 o                         
   2   3  17        163.64        144.90         8.15 o                         
   3   3  17         90.08         80.96        16.53 o                         
  -3   4  17        471.95        427.71        56.30 o                         
  -2   4  17        947.10        894.29        60.28 o                         
  -1   4  17        523.82        535.46        52.12 o                         
   0   4  17        231.99        212.30        22.24 o                         
   1   4  17        523.45        541.32        20.41 o                         
   2   4  17        947.35        959.45        35.90 o                         
   3   4  17        476.42        413.77        52.41 o                         
   4   4  17         84.62        130.64        12.41 o                         
  -4   5  17        272.97        289.47        28.43 o                         
  -3   5  17        764.85        617.03        86.93 o                         
  -2   5  17         23.61         41.11         9.62 o                         
  -1   5  17        178.46        199.60         9.93 o                         
   0   5  17         19.94         18.73        10.31 o                         
   1   5  17        176.06        207.26        11.80 o                         
   2   5  17         22.98         30.40         7.00 o                         
   3   5  17        758.52        768.32        71.70 o                         
   4   5  17        269.33        313.47        78.26 o                         
   5   5  17         11.21         11.30        20.02 o                         
  -4   6  17         19.74         10.74        15.20 o                         
  -3   6  17         14.32         18.54         8.63 o                         
  -2   6  17        196.56        217.35        12.64 o                         
  -1   6  17        137.30        135.93        21.35 o                         
   0   6  17        379.49        428.95        60.69 o                         
   1   6  17        136.18        160.61        22.59 o                         
   2   6  17        195.94        233.98        24.20 o                         
   3   6  17         14.28         17.17        29.19 o                         
   4   6  17         19.93         56.62        35.32 o                         
  -2   7  17         44.61         42.26         7.75 o                         
  -1   7  17         94.23         81.48         7.90 o                         
   0   7  17        315.82        339.51        34.91 o                         
   1   7  17         93.38        146.68        79.37 o                         
   0   1  18         19.00         28.34         5.36 o                         
   1   1  18        188.94        186.63        20.90 o                         
  -1   2  18         45.13         45.89         3.46 o                         
   0   2  18         33.84         33.95         5.13 o                         
   1   2  18         44.51         50.83         5.29 o                         
   2   2  18         29.30         20.00         4.17 o                         
  -2   3  18        256.28        207.32        28.84 o                         
  -1   3  18       1843.56       1549.95        54.94 o                         
   0   3  18        483.81        489.81        36.89 o                         
   1   3  18       1836.21       1818.08        58.50 o                         
   2   3  18        259.99        234.55        12.96 o                         
   3   3  18         20.63         11.35        12.60 o                         
  -3   4  18        140.74        128.04        20.26 o                         
  -2   4  18        461.19        492.21        45.06 o                         
  -1   4  18        359.94        431.32        67.53 o                         
   0   4  18         20.23         18.43         6.42 o                         
   1   4  18        358.89        386.98        16.61 o                         
   2   4  18        463.83        419.28        18.42 o                         
   3   4  18        140.52        176.93        37.12 o                         
   4   4  18          0.25         77.24        37.10 o                         
  -4   5  18        166.50        198.11        17.67 o                         
  -3   5  18        176.02        160.86        23.39 o                         
  -2   5  18         47.00         37.19        12.32 o                         
  -1   5  18        233.94        252.70        11.27 o                         
   0   5  18        341.04        413.55        44.57 o                         
   1   5  18        235.72        289.33        13.28 o                         
   2   5  18         45.41         56.65         8.75 o                         
   3   5  18        172.14        144.46        18.15 o                         
   4   5  18        167.13        159.54        31.21 o                         
   5   5  18          5.69         10.44        19.75 o                         
  -3   6  18        201.33        176.29        28.02 o                         
  -2   6  18          3.17         44.99         8.07 o                         
  -1   6  18         39.12         37.40        16.67 o                         
   0   6  18          0.39         10.36        10.98 o                         
   1   6  18         38.15         48.08        17.70 o                         
   2   6  18          3.32         20.23        10.64 o                         
   3   6  18        202.16        177.65        87.11 o                         
   4   6  18          2.05        -16.33        31.94 o                         
  -2   7  18         17.68         21.63         6.82 o                         
  -1   7  18         34.17         52.50        10.02 o                         
   0   7  18        500.38        493.19       150.57 o                         
   1   7  18         34.70        149.76       122.06 o                         
   2   7  18         17.86          7.37        28.09 o                         
   0   1  19       9107.36       8788.01       168.59 o                         
   1   1  19       1043.75        995.23        37.01 o                         
  -1   2  19        978.15        905.21        62.08 o                         
   0   2  19         51.68         54.80         6.10 o                         
   1   2  19        991.90        966.82        32.21 o                         
   2   2  19        223.20        169.65        10.28 o                         
  -2   3  19         33.08         23.59        22.97 o                         
  -1   3  19        324.61        312.94        25.47 o                         
   0   3  19        639.19        552.67        20.34 o                         
   1   3  19        323.30        352.19        27.88 o                         
   2   3  19         32.42         29.08         5.12 o                         
   3   3  19        298.38        285.47        24.71 o                         
  -3   4  19        291.98        290.28        20.68 o                         
  -2   4  19        147.38        150.83        33.67 o                         
  -1   4  19         68.23         93.27        50.51 o                         
   0   4  19         13.37          2.96         5.86 o                         
   1   4  19         67.49         56.56         8.19 o                         
   2   4  19        146.85        142.44        13.05 o                         
   3   4  19        294.34        338.00        21.13 o                         
   4   4  19       1599.47       1671.36       232.29 o                         
  -4   5  19          5.01         25.36        17.50 o                         
  -3   5  19        370.48        284.03        27.46 o                         
  -2   5  19        240.92        207.11        44.27 o                         
  -1   5  19        461.64        538.17        20.09 o                         
   0   5  19        406.89        481.99        22.68 o                         
   1   5  19        458.67        516.88        18.39 o                         
   2   5  19        240.31        248.63        23.02 o                         
   3   5  19        366.27        291.72        33.29 o                         
   4   5  19          5.32          7.27        52.09 o                         
   5   5  19         15.78         -0.74        19.53 o                         
  -3   6  19        119.92        171.28        33.74 o                         
  -2   6  19        296.10        274.84        14.40 o                         
  -1   6  19         76.88        117.62        11.61 o                         
   0   6  19         22.12         30.14        17.31 o                         
   1   6  19         78.63        128.62        18.01 o                         
   2   6  19        293.43        175.07        82.12 o                         
   3   6  19        119.44        105.88        30.28 o                         
   4   6  19          3.83         40.69        31.72 o                         
  -2   7  19         28.15         19.01         6.93 o                         
  -1   7  19         78.28         85.76        19.24 o                         
   0   7  19        457.14        422.16       174.60 o                         
   1   7  19         78.66         88.95        11.24 o                         
   2   7  19         27.69          6.03        27.50 o                         
   0   0  20       1101.63        516.53       189.18 o                         
   0   1  20       3244.26       3291.16        55.16 o                         
   1   1  20        507.61        427.58        90.58 o                         
  -1   2  20        622.53        589.77        27.99 o                         
   0   2  20        382.98        409.80        33.81 o                         
   1   2  20        609.40        633.72        46.98 o                         
   2   2  20         70.70         68.15         6.27 o                         
  -2   3  20         73.67         57.62        22.66 o                         
  -1   3  20        566.04        509.66        31.95 o                         
   0   3  20        686.56        723.81        35.09 o                         
   1   3  20        566.70        610.66        25.89 o                         
   2   3  20         71.94         68.90         5.92 o                         
   3   3  20         23.99         14.33        12.36 o                         
  -3   4  20         67.82         79.02        11.40 o                         
  -2   4  20         68.83         40.62        30.07 o                         
  -1   4  20        463.63        434.17        34.03 o                         
   0   4  20         44.92         41.56         7.51 o                         
   1   4  20        460.00        461.09        22.68 o                         
   2   4  20         67.89         53.80        10.55 o                         
   3   4  20         67.87        159.43        36.27 o                         
   4   4  20        198.98        321.60        25.05 o                         
  -4   5  20         74.35         64.86         7.60 o                         
  -3   5  20         22.03         38.75        17.95 o                         
  -2   5  20        269.00        234.01        17.79 o                         
  -1   5  20        242.40        275.67        13.34 o                         
   0   5  20        246.56        294.69        13.44 o                         
   1   5  20        243.42        282.87        13.60 o                         
   2   5  20        267.27        179.59        16.29 o                         
   3   5  20         21.70         41.33        16.22 o                         
   4   5  20         72.77         96.37        35.06 o                         
   5   5  20         24.30         10.89        19.43 o                         
  -3   6  20          4.62         32.73        19.35 o                         
  -2   6  20         98.49        101.28         9.29 o                         
  -1   6  20        114.65        139.83        12.11 o                         
   0   6  20        204.17        246.21        27.13 o                         
   1   6  20        112.98        147.52        18.84 o                         
   2   6  20         98.00         52.14        18.46 o                         
   3   6  20          4.56         15.37        23.75 o                         
   4   6  20         35.76         47.45        30.36 o                         
  -2   7  20         51.19         35.50         7.16 o                         
  -1   7  20        253.04        215.37        17.59 o                         
   0   7  20        290.53        294.25       148.31 o                         
   1   7  20        252.70        211.49        61.45 o                         
   2   7  20         51.42         56.40        27.14 o                         
   0   1  21       1971.83       2085.28        37.36 o                         
   1   1  21          0.01          2.25        10.97 o                         
  -1   2  21        258.31        227.72        13.27 o                         
   0   2  21        139.90        162.55        13.06 o                         
   1   2  21        256.20        228.51        11.00 o                         
   2   2  21         79.51         74.15         6.62 o                         
  -1   3  21        576.02        511.71        26.37 o                         
   0   3  21        405.96        438.40        23.45 o                         
   1   3  21        578.76        585.58        24.27 o                         
   2   3  21        137.18        126.24         8.20 o                         
   3   3  21         73.94         48.41        13.48 o                         
  -3   4  21       1083.53       1028.62        37.70 o                         
  -1   4  21        766.56        662.66        35.28 o                         
   0   4  21        701.49        708.72        58.86 o                         
   1   4  21        772.04        699.89        30.32 o                         
   2   4  21        221.20        192.61        17.99 o                         
   3   4  21       1085.29       1152.94        42.64 o                         
   4   4  21        765.96       1039.85        98.44 o                         
  -4   5  21        137.39        141.80        14.57 o                         
  -3   5  21        156.46        157.30        28.77 o                         
  -2   5  21         67.53         75.59        11.17 o                         
  -1   5  21        171.79        178.51         9.89 o                         
   0   5  21        179.05        210.09        11.11 o                         
   1   5  21        174.78        200.11        21.95 o                         
   2   5  21         68.85         62.88        10.18 o                         
   3   5  21        154.41        186.00        33.74 o                         
   4   5  21        138.61        118.25        29.41 o                         
   5   5  21          7.32         12.84        18.99 o                         
  -3   6  21         46.53         40.59         9.65 o                         
  -2   6  21         32.67         45.32         9.42 o                         
  -1   6  21         95.60        103.08        10.90 o                         
   0   6  21        552.30        679.71        45.43 o                         
   1   6  21         94.38         97.08        16.64 o                         
   2   6  21         30.92        106.37        29.16 o                         
   3   6  21         45.28         59.17        35.55 o                         
   4   6  21          6.12         18.32        29.21 o                         
  -2   7  21         34.40         20.01         6.98 o                         
  -1   7  21        271.22        261.38        36.95 o                         
   0   7  21         72.54        108.17        46.24 o                         
   1   7  21        271.96        247.45       102.00 o                         
   0   1  22        131.62        120.99         7.39 o                         
   1   1  22       3402.34       3367.20        83.84 o                         
  -1   2  22        722.63        669.92        31.51 o                         
   0   2  22       3601.37       3559.61       170.95 o                         
   1   2  22        729.28        663.34        56.47 o                         
   2   2  22       1874.05       1594.79        69.22 o                         
  -1   3  22        620.53        648.22        32.14 o                         
   0   3  22        148.93        153.50        11.66 o                         
   1   3  22        618.70        622.50        24.44 o                         
   2   3  22        251.51        245.87        11.79 o                         
   3   3  22        308.06        278.32        23.75 o                         
  -3   4  22        289.31        253.12        26.42 o                         
  -1   4  22         53.81         46.74         9.69 o                         
   0   4  22        116.93        104.61        12.58 o                         
   1   4  22         55.54         66.14         8.07 o                         
   2   4  22        324.23        292.20        15.87 o                         
   3   4  22        291.62        282.47        20.69 o                         
   4   4  22       1290.07       1473.26        69.15 o                         
  -4   5  22         15.24         26.47         6.84 o                         
  -3   5  22        108.57         78.14        24.37 o                         
  -2   5  22        219.12        186.86        15.71 o                         
  -1   5  22         11.82         26.85         7.63 o                         
   0   5  22        365.07        517.12        26.93 o                         
   1   5  22         11.82         23.55         9.18 o                         
   2   5  22        219.10        243.60        20.50 o                         
   3   5  22        109.37        148.20        24.38 o                         
   4   5  22         15.45         24.05        25.72 o                         
   5   5  22          1.26        -19.48        19.48 o                         
  -3   6  22         21.91         20.26        11.73 o                         
  -2   6  22         22.17         28.88         8.78 o                         
  -1   6  22        209.07        230.97        18.79 o                         
   0   6  22          5.19         42.26        17.19 o                         
   1   6  22        208.55        192.79       100.81 o                         
   2   6  22         22.31         45.64        26.71 o                         
   3   6  22         21.28          7.73        22.63 o                         
   4   6  22          7.46         -1.79        25.35 o                         
  -2   7  22         21.32         24.85         7.02 o                         
  -1   7  22         67.04         91.92        23.23 o                         
   0   7  22         25.76         54.31        30.94 o                         
   1   7  22         65.01         81.77        10.88 o                         
   0   1  23        126.67        120.10         6.39 o                         
   1   1  23       1412.30       1420.11        37.51 o                         
  -1   2  23        194.38        179.18        11.44 o                         
   0   2  23        210.34        240.86        11.61 o                         
   1   2  23        193.64        191.91        12.13 o                         
   2   2  23       2131.69       1720.33        74.52 o                         
  -1   3  23          4.28          7.24         5.32 o                         
   0   3  23       1184.99       1137.43        52.51 o                         
   1   3  23          3.97         10.22        10.35 o                         
   2   3  23        178.31        133.53        14.21 o                         
   3   3  23          0.05         -5.94        10.81 o                         
  -3   4  23        543.66        518.43        23.07 o                         
  -2   4  23         65.88         58.78         9.14 o                         
  -1   4  23        184.22        170.16        14.90 o                         
   0   4  23         40.40         39.15         6.90 o                         
   1   4  23        181.70        165.91        11.70 o                         
   2   4  23         65.46         76.59        10.01 o                         
   3   4  23        548.21        568.69        46.96 o                         
   4   4  23        296.63        394.25        53.26 o                         
  -4   5  23         62.23         97.95        43.88 o                         
  -3   5  23        240.97        197.83        29.57 o                         
  -2   5  23        407.35        370.75        67.28 o                         
  -1   5  23         35.56         20.75        13.39 o                         
   0   5  23         38.07         34.70         7.31 o                         
   1   5  23         35.68         37.01        15.80 o                         
   2   5  23        406.00        375.46        78.78 o                         
   3   5  23        241.53        229.64        25.91 o                         
   4   5  23         62.61         98.58        29.62 o                         
   5   5  23          4.98         10.23        18.81 o                         
  -3   6  23         31.01         31.73         6.09 o                         
  -2   6  23        130.72        115.93        12.00 o                         
  -1   6  23        120.65        148.48        12.00 o                         
   0   6  23        124.15        151.85        21.92 o                         
   1   6  23        118.74        151.94        49.76 o                         
   2   6  23        129.72         35.44        46.67 o                         
   3   6  23         31.19         36.75        23.23 o                         
  -2   7  23         91.68         56.32         8.02 o                         
  -1   7  23        163.04        137.47        22.49 o                         
   0   7  23         46.51        121.92        33.59 o                         
   1   7  23        166.03        103.53        18.81 o                         
   0   0  24         89.22         85.65        18.06 o                         
   0   1  24        210.91        208.05         9.80 o                         
   1   1  24       2903.21       2793.59        70.43 o                         
  -1   2  24        244.49        259.44        14.89 o                         
   0   2  24       8247.28       9185.78       271.94 o                         
   1   2  24        243.36        243.32        14.29 o                         
   2   2  24       3195.05       2742.39       116.74 o                         
  -1   3  24        233.76        218.06        14.67 o                         
   0   3  24        158.44        128.30        10.82 o                         
   1   3  24        229.04        214.05        14.38 o                         
   2   3  24         85.56         86.56         9.15 o                         
   3   3  24        237.91        165.10        18.66 o                         
  -3   4  24       1887.90       1762.18        59.55 o                         
  -2   4  24        949.66        725.73        27.86 o                         
  -1   4  24        484.05        517.63        29.45 o                         
   0   4  24         39.83         45.33         7.25 o                         
   1   4  24        481.57        486.87        41.35 o                         
   2   4  24        954.03        882.92        27.77 o                         
   3   4  24       1886.16       1854.64        58.78 o                         
   4   4  24        347.77        437.08        22.03 o                         
  -4   5  24         49.74         60.07        22.52 o                         
  -3   5  24         65.58         66.26        18.83 o                         
  -2   5  24         56.33         57.84        16.30 o                         
  -1   5  24        420.63        444.86        27.70 o                         
   0   5  24          4.92          2.52         6.46 o                         
   1   5  24        418.22        421.01        32.81 o                         
   2   5  24         56.30         67.15        19.10 o                         
   3   5  24         66.11         71.88        26.91 o                         
   4   5  24         49.77         64.45        27.91 o                         
   5   5  24         19.93          5.30        18.31 o                         
  -3   6  24         65.81         56.13         7.04 o                         
  -2   6  24         44.97         45.13         8.95 o                         
  -1   6  24         40.85         55.27        11.71 o                         
   0   6  24          0.03          5.09        14.73 o                         
   1   6  24         40.23         51.88        13.99 o                         
   2   6  24         44.68         34.85        16.77 o                         
   3   6  24         66.02         47.68        22.13 o                         
  -2   7  24         49.75         50.28         7.44 o                         
  -1   7  24         43.84         45.75         9.75 o                         
   1   7  24         42.78         34.89        19.78 o                         
   0   1  25       1602.68       1819.42        47.94 o                         
   1   1  25        824.82        858.68        24.68 o                         
  -1   2  25       1742.21       1781.48        77.71 o                         
   0   2  25       8449.57       9181.84       271.88 o                         
   1   2  25       1726.08       1858.45        80.93 o                         
   2   2  25        116.33        111.25         8.69 o                         
  -1   3  25        331.60        316.39        18.83 o                         
   0   3  25        563.05        682.16        34.08 o                         
   1   3  25        333.16        300.59        18.14 o                         
   2   3  25        781.92        681.44        24.88 o                         
   3   3  25          7.48          3.57        10.43 o                         
  -3   4  25       1457.40       1395.88        48.64 o                         
  -2   4  25        360.16        298.18        15.75 o                         
  -1   4  25        155.43        118.54        12.71 o                         
   0   4  25         83.60         81.29        14.06 o                         
   1   4  25        154.95        114.82        13.41 o                         
   2   4  25        365.87        367.40        22.82 o                         
   3   4  25       1454.13       1208.15       326.90 o                         
   4   4  25        186.21        215.03        23.45 o                         
  -4   5  25         39.69         53.79        13.59 o                         
  -3   5  25         81.36         77.33         9.52 o                         
  -2   5  25          4.04          2.96        21.75 o                         
  -1   5  25        141.38        154.56        18.21 o                         
   0   5  25        144.46        166.28        16.34 o                         
   1   5  25        141.90        154.07        21.03 o                         
   2   5  25          4.15          3.63         7.17 o                         
   3   5  25         79.74         95.84        17.73 o                         
   4   5  25         39.48         91.90        22.74 o                         
  -3   6  25         77.84         78.85        11.01 o                         
  -2   6  25         36.42         32.07         8.39 o                         
  -1   6  25         57.38         65.00         9.38 o                         
   0   6  25         34.40         43.85        15.74 o                         
   1   6  25         60.22         74.09        14.85 o                         
   2   6  25         36.63         36.76        13.52 o                         
   3   6  25         78.09         69.77        22.95 o                         
  -1   7  25        210.58        148.80        13.42 o                         
   0   7  25          8.80         99.15        31.78 o                         
   1   7  25        210.02        132.88        52.72 o                         
   0   1  26        148.60        162.48        10.46 o                         
   1   1  26        541.09        524.49        19.36 o                         
  -1   2  26        785.62        795.16        37.28 o                         
   0   2  26       4082.14       4698.06       140.48 o                         
   1   2  26        782.79        750.84        35.45 o                         
   2   2  26       1590.93       1338.23        59.25 o                         
  -1   3  26        373.71        352.32        20.46 o                         
   0   3  26        369.42        429.59        23.91 o                         
   1   3  26        376.75        385.56        22.00 o                         
   2   3  26         61.99         63.19         6.59 o                         
   3   3  26        776.76        626.53        38.11 o                         
  -3   4  26        556.49        496.88        25.28 o                         
  -2   4  26        598.10        461.49        20.41 o                         
  -1   4  26        247.69        250.14        18.10 o                         
   0   4  26        176.45        163.16        11.04 o                         
   1   4  26        242.97        238.10        33.43 o                         
   2   4  26        594.12        506.67        18.65 o                         
   4   4  26          5.97         14.66         8.51 o                         
  -4   5  26        118.23         81.13        18.62 o                         
  -3   5  26        176.81        170.94        15.82 o                         
  -2   5  26         74.80         68.73        11.05 o                         
  -1   5  26          8.76         14.80        12.67 o                         
   0   5  26         92.46        128.57        19.74 o                         
   1   5  26          8.73         15.67        14.16 o                         
   2   5  26         75.89         61.26        18.01 o                         
   3   5  26        174.34        228.47        45.72 o                         
   4   5  26        118.84        121.48        34.69 o                         
  -3   6  26         79.18         72.44         7.44 o                         
  -2   6  26         11.06         10.63         7.61 o                         
  -1   6  26         35.46         30.55         8.06 o                         
   0   6  26          2.42          6.49        13.76 o                         
   1   6  26         35.82         47.24        19.93 o                         
   2   6  26         10.66         16.64        12.64 o                         
   3   6  26         78.74         43.40        21.56 o                         
   4   6  26         72.36         64.47        21.71 o                         
  -1   7  26        113.83        102.81        11.53 o                         
   0   7  26        158.90         58.31        29.99 o                         
   1   7  26        113.77        103.01        45.92 o                         
   0   1  27      10426.71      11165.62       269.31 o                         
   1   1  27       1604.15       1503.37        47.73 o                         
  -1   2  27       3508.62       3599.20       152.92 o                         
   0   2  27        336.42        343.58        15.11 o                         
   1   2  27       3498.50       3717.23       157.84 o                         
   2   2  27       7233.20       6195.71       259.45 o                         
  -1   3  27        454.89        509.32        27.13 o                         
   0   3  27          5.91         18.57         6.31 o                         
   1   3  27        450.65        493.08        26.58 o                         
   2   3  27         14.00         13.55         4.89 o                         
   3   3  27        188.58        180.32        14.07 o                         
  -3   4  27         10.68         17.57        25.09 o                         
  -2   4  27        824.65        707.60        40.05 o                         
  -1   4  27         30.40         34.85         9.13 o                         
   0   4  27         35.46         31.71         7.04 o                         
   1   4  27         31.50         33.46         7.23 o                         
   2   4  27        817.97        774.42        24.89 o                         
   4   4  27         26.66         46.88        11.97 o                         
  -4   5  27         48.18         62.64        13.90 o                         
  -3   5  27        340.86        299.38        17.08 o                         
  -2   5  27         18.61          6.26         7.72 o                         
  -1   5  27         87.95         76.69        25.07 o                         
   0   5  27        316.34        314.74        27.74 o                         
   1   5  27         87.57         86.47        17.07 o                         
   2   5  27         18.94         37.24        18.35 o                         
   3   5  27        342.88        286.41       169.69 o                         
   4   5  27         47.91         87.16        33.43 o                         
  -3   6  27         18.65         30.42         8.10 o                         
  -2   6  27         61.55         63.17         9.59 o                         
  -1   6  27         19.70         17.13         7.51 o                         
   0   6  27         57.72         46.80        15.65 o                         
   1   6  27         20.14         34.97        12.69 o                         
   2   6  27         61.95         54.43        51.36 o                         
   3   6  27         19.11         23.32        18.46 o                         
  -1   7  27          6.30         20.53         7.72 o                         
   1   7  27          6.50         22.27         7.97 o                         
   0   0  28        150.42        169.20        19.98 o                         
   0   1  28       1024.97       1204.56        34.09 o                         
   1   1  28          6.57          9.55         6.53 o                         
  -1   2  28       2320.97       2373.35       102.58 o                         
   0   2  28        987.25       1298.79        42.44 o                         
   1   2  28       2332.66       2347.90       101.50 o                         
   2   2  28      10380.51       8788.42       366.44 o                         
  -1   3  28        172.21        169.27        13.07 o                         
   0   3  28        132.38        116.27        11.12 o                         
   1   3  28        173.66        163.31        12.95 o                         
   2   3  28        602.62        478.93        19.24 o                         
   3   3  28        302.89        272.09        15.23 o                         
  -3   4  28        309.18        270.52        19.00 o                         
  -2   4  28        322.76        308.02        24.72 o                         
  -1   4  28        276.52        273.86        19.40 o                         
   0   4  28        840.27        837.93        80.97 o                         
   1   4  28        278.25        273.59        28.20 o                         
   2   4  28        322.34        310.16        13.71 o                         
   4   4  28          4.01         12.91        12.74 o                         
  -4   5  28         73.48         84.32        18.91 o                         
  -3   5  28         79.07         78.81         9.29 o                         
  -2   5  28         49.62         33.25         8.80 o                         
  -1   5  28         45.61         42.18         9.87 o                         
   0   5  28         27.89         47.51        14.94 o                         
   1   5  28         46.21        149.52       110.31 o                         
   2   5  28         49.65         45.79        29.49 o                         
   3   5  28         78.53         83.26        47.40 o                         
   4   5  28         73.40         95.84        33.19 o                         
   5   5  28          1.68          9.61        16.73 o                         
  -3   6  28         11.46         14.71         5.57 o                         
  -2   6  28         35.28         40.12         8.90 o                         
  -1   6  28         89.71        113.01        18.49 o                         
   0   6  28          0.02         -6.20        13.71 o                         
   1   6  28         89.25        112.80        65.77 o                         
   2   6  28         36.75         29.08        14.47 o                         
   3   6  28         11.01          3.55        17.95 o                         
  -1   7  28         42.76         41.23         8.34 o                         
   1   7  28         42.99         36.15         8.14 o                         
   0   1  29         63.45         92.75         9.23 o                         
   1   1  29        484.07        438.34        22.96 o                         
  -1   2  29       1527.87       1597.44        70.87 o                         
   0   2  29         22.00         27.66         5.85 o                         
   1   2  29       1532.14       1574.51        69.94 o                         
   2   2  29      10572.15       9428.69       393.01 o                         
  -1   3  29         43.21         32.14         7.15 o                         
   0   3  29         51.30         46.44         8.06 o                         
   1   3  29         45.80         47.47         8.02 o                         
   2   3  29        214.14        186.08        13.76 o                         
   3   3  29        278.31        195.15        13.17 o                         
  -3   4  29        731.62        573.03        37.15 o                         
  -2   4  29        118.05        102.76        10.30 o                         
  -1   4  29       1144.54       1126.59        54.69 o                         
   0   4  29       1504.27       1522.57       128.13 o                         
   1   4  29       1139.05       1001.35        48.82 o                         
   2   4  29        118.60        110.75         8.50 o                         
   3   4  29        730.92        654.07        61.84 o                         
   4   4  29          1.39          6.03         7.75 o                         
  -4   5  29        120.61        110.96        27.33 o                         
  -3   5  29         12.57          8.08         7.36 o                         
  -2   5  29         95.01         89.34         8.75 o                         
  -1   5  29        149.78        145.19        19.97 o                         
   0   5  29         25.85         24.91        13.70 o                         
   1   5  29        151.42        170.85        25.26 o                         
   2   5  29         93.33        104.43        16.81 o                         
   3   5  29         12.71         25.41        33.62 o                         
   4   5  29        122.23        112.01        22.72 o                         
   5   5  29         88.30         29.47        16.79 o                         
  -3   6  29         75.74         81.97         7.68 o                         
  -2   6  29         17.99         19.37         7.80 o                         
  -1   6  29         44.34         46.02         8.36 o                         
   0   6  29         10.20         13.70        17.60 o                         
   1   6  29         45.77         40.20        20.19 o                         
   2   6  29         18.55         18.88        12.75 o                         
   3   6  29         76.05         57.01        19.88 o                         
   1   7  29         39.29         42.42         7.91 o                         
   0   1  30        627.89        791.88        24.82 o                         
   1   1  30       3673.52       3867.98       116.89 o                         
  -1   2  30        596.12        640.45        31.56 o                         
   0   2  30       1286.09       1525.71        49.34 o                         
   1   2  30        593.03        619.73        30.76 o                         
   2   2  30       2592.85       2379.45       102.86 o                         
  -1   3  30        459.61        459.86        25.47 o                         
   0   3  30          2.78          4.52         5.88 o                         
   1   3  30        462.62        458.94        25.51 o                         
   2   3  30        820.19        744.15        27.21 o                         
   3   3  30        502.20        518.65        22.49 o                         
  -3   4  30        488.26        446.92        39.97 o                         
  -2   4  30         18.29         22.41         7.96 o                         
  -1   4  30        112.20         98.27        10.03 o                         
   0   4  30        727.84        750.83        51.74 o                         
   1   4  30        112.93         96.88         8.35 o                         
   2   4  30         17.18         23.70         8.40 o                         
   3   4  30        494.20        381.23       121.02 o                         
   4   4  30         46.91         66.88         9.85 o                         
  -4   5  30         39.48         41.29         8.72 o                         
  -3   5  30         46.82         47.74         8.65 o                         
  -2   5  30         13.17         10.70         6.73 o                         
  -1   5  30        342.42        330.90        25.95 o                         
   0   5  30         24.55         30.74        12.14 o                         
   1   5  30        344.35        276.44        87.80 o                         
   2   5  30         12.33         35.97        27.98 o                         
   3   5  30         45.79         64.53        17.00 o                         
   4   5  30         39.11         49.46        20.69 o                         
   5   5  30         71.08         47.46        16.87 o                         
  -3   6  30         65.93         81.71         7.69 o                         
  -2   6  30         44.13         34.95         8.45 o                         
  -1   6  30         35.12         38.56         8.07 o                         
   0   6  30          0.91          2.88        11.48 o                         
   1   6  30         35.93         32.24        14.01 o                         
   2   6  30         43.76         40.81        10.19 o                         
   3   6  30         64.23         56.13        19.66 o                         
   0   1  31        132.62        156.54        10.92 o                         
   1   1  31        177.38        158.38        11.89 o                         
  -1   2  31         28.27         28.03         6.01 o                         
   0   2  31        425.99        467.21        34.15 o                         
   1   2  31         27.45         30.08         6.48 o                         
   2   2  31       1983.32       1861.23        81.77 o                         
  -1   3  31        220.78        194.59        14.44 o                         
   0   3  31         21.87         17.26         6.61 o                         
   1   3  31        219.93        196.22        14.62 o                         
   2   3  31        411.60        366.44        22.71 o                         
   3   3  31        551.55        481.31        21.73 o                         
  -3   4  31        155.84        155.50        18.02 o                         
  -2   4  31        416.40        379.42        35.46 o                         
  -1   4  31        144.72        149.94        11.40 o                         
   0   4  31         44.93         39.73         6.76 o                         
   1   4  31        143.96        143.15         9.48 o                         
   2   4  31        417.55        348.74        16.08 o                         
   3   4  31        155.84        179.89       111.73 o                         
   4   4  31        144.92        126.33        11.60 o                         
  -4   5  31         30.14         43.86         8.77 o                         
  -3   5  31        102.68        103.16        11.24 o                         
  -2   5  31         87.06         84.76        10.24 o                         
  -1   5  31        241.22        223.88        13.41 o                         
   0   5  31        166.30        192.38        17.53 o                         
   1   5  31        242.24        202.95       102.39 o                         
   2   5  31         88.03         87.44        46.10 o                         
   3   5  31        101.69        113.28        19.22 o                         
   4   5  31         31.05         39.86        19.59 o                         
  -3   6  31         81.99         81.59         7.36 o                         
  -2   6  31         41.94         51.72         9.04 o                         
  -1   6  31         11.67         18.00         7.13 o                         
   0   6  31         77.13         93.26        16.79 o                         
   1   6  31         11.57         20.52        11.40 o                         
   2   6  31         41.78         32.75        13.28 o                         
   3   6  31         82.66         92.48        21.82 o                         
   0   0  32       1588.49       1673.34        80.22 o                         
   0   1  32       2156.54       2572.56        67.05 o                         
   1   1  32       1515.31       1724.69        55.11 o                         
  -1   2  32        119.59        102.82         8.90 o                         
   0   2  32        424.73        361.99        16.08 o                         
   1   2  32        118.31        106.39         9.80 o                         
   2   2  32        488.30        445.17        23.73 o                         
  -1   3  32        617.72        617.68        32.13 o                         
   0   3  32        215.35        172.00        13.78 o                         
   1   3  32        625.87        608.73        31.86 o                         
   2   3  32         64.88         59.37         7.14 o                         
   3   3  32       3466.55       3371.92       105.02 o                         
  -3   4  32        279.41        253.78        36.80 o                         
  -2   4  32        260.31        235.65        12.54 o                         
  -1   4  32         96.67         93.06         8.83 o                         
   0   4  32        318.75        285.89        12.88 o                         
   1   4  32         97.64         75.44         7.90 o                         
   2   4  32        255.83        214.66        10.83 o                         
   3   4  32        277.50        382.11       231.98 o                         
   4   4  32         12.18         16.28         8.44 o                         
  -4   5  32         28.35         36.19         9.52 o                         
  -3   5  32        112.81        112.54        11.29 o                         
  -2   5  32         44.12         37.11         7.61 o                         
  -1   5  32        119.21        104.22        16.75 o                         
   0   5  32         66.08         82.82        13.88 o                         
   1   5  32        118.78        183.41       108.76 o                         
   2   5  32         45.68         56.51        15.02 o                         
   3   5  32        112.85        102.21        18.62 o                         
   4   5  32         28.44         32.23        19.00 o                         
  -3   6  32         22.60         17.90         5.41 o                         
  -2   6  32         45.12         45.48         9.07 o                         
  -1   6  32         56.36         42.35         8.05 o                         
   0   6  32          0.33         12.48        13.21 o                         
   1   6  32         56.42         30.71        19.15 o                         
   2   6  32         45.63         28.42        12.37 o                         
   3   6  32         21.92         27.71        18.38 o                         
   0   1  33       1754.83       1983.37        53.18 o                         
   1   1  33          3.03         11.54         7.34 o                         
  -1   2  33         76.84         85.27         8.59 o                         
   0   2  33       1122.43       1365.98        65.91 o                         
   1   2  33         75.69         85.92         9.31 o                         
   2   2  33        315.38        262.77        16.40 o                         
  -1   3  33         91.87         85.47        10.19 o                         
   0   3  33         33.09         34.79         7.94 o                         
   1   3  33         94.06         82.72        10.16 o                         
   2   3  33         15.57         17.40         5.93 o                         
   3   3  33        535.04        582.78        24.73 o                         
  -3   4  33        509.69        473.27        35.53 o                         
  -2   4  33        133.06        132.06        15.49 o                         
  -1   4  33        729.28        692.72        22.98 o                         
   0   4  33          1.14          7.23         5.88 o                         
   1   4  33        727.65        644.65        31.02 o                         
   2   4  33        135.59        119.53         8.22 o                         
   3   4  33        507.37        474.11        30.88 o                         
   4   4  33          4.89          2.91         7.56 o                         
  -4   5  33         17.70         21.18         7.84 o                         
  -3   5  33         28.96         26.76         9.03 o                         
  -2   5  33         39.97         36.20         7.56 o                         
  -1   5  33         47.93         45.20        10.13 o                         
   0   5  33          4.54         12.67        10.89 o                         
   1   5  33         46.51        153.69       122.61 o                         
   2   5  33         38.06         33.35        35.61 o                         
   3   5  33         29.35         44.80        15.02 o                         
   4   5  33         18.36         37.65        18.26 o                         
  -3   6  33         33.82         26.41         5.52 o                         
  -2   6  33         53.30         66.73         9.46 o                         
  -1   6  33          5.02          8.18         6.85 o                         
   0   6  33         15.09         20.26        12.61 o                         
   1   6  33          5.01          6.57        15.20 o                         
   2   6  33         52.80         34.55        21.61 o                         
   3   6  33         33.96          0.99        15.97 o                         
   0   1  34       2550.78       2969.93        76.75 o                         
   1   1  34         70.53         77.23         8.91 o                         
  -1   2  34        663.92        694.00        34.45 o                         
   0   2  34        397.60        456.45        29.72 o                         
   1   2  34        674.89        651.51        32.70 o                         
   2   2  34         16.16          8.32         5.81 o                         
  -1   3  34        237.87        207.65        15.37 o                         
   0   3  34        138.55        139.60        12.54 o                         
   1   3  34        240.80        232.71        16.58 o                         
   2   3  34         99.99         87.37        14.81 o                         
   3   3  34        131.31        135.80        11.65 o                         
  -3   4  34        150.20        141.66        18.65 o                         
  -2   4  34        116.39        117.16         9.83 o                         
  -1   4  34         15.60         15.57         6.61 o                         
   0   4  34          0.86          6.96         5.89 o                         
   1   4  34         15.93         14.48         7.48 o                         
   2   4  34        118.69        103.17         8.07 o                         
   3   4  34        149.23        115.95        15.34 o                         
   4   4  34         42.64         42.17         8.50 o                         
  -4   5  34         31.82         38.59         8.28 o                         
  -3   5  34         18.48         28.03         8.94 o                         
  -2   5  34         77.16         77.11         8.61 o                         
  -1   5  34        416.05        381.00        19.89 o                         
   0   5  34        138.16        142.61        15.43 o                         
   1   5  34        415.19        418.33        30.68 o                         
   2   5  34         77.82         80.79        45.93 o                         
   3   5  34         18.30         21.17        13.39 o                         
   4   5  34         32.09         32.32        19.48 o                         
  -3   6  34         22.27         24.83         7.24 o                         
  -2   6  34         86.12         81.16         9.99 o                         
  -1   6  34         38.49         37.35         8.06 o                         
   0   6  34          0.10          7.14        11.82 o                         
   1   6  34         37.91         29.18        25.63 o                         
   2   6  34         85.32         72.71        16.18 o                         
   0   1  35        160.23        197.87        12.07 o                         
   1   1  35        949.11       1177.16        39.80 o                         
  -1   2  35        288.50        304.18        21.78 o                         
   0   2  35         50.33         55.56        15.36 o                         
   1   2  35        287.13        277.51        17.61 o                         
   2   2  35        159.69        150.82        12.35 o                         
  -1   3  35         30.28         20.66         7.55 o                         
   0   3  35        406.11        423.36        24.43 o                         
   1   3  35         29.56         29.29         7.77 o                         
   2   3  35       1435.54       1232.38        42.23 o                         
   3   3  35        459.27        452.12        20.88 o                         
  -3   4  35        166.26        165.18        15.81 o                         
  -2   4  35        728.91        686.60        39.82 o                         
  -1   4  35        289.98        243.11        12.39 o                         
   0   4  35         95.18         83.62         7.99 o                         
   1   4  35        286.23        236.65        12.02 o                         
   2   4  35        728.77        661.85        25.73 o                         
   3   4  35        167.36        130.17        16.00 o                         
   4   4  35         99.60        108.66        10.33 o                         
  -4   5  35          3.14         -0.42         7.03 o                         
  -3   5  35         68.40         60.16        11.20 o                         
  -2   5  35         12.68         13.80         7.02 o                         
  -1   5  35        329.19        323.54        16.89 o                         
   0   5  35         92.96         71.12        12.39 o                         
   1   5  35        331.41        333.64        26.77 o                         
   2   5  35         12.59         39.77        34.41 o                         
   3   5  35         66.82         84.39        17.35 o                         
   4   5  35          3.13          6.79        20.36 o                         
  -3   6  35          4.08          9.07         6.17 o                         
  -2   6  35         38.54         23.11         7.51 o                         
  -1   6  35          6.73          8.99         6.39 o                         
   0   6  35         14.20         15.81        11.78 o                         
   1   6  35          7.14         16.12        11.63 o                         
   2   6  35         39.13         38.82        14.47 o                         
   0   0  36       7170.84       7203.58       308.12 o                         
   0   1  36        533.59        601.59        21.04 o                         
   1   1  36       1295.33       1506.42        49.43 o                         
  -1   2  36        248.00        224.61        13.58 o                         
   0   2  36        297.25        375.64        27.08 o                         
   1   2  36        246.84        216.35        15.06 o                         
   2   2  36        268.56        220.05        15.25 o                         
  -2   3  36        117.08        122.41        17.55 o                         
  -1   3  36        165.70        171.70        14.02 o                         
   0   3  36        619.35        517.37        28.24 o                         
   1   3  36        166.18        152.21        13.49 o                         
   2   3  36        119.39        105.31        10.57 o                         
   3   3  36         80.18        133.99        12.10 o                         
  -3   4  36        128.98        155.90        14.14 o                         
  -2   4  36        343.04        323.64        16.05 o                         
  -1   4  36         20.20         13.71         6.60 o                         
   0   4  36        179.45        125.89         9.07 o                         
   1   4  36         20.26         19.14         6.00 o                         
   2   4  36        344.03        347.00        23.11 o                         
   3   4  36        129.37        102.16        14.94 o                         
   4   4  36          0.16          9.66         7.69 o                         
  -4   5  36         54.07         56.13        12.79 o                         
  -3   5  36         21.18         24.16         8.52 o                         
  -2   5  36         45.27         39.65         7.53 o                         
  -1   5  36         37.73         54.34        10.00 o                         
   0   5  36        360.29        230.20        18.02 o                         
   1   5  36         37.25         37.08        12.63 o                         
   2   5  36         44.90         45.41        14.55 o                         
   3   5  36         20.90         26.81        13.85 o                         
   4   5  36         55.17         44.15        14.08 o                         
  -3   6  36          6.89         10.38         5.93 o                         
  -2   6  36         44.95         29.45         7.60 o                         
  -1   6  36          0.86          5.13         5.98 o                         
   0   6  36          8.79          4.93        10.84 o                         
   1   6  36          1.02          7.86        11.14 o                         
   2   6  36         45.57         37.33        13.84 o                         
   3   6  36          6.74         11.12        18.34 o                         
   0   1  37        474.36        577.44        24.49 o                         
   1   1  37        215.68        288.86        15.02 o                         
  -1   2  37        178.38        205.22        13.13 o                         
   0   2  37          0.15         -3.56        14.25 o                         
   1   2  37        180.85        175.58        13.50 o                         
   2   2  37         91.65         86.86        10.03 o                         
  -2   3  37        208.31        209.28        13.09 o                         
  -1   3  37        257.91        259.71        18.01 o                         
   0   3  37          0.07         -1.05         6.98 o                         
   1   3  37        257.91        258.12        17.95 o                         
   2   3  37        214.01        185.49         8.50 o                         
   3   3  37       5225.62       4969.05       152.16 o                         
  -3   4  37         48.14         48.26        10.93 o                         
  -2   4  37         22.32         23.98         7.30 o                         
  -1   4  37        112.75         95.52         7.99 o                         
   0   4  37        196.60        139.62         9.31 o                         
   1   4  37        111.62         90.35         7.85 o                         
   2   4  37         21.90         31.18         9.33 o                         
   3   4  37         47.76         40.99        11.99 o                         
   4   4  37          9.61         15.33         7.76 o                         
  -4   5  37         65.97        102.70        30.82 o                         
  -3   5  37          2.50          8.44         8.09 o                         
  -2   5  37        133.74        118.87         9.42 o                         
  -1   5  37        108.08        117.07        11.67 o                         
   0   5  37        430.04        381.37        25.51 o                         
   1   5  37        106.49        102.86        15.81 o                         
   2   5  37        133.97        120.66        79.51 o                         
   3   5  37          2.49          7.03        12.31 o                         
   4   5  37         64.60         57.13        16.25 o                         
  -2   6  37         94.18         99.79        10.27 o                         
  -1   6  37          2.59          6.83         6.20 o                         
   0   6  37         49.20         63.03        13.59 o                         
   1   6  37          2.84         -7.66        10.59 o                         
   2   6  37         92.78         82.99        15.55 o                         
   0   1  38          2.15          8.35         8.19 o                         
   1   1  38       1879.68       2228.29        95.38 o                         
  -1   2  38        397.74        472.66        30.45 o                         
   0   2  38         11.42         18.11        15.11 o                         
   1   2  38        395.64        412.05        23.49 o                         
   2   2  38          3.98          5.77         6.64 o                         
  -2   3  38        677.92        624.34        71.90 o                         
  -1   3  38        119.31        112.37        11.82 o                         
   0   3  38         84.07         86.28        10.22 o                         
   1   3  38        121.33        122.13        12.41 o                         
   2   3  38        677.67        599.48        17.59 o                         
   3   3  38       1496.93       1530.14        52.42 o                         
  -3   4  38        463.43        469.72        22.26 o                         
  -2   4  38        279.01        239.79        12.26 o                         
  -1   4  38         85.51         76.77         6.02 o                         
   0   4  38          2.96          4.48         5.54 o                         
   1   4  38         86.17         75.00         7.38 o                         
   2   4  38        278.66        255.74        19.01 o                         
   3   4  38        463.75        418.82        27.76 o                         
   4   4  38         72.44         71.42         9.86 o                         
  -4   5  38         33.13         30.70        22.98 o                         
  -3   5  38         46.64         43.21         8.89 o                         
  -2   5  38         15.58         20.79         6.76 o                         
  -1   5  38         34.83         32.36         9.15 o                         
   0   5  38        289.44        297.39        26.45 o                         
   1   5  38         33.93         28.04        12.15 o                         
   2   5  38         15.10         27.56        15.15 o                         
   3   5  38         46.27         50.94        15.05 o                         
   4   5  38         34.23         37.82        12.40 o                         
  -2   6  38         27.11         22.43         6.98 o                         
  -1   6  38          8.78          8.86         6.10 o                         
   0   6  38         26.95         29.85        11.65 o                         
   1   6  38          9.22          9.18        10.73 o                         
   2   6  38         27.63         34.05        12.92 o                         
   0   1  39        391.42        482.57        18.59 o                         
   1   1  39       1020.08       1344.26        43.18 o                         
  -1   2  39        137.11        145.59        11.46 o                         
   0   2  39          3.47          0.46        15.07 o                         
   1   2  39        133.03        128.34        11.83 o                         
   2   2  39        218.47        191.19        14.71 o                         
  -2   3  39       1239.39       1191.50       105.22 o                         
  -1   3  39        226.03        193.29        15.53 o                         
   0   3  39         91.35         66.26         9.91 o                         
   1   3  39        227.05        177.75        14.88 o                         
   2   3  39       1234.53       1128.40        28.59 o                         
   3   3  39       1145.93       1316.01        46.22 o                         
  -3   4  39         95.03        105.22        12.75 o                         
  -2   4  39         53.27         65.64         8.24 o                         
  -1   4  39         14.21          9.09         4.50 o                         
   0   4  39        255.68        217.25        13.05 o                         
   1   4  39         12.77         14.04         5.70 o                         
   2   4  39         53.56         66.15        10.56 o                         
   3   4  39         96.40         62.58        12.94 o                         
   4   4  39          1.21          0.43         6.90 o                         
  -4   5  39         40.78         41.23        15.42 o                         
  -3   5  39         10.86         14.70         8.07 o                         
  -2   5  39          3.95          5.24         6.78 o                         
  -1   5  39        157.01        149.80        12.42 o                         
   0   5  39         30.60         22.40         8.16 o                         
   1   5  39        156.96        146.41        17.86 o                         
   2   5  39          4.19         11.17        13.90 o                         
   3   5  39         10.87         13.88        11.49 o                         
   4   5  39         40.75         20.44        11.53 o                         
  -2   6  39         44.51         39.19         7.74 o                         
  -1   6  39         15.02         22.78         6.24 o                         
   0   6  39          4.01          9.70        10.49 o                         
   1   6  39         15.83         21.23        11.07 o                         
   2   6  39         44.05         44.62        12.56 o                         
   0   0  40       4953.43       5495.37       238.76 o                         
   0   1  40        858.40       1064.34        32.92 o                         
   1   1  40       2710.12       3364.06        84.32 o                         
  -1   2  40        336.33        349.39        18.17 o                         
   0   2  40        172.00        229.10        22.13 o                         
   1   2  40        340.15        331.94        20.60 o                         
   2   2  40       2765.56       2189.69        97.24 o                         
  -2   3  40       1231.84       1019.25        53.64 o                         
  -1   3  40         99.22        101.39        11.61 o                         
   0   3  40          1.95         -4.02         7.49 o                         
   1   3  40         95.77         77.74        10.71 o                         
   2   3  40       1224.84       1041.93        29.55 o                         
   3   3  40         43.37         74.49         9.89 o                         
  -3   4  40        202.40        179.37        21.15 o                         
  -2   4  40        201.16        171.25        10.61 o                         
  -1   4  40         61.82         43.34         6.25 o                         
   0   4  40          1.62          2.49         5.24 o                         
   1   4  40         62.00         37.35        11.52 o                         
   2   4  40        201.22        163.65        15.05 o                         
   3   4  40        202.59        142.47        16.14 o                         
   4   4  40         61.66         72.81         8.56 o                         
  -4   5  40         36.50         36.77        17.13 o                         
  -3   5  40         35.94         46.96         8.79 o                         
  -2   5  40        117.30        103.11         8.69 o                         
  -1   5  40         14.88         13.27         8.36 o                         
   0   5  40         24.97         21.43        11.18 o                         
   1   5  40         15.44          5.06        10.86 o                         
   2   5  40        116.40        138.68        20.29 o                         
   3   5  40         36.35         45.62        15.73 o                         
   4   5  40         35.85         17.66        12.02 o                         
  -2   6  40        101.39         90.84         9.45 o                         
  -1   6  40          3.57          4.62         5.49 o                         
   0   6  40         17.68         31.18        11.68 o                         
   1   6  40          3.44          9.24        10.83 o                         
   0   1  41       2015.33       2587.99        60.31 o                         
   1   1  41       3645.63       4745.36       119.31 o                         
  -1   2  41       1051.48       1123.32        41.27 o                         
   0   2  41        336.11        387.71        28.52 o                         
   1   2  41       1059.84       1110.25        52.93 o                         
   2   2  41        118.39        101.14        11.30 o                         
  -2   3  41        659.89        648.03        38.75 o                         
  -1   3  41         57.67         56.66         8.34 o                         
   0   3  41        524.98        491.17        27.75 o                         
   1   3  41         57.00         53.43         9.69 o                         
   2   3  41        663.97        601.22        26.80 o                         
   3   3  41        641.52        719.61        41.15 o                         
  -3   4  41          8.71          4.02         9.67 o                         
  -2   4  41        154.76        141.25         9.89 o                         
  -1   4  41         81.61         78.89         7.95 o                         
   0   4  41          3.49          2.66         7.93 o                         
   1   4  41         80.41         59.89        12.14 o                         
   2   4  41        154.77        143.12        13.93 o                         
   3   4  41          8.98         12.93         9.89 o                         
   4   4  41         13.08         10.32         6.83 o                         
  -4   5  41         44.76         10.35        16.22 o                         
  -3   5  41         14.26         12.59         7.70 o                         
  -2   5  41         64.88         71.92         8.07 o                         
  -1   5  41        131.84        126.67        11.22 o                         
   0   5  41         14.16         14.34        11.27 o                         
   1   5  41        132.61        119.63        16.01 o                         
   2   5  41         63.42         95.89        17.75 o                         
   3   5  41         14.45         25.44        11.51 o                         
   4   5  41         44.66         26.72        12.35 o                         
  -2   6  41          2.33         14.73         6.38 o                         
  -1   6  41         11.02         11.84         5.85 o                         
   0   6  41          0.49          2.17        10.27 o                         
   1   6  41         10.51         12.67        10.47 o                         
   2   6  41          2.26         26.22        24.73 o                         
   0   1  42       1557.74       1942.31        47.28 o                         
   1   1  42        284.62        327.14        29.71 o                         
  -1   2  42        233.81        237.44        14.94 o                         
   0   2  42         41.79         66.07        16.76 o                         
   1   2  42        231.22        232.33        17.09 o                         
   2   2  42          4.82          9.42         7.25 o                         
  -2   3  42        916.12        832.87       116.31 o                         
  -1   3  42        173.30        158.97         9.95 o                         
   0   3  42         99.44        101.34        11.59 o                         
   1   3  42        172.02        145.22        10.89 o                         
   2   3  42        917.90        716.14        21.34 o                         
   3   3  42       4313.06       4451.76       114.60 o                         
  -3   4  42          6.51          1.34         9.51 o                         
  -2   4  42         19.93         21.10        17.61 o                         
  -1   4  42        106.13         81.61         7.34 o                         
   0   4  42         23.07         -0.93        10.96 o                         
   1   4  42        103.44         75.66        14.16 o                         
   2   4  42         20.97         19.71         8.28 o                         
   3   4  42          6.36          7.05        18.82 o                         
   4   4  42         40.84         41.03         7.27 o                         
  -4   5  42          3.23         -4.48        15.23 o                         
  -3   5  42         13.87         18.22         7.50 o                         
  -2   5  42         11.11         18.82         6.96 o                         
  -1   5  42         40.88         45.92         9.08 o                         
   0   5  42        290.89        236.63        17.10 o                         
   1   5  42         42.08         35.11         9.50 o                         
   2   5  42         11.36         26.96        14.49 o                         
   3   5  42         13.76         14.48        11.45 o                         
   4   5  42          2.96         12.44        17.89 o                         
  -2   6  42         20.69         31.41         6.46 o                         
  -1   6  42         14.93         10.55         6.84 o                         
   0   6  42         43.36         47.20        11.98 o                         
   1   6  42         14.99          5.64         9.71 o                         
   2   6  42         20.79         11.98        23.68 o                         
   0   1  43         12.11         21.37         8.66 o                         
   1   1  43          0.08          6.04        24.83 o                         
  -1   2  43        194.09        202.38        13.93 o                         
   0   2  43        425.72        498.05        33.00 o                         
   1   2  43        190.66        194.27        15.29 o                         
   2   2  43         14.78         21.34        16.18 o                         
  -2   3  43        864.82        794.43        63.60 o                         
  -1   3  43        245.96        220.91        11.54 o                         
   0   3  43        196.41        148.50        21.91 o                         
   1   3  43        244.08        208.09        12.84 o                         
   2   3  43        862.21        797.92        41.51 o                         
   3   3  43       2970.04       2985.49        79.45 o                         
  -3   4  43         65.82         74.37        13.27 o                         
  -2   4  43        129.00        120.82        12.72 o                         
  -1   4  43        304.43        229.05        20.34 o                         
   0   4  43         52.97         40.99         9.98 o                         
   1   4  43        303.77        220.85        16.68 o                         
   2   4  43        132.87        126.51        13.20 o                         
   3   4  43         65.87         69.24        14.56 o                         
   4   4  43         52.83         57.59        11.61 o                         
  -3   5  43         21.68         32.46         8.56 o                         
  -2   5  43        152.89        129.12         9.56 o                         
  -1   5  43        148.43        137.64        11.21 o                         
   0   5  43        101.22         81.27        12.41 o                         
   1   5  43        149.62        127.01        17.58 o                         
   2   5  43        153.26        189.48        21.74 o                         
   3   5  43         22.23         36.62        11.99 o                         
   4   5  43         20.19         -3.35        17.17 o                         
  -2   6  43         15.82         20.30         6.07 o                         
  -1   6  43         17.04         14.76         5.67 o                         
   0   6  43          0.19          6.29         9.72 o                         
   1   6  43         16.78         19.85        10.69 o                         
   2   6  43         15.16         12.45        22.05 o                         
   0   0  44        467.51        526.24        37.11 o                         
   0   1  44         18.41         26.94         8.82 o                         
   1   1  44         49.42         54.25        23.27 o                         
  -1   2  44         15.34          9.16         6.88 o                         
   0   2  44        994.79       1095.09        38.48 o                         
   1   2  44         14.96         12.68         7.63 o                         
   2   2  44         71.95         73.99         8.75 o                         
  -2   3  44        282.65        326.68        42.27 o                         
  -1   3  44         74.13         67.86         7.81 o                         
   0   3  44         30.60         31.45         7.75 o                         
   1   3  44         72.01         61.66         8.56 o                         
   2   3  44        281.88        300.85        13.89 o                         
   3   3  44        166.70        194.06        14.65 o                         
  -3   4  44        191.68        177.55        15.99 o                         
  -2   4  44        941.95        867.00        48.37 o                         
  -1   4  44         24.47         16.87         5.39 o                         
   0   4  44         78.53         72.26        13.32 o                         
   1   4  44         24.53         16.38        10.81 o                         
   2   4  44        939.88        834.06        42.42 o                         
   3   4  44        192.75        150.26        14.69 o                         
   4   4  44         81.10        114.43        16.72 o                         
  -3   5  44          8.50         16.64         7.37 o                         
  -2   5  44        130.21        106.70         8.96 o                         
  -1   5  44        190.84        194.27        12.35 o                         
   0   5  44        222.43        193.53        15.34 o                         
   1   5  44        193.82        184.96        15.52 o                         
   2   5  44        130.68        160.79        20.20 o                         
   3   5  44          8.49         10.25         9.79 o                         
   4   5  44         25.47         41.06        16.39 o                         
  -2   6  44         55.23         72.42         7.69 o                         
  -1   6  44         14.28         17.48         5.48 o                         
   0   6  44          2.50         15.83        10.77 o                         
   1   6  44         14.48         22.67        10.53 o                         
   2   6  44         55.54         24.03        20.98 o                         
   0   1  45         16.94         23.16         8.99 o                         
   1   1  45        498.22        648.91        43.44 o                         
  -1   2  45        234.16        238.36        20.82 o                         
   0   2  45          2.03          8.45        10.87 o                         
   1   2  45        234.39        238.55        17.61 o                         
   2   2  45          9.40          5.72         6.09 o                         
  -2   3  45        626.32        628.77        30.56 o                         
  -1   3  45        155.55        129.71         9.39 o                         
   0   3  45        115.23         98.80         9.79 o                         
   1   3  45        152.48        123.51        10.48 o                         
   2   3  45        629.66        620.96        24.57 o                         
   3   3  45        305.78        320.70        21.41 o                         
  -3   4  45         86.37         90.81        20.94 o                         
  -2   4  45          5.04         25.62        10.48 o                         
  -1   4  45         29.41         21.84         5.42 o                         
   0   4  45         71.68         72.35        10.20 o                         
   1   4  45         30.16         25.87        10.95 o                         
   2   4  45          5.15         15.17         8.13 o                         
   3   4  45         85.29         86.13        12.39 o                         
   4   4  45          7.51         15.51        10.59 o                         
  -3   5  45         11.06          9.55         6.83 o                         
  -2   5  45         75.39         70.31         7.78 o                         
  -1   5  45         27.95         29.19         7.99 o                         
   0   5  45          1.34          5.76         9.99 o                         
   1   5  45         27.73         28.33         8.41 o                         
   2   5  45         75.61        101.10        17.25 o                         
   3   5  45         10.66         28.71        11.16 o                         
  -2   6  45         27.70         25.96         5.70 o                         
  -1   6  45         51.26         55.83         6.43 o                         
   0   6  45         10.47          2.98         9.72 o                         
   1   6  45         51.28         42.71        11.25 o                         
   0   1  46        250.38        368.61        15.87 o                         
   1   1  46          4.29         23.89        22.52 o                         
  -1   2  46        182.98        177.69        13.45 o                         
   0   2  46        427.05        539.04        22.72 o                         
   1   2  46        185.21        175.02        15.32 o                         
   2   2  46         92.13         98.18         8.30 o                         
  -2   3  46        405.75        391.12        42.22 o                         
  -1   3  46        134.37        121.10         8.83 o                         
   0   3  46          6.22         -5.10         7.08 o                         
   1   3  46        133.64        109.90         9.62 o                         
   2   3  46        407.49        435.15        16.60 o                         
   3   3  46          0.38         15.39         7.71 o                         
  -3   4  46          9.89         15.15        10.49 o                         
  -2   4  46        152.41        118.40        12.75 o                         
  -1   4  46         26.68         23.41         5.67 o                         
   0   4  46        112.32         86.32        23.81 o                         
   1   4  46         28.15          5.30        11.92 o                         
   2   4  46        152.26        125.19        12.80 o                         
   3   4  46         10.08         20.50        12.76 o                         
   4   4  46          1.05          6.10        11.00 o                         
  -3   5  46         27.94         34.19         8.99 o                         
  -2   5  46        172.64        167.23        12.02 o                         
  -1   5  46        103.45        103.11        11.07 o                         
   0   5  46         42.85         34.66         7.59 o                         
   1   5  46        103.33        101.15        10.76 o                         
   2   5  46        172.57        180.09        61.44 o                         
   3   5  46         27.07         48.70        11.21 o                         
  -1   6  46         16.56         22.79         5.96 o                         
   0   6  46          0.14         -6.77         9.57 o                         
   0   1  47        213.21        279.04        17.90 o                         
   1   1  47        955.13       1252.18        54.61 o                         
  -1   2  47         40.05         39.77        14.42 o                         
   0   2  47        707.05        771.60        29.58 o                         
   1   2  47         40.43         39.27         8.69 o                         
   2   2  47        245.70        238.44        11.68 o                         
  -2   3  47        125.55        143.74        15.53 o                         
  -1   3  47        101.74         92.62         8.42 o                         
   0   3  47         28.03         20.05         6.93 o                         
   1   3  47        100.45         93.60         9.12 o                         
   2   3  47        125.76        148.66         9.26 o                         
   3   3  47         95.96        113.24        10.79 o                         
  -3   4  47         89.07         73.09        13.03 o                         
  -2   4  47        174.48        172.45        14.94 o                         
  -1   4  47        124.12         89.59        12.10 o                         
   0   4  47          2.87         -3.32         9.53 o                         
   1   4  47        124.49         83.80        15.22 o                         
   2   4  47        173.06        182.24        15.22 o                         
   3   4  47         90.87         74.93        12.42 o                         
   4   4  47         14.32         28.45        12.11 o                         
  -3   5  47         15.47         34.77         7.03 o                         
  -2   5  47         11.53          9.44         6.93 o                         
  -1   5  47         15.35         19.45         7.58 o                         
   0   5  47         28.03         20.30         7.23 o                         
   1   5  47         15.42         16.58         7.74 o                         
   2   5  47         11.27         15.17        10.88 o                         
   3   5  47         15.46         38.85        12.54 o                         
  -1   6  47         23.19         25.95         5.90 o                         
   0   6  47         33.80         36.39        11.08 o                         
   0   0  48         37.44         30.37        19.75 o                         
   0   1  48         93.75        128.75        14.74 o                         
   1   1  48        422.96        523.37        34.83 o                         
  -1   2  48        451.41        506.87        32.95 o                         
   0   2  48          6.48          9.58         7.31 o                         
   1   2  48        450.90        477.96        28.20 o                         
   2   2  48        577.38        592.72        20.06 o                         
  -2   3  48        544.84        525.40        32.18 o                         
  -1   3  48        161.74        141.24         9.54 o                         
   0   3  48         57.96         47.18         9.02 o                         
   1   3  48        160.54        147.05        10.49 o                         
   2   3  48        544.24        506.27        21.12 o                         
   3   3  48        712.29        738.16        27.03 o                         
  -3   4  48          8.01         16.45        10.24 o                         
  -2   4  48         50.41         51.15         7.74 o                         
  -1   4  48        225.21        169.25         9.25 o                         
   0   4  48        382.31        318.14        17.87 o                         
   1   4  48        226.93        194.23        19.66 o                         
   2   4  48         50.19         50.93         8.76 o                         
   3   4  48          8.97         26.52        14.97 o                         
   4   4  48         89.68         75.44        13.98 o                         
  -3   5  48          0.87          9.47         5.81 o                         
  -2   5  48         60.67         54.69         8.23 o                         
  -1   5  48         25.83         29.45         7.66 o                         
   0   5  48          0.09         -1.55         6.72 o                         
   1   5  48         26.03         18.68         7.97 o                         
   2   5  48         60.96         37.34        19.47 o                         
   3   5  48          0.94          2.77         8.47 o                         
   0   6  48          0.99          4.56         9.52 o                         
   0   1  49        304.81        422.70        21.71 o                         
   1   1  49         53.22         52.49        23.09 o                         
  -1   2  49        202.11        207.62        11.32 o                         
   0   2  49        132.43        147.08        10.39 o                         
   1   2  49        202.74        201.22        12.89 o                         
   2   2  49        539.07        554.73        17.09 o                         
  -2   3  49         21.53         20.57         7.51 o                         
  -1   3  49        119.53        105.32        10.95 o                         
   0   3  49        120.80         92.99        16.25 o                         
   1   3  49        118.08        111.77        17.14 o                         
   2   3  49         21.88         29.32         7.03 o                         
   3   3  49         75.09         85.75         9.32 o                         
  -3   4  49        237.53        201.32        17.86 o                         
  -2   4  49        166.47        135.32        10.06 o                         
  -1   4  49          6.07          6.21         5.58 o                         
   0   4  49          2.53          5.28         9.33 o                         
   1   4  49          5.85          5.27        12.58 o                         
   2   4  49        166.10        139.54        20.30 o                         
   3   4  49        236.44        230.98        16.01 o                         
   4   4  49        206.11        198.16        18.97 o                         
  -3   5  49         38.47         44.81         6.68 o                         
  -2   5  49        166.65        191.38        15.21 o                         
  -1   5  49         17.22         19.15         7.02 o                         
   0   5  49          8.55         -6.74         6.74 o                         
   1   5  49         16.48         18.04        11.59 o                         
   2   5  49        166.90         75.27        19.39 o                         
   3   5  49         39.46         42.52        10.22 o                         
   0   1  50          0.24         -0.74        12.42 o                         
   1   1  50        435.72        537.22        51.48 o                         
  -1   2  50        589.73        623.27        19.41 o                         
   0   2  50        998.47       1205.61        45.36 o                         
   1   2  50        593.28        580.22        24.43 o                         
   2   2  50        827.17        861.23        32.30 o                         
  -2   3  50        260.65        273.12        14.73 o                         
  -1   3  50        129.03        129.38        11.52 o                         
   0   3  50         25.43         26.54        12.84 o                         
   1   3  50        129.63        112.32        14.32 o                         
   2   3  50        259.27        257.62        15.33 o                         
   3   3  50        261.81        283.72        14.10 o                         
  -3   4  50         27.36         25.81        10.20 o                         
  -2   4  50         93.54         78.76         8.30 o                         
  -1   4  50         50.15         37.37         6.45 o                         
   0   4  50         57.13         50.48        10.16 o                         
   1   4  50         50.80         27.71        13.18 o                         
   2   4  50         93.61         88.71         9.87 o                         
   3   4  50         26.59         23.91         9.17 o                         
   4   4  50         29.52         22.31        10.80 o                         
  -3   5  50         34.35         37.94         6.46 o                         
  -2   5  50         47.63         53.98         7.68 o                         
  -1   5  50         41.64         38.17         7.34 o                         
   0   5  50         14.78         16.53         6.76 o                         
   1   5  50         41.64         52.25         8.74 o                         
   2   5  50         47.64         50.92        17.78 o                         
   3   5  50         35.37         27.04        13.78 o                         
   0   1  51         26.09         19.31        12.64 o                         
   1   1  51         57.38         58.28        23.05 o                         
  -1   2  51        162.24        171.38        10.52 o                         
   0   2  51        298.79        342.96        16.60 o                         
   1   2  51        161.64        182.09        14.72 o                         
   2   2  51       1320.19       1271.87        52.88 o                         
  -2   3  51         47.91         53.27         8.29 o                         
  -1   3  51         30.94         34.89         9.04 o                         
   0   3  51          6.68         -2.73        12.67 o                         
   1   3  51         31.50         28.77        11.96 o                         
   2   3  51         49.36         42.19         7.32 o                         
   3   3  51        392.78        362.91        15.91 o                         
  -3   4  51        225.29        189.48        16.69 o                         
  -2   4  51         65.27         62.26         8.07 o                         
  -1   4  51         89.93         63.84         8.38 o                         
   0   4  51        419.97        309.13        17.27 o                         
   1   4  51         90.86         67.97        14.80 o                         
   2   4  51         62.67         68.96         9.18 o                         
   3   4  51        227.28        211.46        14.77 o                         
   4   4  51        261.11        260.77        21.07 o                         
  -3   5  51         40.53         53.45         6.38 o                         
  -2   5  51         89.53        109.64         9.16 o                         
  -1   5  51         16.16         14.05         6.47 o                         
   0   5  51         26.22         22.46         7.01 o                         
   1   5  51         16.87         22.62         7.74 o                         
   2   5  51         88.28         37.07        16.44 o                         
   3   5  51         41.53         18.82        17.18 o                         
   0   0  52         34.36         30.21        20.26 o                         
   0   1  52         40.24         73.98        13.83 o                         
   1   1  52        304.47        410.20        20.99 o                         
  -1   2  52        469.90        541.52        17.28 o                         
   0   2  52        475.09        533.19        17.48 o                         
   1   2  52        470.35        485.20        27.82 o                         
   2   2  52       1023.39       1141.31        55.49 o                         
  -2   3  52         20.22         15.43         6.97 o                         
  -1   3  52         43.53         26.78         8.70 o                         
   0   3  52        200.31        194.23        17.19 o                         
   1   3  52         44.55         36.75        12.16 o                         
   2   3  52         20.81         23.45         6.86 o                         
   3   3  52        166.81        171.73        11.06 o                         
  -3   4  52         26.54         29.78         6.17 o                         
  -2   4  52         79.79         79.03         7.94 o                         
  -1   4  52         47.17         40.12         6.30 o                         
   0   4  52         74.88         54.10         9.11 o                         
   1   4  52         47.18         43.43        13.71 o                         
   2   4  52         80.10         71.57         9.11 o                         
   3   4  52         26.25         33.30         8.83 o                         
   4   4  52        442.55        457.67        31.32 o                         
  -3   5  52         39.43         43.69         7.94 o                         
  -2   5  52         29.38         37.41         6.76 o                         
  -1   5  52         57.73         64.13         7.55 o                         
   0   5  52          4.31          4.94         6.97 o                         
   1   5  52         56.87         67.48         8.88 o                         
   2   5  52         29.08         16.16        14.45 o                         
   3   5  52         38.98         21.04        15.96 o                         
   0   1  53        148.88        200.73        15.14 o                         
   1   1  53          3.65          4.17        14.55 o                         
  -1   2  53        654.18        741.76        20.58 o                         
   0   2  53          0.27          3.66         7.73 o                         
   1   2  53        658.43        613.65        35.01 o                         
   2   2  53        628.65        661.68        27.79 o                         
  -2   3  53         28.30         15.93         8.84 o                         
  -1   3  53         12.36         16.06         8.19 o                         
   0   3  53        327.98        342.66        21.22 o                         
   1   3  53         11.75         13.32        11.10 o                         
   2   3  53         27.72         21.44         6.55 o                         
   3   3  53        155.95        152.84        10.34 o                         
  -3   4  53         95.69         99.05        13.64 o                         
  -2   4  53        110.46         89.17         8.09 o                         
  -1   4  53         58.24         49.05         6.49 o                         
   0   4  53         96.53         97.40        10.03 o                         
   1   4  53         57.67         36.96        13.37 o                         
   2   4  53        112.35        103.13        14.89 o                         
   3   4  53         96.14         89.03        10.29 o                         
   4   4  53          4.59         16.10        16.68 o                         
  -2   5  53          7.56         -0.37        14.52 o                         
  -1   5  53         12.41         12.82         6.13 o                         
   0   5  53         48.41         62.24         9.65 o                         
   1   5  53         12.40         13.58         7.06 o                         
   2   5  53          7.69        -10.73        13.42 o                         
   0   1  54         26.11         31.65        12.08 o                         
   1   1  54        579.33        699.08        37.53 o                         
  -1   2  54        480.48        511.72        15.39 o                         
   0   2  54       1290.63       1552.65        58.72 o                         
   1   2  54        480.14        472.09        17.21 o                         
   2   2  54        295.25        303.11        23.18 o                         
  -2   3  54        168.76        174.86        10.55 o                         
  -1   3  54         72.34         70.35         9.51 o                         
   0   3  54        127.52        144.19        15.56 o                         
   1   3  54         70.70         60.60        12.75 o                         
   2   3  54        168.00        172.52        12.67 o                         
   3   3  54         72.58         90.06         8.61 o                         
  -3   4  54         91.26         86.10        13.32 o                         
  -2   4  54        207.38        180.76        12.32 o                         
  -1   4  54         82.90         70.16         7.06 o                         
   0   4  54        121.07        107.21        11.65 o                         
   1   4  54         83.92         72.61        15.10 o                         
   2   4  54        209.01        177.25        31.35 o                         
   3   4  54         91.50         88.41         9.96 o                         
   4   4  54         78.71         99.29        17.41 o                         
  -2   5  54         32.97         34.15        14.78 o                         
  -1   5  54         19.16         16.97         6.60 o                         
   0   5  54         74.10         79.40         8.96 o                         
   1   5  54         19.61         24.95         7.34 o                         
   2   5  54         33.47          7.47        12.32 o                         
   0   1  55          0.74        -12.61        12.61 o                         
   1   1  55        283.91        404.56        20.15 o                         
  -1   2  55        300.23        319.04        15.45 o                         
   0   2  55       1036.50       1150.16        56.04 o                         
   1   2  55        303.63        295.55        17.96 o                         
   2   2  55         72.98        100.45        14.77 o                         
  -2   3  55          9.38         11.45         6.26 o                         
  -1   3  55        125.21        125.11        10.80 o                         
   0   3  55        401.84        424.93        23.33 o                         
   1   3  55        122.36        109.62        13.99 o                         
   2   3  55         10.08          9.00         6.14 o                         
   3   3  55          7.52          8.94        17.47 o                         
  -3   4  55        188.92        194.05        14.11 o                         
  -2   4  55        147.72        122.57         8.09 o                         
  -1   4  55         26.13         20.72         4.88 o                         
   0   4  55         16.85         15.58         7.65 o                         
   1   4  55         25.69         33.76        13.25 o                         
   2   4  55        146.98        134.51        28.83 o                         
   3   4  55        186.94        130.84        21.19 o                         
   4   4  55        413.65        284.08        21.75 o                         
  -2   5  55          9.80          7.20        13.56 o                         
  -1   5  55         16.73         23.33         6.00 o                         
   0   5  55          1.50         -1.49         6.47 o                         
   1   5  55         16.64         22.80         7.06 o                         
   0   0  56        653.02        925.03        54.79 o                         
   0   1  56         14.02         19.05        12.05 o                         
   1   1  56        224.01        287.78        17.43 o                         
  -1   2  56       1316.14       1569.89        56.56 o                         
   0   2  56        510.10        575.51        26.46 o                         
   1   2  56       1313.22       1488.93        53.69 o                         
   2   2  56          1.65          2.88         9.12 o                         
  -2   3  56         13.15         11.24         6.14 o                         
  -1   3  56        162.96        154.29        11.32 o                         
   0   3  56         13.88          9.04        12.02 o                         
   1   3  56        164.25        151.84        15.22 o                         
   2   3  56         13.39          9.49         6.00 o                         
   3   3  56         46.66         54.13         8.72 o                         
  -3   4  56        357.82        407.38        16.59 o                         
  -2   4  56        130.74        150.25        16.64 o                         
  -1   4  56          8.30          6.05         4.44 o                         
   0   4  56          1.33         -0.25         7.44 o                         
   1   4  56          8.80          3.59        11.64 o                         
   2   4  56        130.68        131.49        28.76 o                         
   3   4  56        358.26        308.02        25.31 o                         
  -2   5  56          6.13          8.86        12.80 o                         
  -1   5  56          9.83          1.38         5.37 o                         
   0   5  56         16.48         13.09         6.55 o                         
   1   5  56          9.95         15.19         6.57 o                         
   0   1  57        245.89        276.13        17.78 o                         
   1   1  57          5.98         21.56        12.05 o                         
  -1   2  57         45.43         70.73        11.22 o                         
   0   2  57          0.03         -9.97        24.83 o                         
   1   2  57         44.04         88.06        19.72 o                         
   2   2  57         35.89         27.93        12.34 o                         
  -2   3  57         42.21         49.33         7.73 o                         
  -1   3  57         11.61          9.91         7.79 o                         
   0   3  57        115.50        121.79        14.54 o                         
   1   3  57         11.14         21.39        12.83 o                         
   2   3  57         43.68         41.14         6.67 o                         
   3   3  57         83.91         82.97         9.49 o                         
  -3   4  57        116.69        119.83         8.97 o                         
  -2   4  57         15.29         18.62         5.25 o                         
  -1   4  57         96.44         93.62        10.65 o                         
   0   4  57         88.55         84.18        12.26 o                         
   1   4  57         97.53        118.01        12.12 o                         
   2   4  57         14.94         15.29         7.72 o                         
   3   4  57        118.44        102.37        17.45 o                         
  -2   5  57         77.27         57.26        13.58 o                         
  -1   5  57         29.60         30.14         7.41 o                         
   0   5  57          0.89          1.48         6.75 o                         
   1   5  57         29.23         24.99         6.65 o                         
   0   1  58          0.55          1.17         9.42 o                         
   1   1  58        137.17        177.68        17.89 o                         
  -1   2  58        304.15        330.83        16.60 o                         
   0   2  58          2.35          8.77        15.17 o                         
   1   2  58        303.99        305.10        26.97 o                         
   2   2  58          5.92         -3.56        13.59 o                         
  -2   3  58         88.06         77.76         7.53 o                         
  -1   3  58        154.24        134.50        10.58 o                         
   0   3  58         46.12         41.10        12.79 o                         
   1   3  58        154.65        138.36        17.63 o                         
   2   3  58         88.17         89.53         8.43 o                         
   3   3  58        592.62        602.11        24.03 o                         
  -3   4  58        100.24        106.33         8.19 o                         
  -2   4  58         78.32         55.99         6.47 o                         
  -1   4  58         35.08         37.75         5.46 o                         
   0   4  58          4.90          2.26        10.03 o                         
   1   4  58         34.21         47.15        15.47 o                         
   2   4  58         78.01         61.32         9.11 o                         
   3   4  58         99.17         78.83        14.93 o                         
  -2   5  58         11.46          7.82        11.90 o                         
  -1   5  58         23.04         31.90         5.61 o                         
   0   5  58         73.86         71.74         7.89 o                         
   1   5  58         22.77         23.54         9.29 o                         
   0   1  59         21.52         31.38         9.40 o                         
   1   1  59         91.19        113.12        17.37 o                         
  -1   2  59          3.62          6.43         9.31 o                         
   0   2  59        196.63        230.86        20.36 o                         
   1   2  59          3.41         12.41        16.13 o                         
   2   2  59         59.08         45.09        14.77 o                         
  -2   3  59         39.93         37.70         6.25 o                         
  -1   3  59         11.24         14.05         7.61 o                         
   0   3  59         38.67         44.61        12.42 o                         
   1   3  59         11.15         12.63        12.63 o                         
   2   3  59         40.08         42.06         6.92 o                         
   3   3  59        123.07        140.96        10.44 o                         
  -3   4  59          6.69          7.73        14.62 o                         
  -2   4  59         25.66         28.43         6.28 o                         
  -1   4  59         56.82         47.99         5.79 o                         
   0   4  59         39.01         34.31        10.40 o                         
   1   4  59         56.72         81.68        15.48 o                         
   2   4  59         25.88         29.53         7.56 o                         
   3   4  59          6.41          8.67        12.29 o                         
   0   5  59          1.64          9.49         5.97 o                         
   0   0  60         10.43          9.38        15.53 o                         
   0   1  60        340.20        377.74        22.57 o                         
   1   1  60         40.35         45.53        15.52 o                         
  -1   2  60        457.33        495.99        19.98 o                         
   0   2  60         29.84         41.58        14.83 o                         
   1   2  60        454.98        496.44        33.98 o                         
   2   2  60          2.33          0.96        13.39 o                         
  -2   3  60         28.22         25.70         5.76 o                         
  -1   3  60         44.87         36.71         7.92 o                         
   0   3  60         35.85         25.74         8.93 o                         
   1   3  60         44.22         37.94        13.44 o                         
   2   3  60         27.41         14.52         5.89 o                         
   3   3  60         21.28         22.87         6.38 o                         
  -3   4  60         18.80         37.04        14.08 o                         
  -2   4  60         71.67         60.61         5.74 o                         
  -1   4  60         29.91         25.96         4.81 o                         
   0   4  60          7.37          7.09         9.44 o                         
   1   4  60         30.30         44.32        13.66 o                         
   2   4  60         72.14         60.25         8.79 o                         
   3   4  60         18.55          9.01        11.12 o                         
  -1   5  60         71.61         64.84         7.47 o                         
   0   5  60          3.10          6.26         8.72 o                         
   0   1  61        104.53        149.43        17.10 o                         
   1   1  61        359.48        412.43        24.10 o                         
  -1   2  61         31.86         45.34         9.78 o                         
   0   2  61          2.77          8.28        13.97 o                         
   1   2  61         31.63         37.64        15.12 o                         
   2   2  61         15.39         14.89        12.82 o                         
  -2   3  61         34.56         43.92         6.21 o                         
  -1   3  61         61.64         59.57         8.29 o                         
   0   3  61          1.19          3.75         8.15 o                         
   1   3  61         60.80         57.15        13.88 o                         
   2   3  61         34.80         35.35         6.36 o                         
   3   3  61          2.27          4.61         5.56 o                         
  -3   4  61         41.34         36.28        12.98 o                         
  -2   4  61         55.24         45.10         5.18 o                         
  -1   4  61         48.25         37.94         8.00 o                         
   0   4  61        127.49        149.09        13.07 o                         
   1   4  61         49.12         45.21        12.80 o                         
   2   4  61         55.12         49.01         7.07 o                         
  -1   5  61         31.88         19.84         5.13 o                         
   0   1  62        111.85        128.53        16.13 o                         
   1   1  62        132.58        192.40        17.74 o                         
  -1   2  62         79.46         79.53        10.07 o                         
   0   2  62        165.69        202.07        26.04 o                         
   1   2  62         79.73         83.55        15.48 o                         
   2   2  62          3.48          3.58        12.57 o                         
  -2   3  62        127.74        120.40         7.93 o                         
  -1   3  62         83.31         80.93         8.68 o                         
   0   3  62         24.69         43.62         8.68 o                         
   1   3  62         84.58         92.94         8.45 o                         
   2   3  62        128.29        129.67         9.00 o                         
   3   3  62        180.02        198.92        22.25 o                         
  -2   4  62         49.98         32.57         4.72 o                         
  -1   4  62         13.57         15.95         7.17 o                         
   1   4  62         13.08         16.61        11.14 o                         
   2   4  62         49.57         44.00        10.12 o                         
   0   1  63        498.26        581.54        25.19 o                         
   1   1  63        191.26        229.69        18.46 o                         
  -1   2  63         58.65         55.38         9.48 o                         
   0   2  63          0.17          9.29        13.24 o                         
   1   2  63         59.27         44.02        14.22 o                         
   2   2  63         16.02          5.60        11.95 o                         
  -2   3  63          8.68         12.47         5.00 o                         
  -1   3  63          1.89          6.76         6.82 o                         
   0   3  63         49.78         52.58         8.55 o                         
   1   3  63          2.08          8.30         5.60 o                         
   2   3  63          8.68         13.06         5.40 o                         
   3   3  63        157.44        166.82        12.24 o                         
  -2   4  63        113.26        110.43         6.40 o                         
  -1   4  63        106.90         96.58         9.14 o                         
   0   4  63         24.80         27.09         9.39 o                         
   1   4  63        108.04         92.61        12.92 o                         
   2   4  63        113.16        117.40         8.39 o                         
   0   0  64          7.56          8.92        25.71 o                         
   0   1  64        342.25        436.34        21.50 o                         
   1   1  64        283.99        329.85        20.78 o                         
  -1   2  64          6.97         -1.51         8.28 o                         
   0   2  64        508.21        611.96        36.79 o                         
   1   2  64          6.99          5.26        13.70 o                         
   2   2  64          9.16          3.73        11.17 o                         
  -2   3  64        160.81        159.36         9.41 o                         
  -1   3  64         27.46         32.54         7.10 o                         
   0   3  64         67.13         83.99         9.06 o                         
   1   3  64         26.34         37.08         7.05 o                         
   2   3  64        160.74        159.08         9.56 o                         
   3   3  64          0.08          9.28         4.94 o                         
  -2   4  64        139.56        123.69        15.36 o                         
  -1   4  64         28.65         24.98         6.91 o                         
   0   4  64          4.92          3.52         8.13 o                         
   1   4  64         27.13         34.06        10.27 o                         
   2   4  64        139.36        116.46        12.83 o                         
   0   1  65        443.11        597.39        24.70 o                         
   1   1  65        201.97        225.22        22.00 o                         
  -1   2  65         22.79         30.01        10.42 o                         
   0   2  65          8.70         23.10        12.51 o                         
   1   2  65         22.08         21.11        12.32 o                         
   2   2  65         32.21         42.71        12.31 o                         
  -2   3  65         88.11         85.08        10.52 o                         
  -1   3  65         96.05        102.37         8.38 o                         
   0   3  65          1.02         -0.43         6.93 o                         
   1   3  65         98.19        109.24         8.42 o                         
   2   3  65         89.36         99.39         9.46 o                         
   3   3  65          4.80          2.12         4.46 o                         
  -2   4  65          0.64         16.74        11.30 o                         
  -1   4  65          7.13         12.93         6.32 o                         
   0   4  65          2.54         18.34         8.36 o                         
   0   1  66        667.08        884.88        30.64 o                         
   1   1  66        532.19        629.08        34.27 o                         
  -1   2  66         15.99         13.35         9.59 o                         
   0   2  66          0.13         -5.79        11.59 o                         
   1   2  66         16.25         22.93        11.55 o                         
   2   2  66          0.03          5.32         9.33 o                         
  -2   3  66         88.59         90.73         8.41 o                         
  -1   3  66        112.53        108.79         6.16 o                         
   0   3  66         35.26         32.11         8.11 o                         
   1   3  66        113.31        127.55         8.75 o                         
   2   3  66         90.92        106.10         9.55 o                         
   3   3  66          4.74          0.75         4.35 o                         
  -2   4  66        150.93        133.94        13.86 o                         
  -1   4  66         91.09         75.94         7.72 o                         
   0   4  66         20.89         23.26         8.25 o                         
   0   1  67        421.80        569.90        22.98 o                         
   1   1  67        829.34        940.87        27.66 o                         
  -1   2  67          5.16          2.84         9.38 o                         
   0   2  67          1.58          1.01         8.40 o                         
   1   2  67          5.06         -5.78        10.90 o                         
   2   2  67          3.12          2.16         8.89 o                         
  -2   3  67         14.98         18.23         4.47 o                         
  -1   3  67        225.36        197.97        13.77 o                         
   0   3  67          0.37         -1.62         6.96 o                         
   1   3  67        223.14        228.34        11.52 o                         
   2   3  67         14.86         18.20         5.71 o                         
  -1   4  67         50.77         39.37         7.73 o                         
   0   4  67         17.37         18.65         7.86 o                         
   0   0  68       1786.04       2401.86       114.94 o                         
   0   1  68        307.69        381.58        16.73 o                         
   1   1  68        443.25        555.73        19.54 o                         
  -1   2  68          2.30         -0.64         8.88 o                         
   0   2  68         29.17         24.32         8.00 o                         
   1   2  68          2.41         -2.72        10.20 o                         
   2   2  68         33.47         33.90         9.17 o                         
  -2   3  68         44.45         47.77         4.78 o                         
  -1   3  68        144.73        122.24         9.21 o                         
   0   3  68        140.40        154.54        13.27 o                         
   1   3  68        143.96        135.11        11.22 o                         
   2   3  68         44.55         49.16         6.93 o                         
   0   4  68         55.67         57.28         8.94 o                         
   0   1  69         12.02         17.26         9.66 o                         
   1   1  69        321.37        367.62        15.35 o                         
  -1   2  69         39.51         37.96         9.15 o                         
   0   2  69         97.24         92.35        12.86 o                         
   1   2  69         38.78         37.14        10.35 o                         
   2   2  69          5.73          1.66         4.55 o                         
  -2   3  69        126.49        100.92         8.21 o                         
  -1   3  69        151.33        128.38        11.07 o                         
   0   3  69         81.68         72.53         8.18 o                         
   1   3  69        150.82        137.07         7.81 o                         
   2   3  69        125.37        119.46         9.44 o                         
   0   1  70        113.86        124.36        11.28 o                         
   1   1  70          2.05          9.08         8.31 o                         
  -1   2  70        126.66        130.66        10.85 o                         
   0   2  70        112.56        119.05        11.81 o                         
   1   2  70        125.96        155.00        16.05 o                         
   2   2  70          5.67          7.21         5.15 o                         
  -2   3  70          3.69          7.55         4.37 o                         
  -1   3  70         19.87         14.61         3.68 o                         
   0   3  70          1.32          0.81         5.94 o                         
   1   3  70         19.12         11.71         4.10 o                         
   2   3  70          3.53          7.07         4.88 o                         
   0   1  71         49.77         68.34         9.50 o                         
   1   1  71         52.78         69.05         8.86 o                         
  -1   2  71          6.92         10.87         7.06 o                         
   0   2  71          5.30          2.95         5.94 o                         
   1   2  71          6.83         16.06         7.50 o                         
   2   2  71         57.00         66.71         7.40 o                         
  -1   3  71         85.64         88.13         7.19 o                         
   0   3  71         19.78         22.82         6.03 o                         
   1   3  71         86.51         82.42         6.16 o                         
   0   0  72        359.69        473.65        33.73 o                         
   0   1  72        346.66        421.33        15.38 o                         
   1   1  72        326.67        419.48        14.71 o                         
  -1   2  72         33.47         41.98         9.00 o                         
   0   2  72         86.85         93.02         9.15 o                         
   1   2  72         34.37         40.97        14.30 o                         
   2   2  72         40.68         46.67         6.49 o                         
  -1   3  72         33.37         21.52         3.78 o                         
   0   3  72         36.02         29.55         5.85 o                         
   1   3  72         33.94         29.10         5.15 o                         
   0   1  73          9.77         12.90         7.60 o                         
   1   1  73         31.65         45.59         7.40 o                         
  -1   2  73          9.45          3.71         7.46 o                         
   0   2  73         30.79         29.33        10.09 o                         
   1   2  73          9.53          8.88         5.43 o                         
   2   2  73          6.39          8.41         4.63 o                         
   0   3  73         35.01         25.96         6.13 o                         
   0   1  74         71.48         93.26         8.32 o                         
   1   1  74          8.65         12.41         6.43 o                         
  -1   2  74         11.82         13.39         7.07 o                         
   0   2  74         26.67         31.90         8.36 o                         
   1   2  74         11.41         10.79         4.77 o                         
   2   2  74          0.49          0.34         4.04 o                         
   0   3  74          3.35          8.77         6.01 o                         
   0   1  75        526.10        652.67        18.47 o                         
   1   1  75          5.48          4.37         5.83 o                         
  -1   2  75          7.71          6.45         6.41 o                         
   0   2  75         31.35         29.15         7.75 o                         
   1   2  75          7.47          3.97         4.22 o                         
   0   0  76         91.40         96.46        16.14 o                         
   0   1  76        118.01        142.96         8.25 o                         
   1   1  76         39.96         46.10         5.94 o                         
  -1   2  76         33.38         27.40         8.55 o                         
   0   2  76         26.81         37.41        11.71 o                         
   1   2  76         33.51         33.29         6.28 o                         
   0   1  77        130.48        146.36         7.82 o                         
   1   1  77          9.43          8.71         4.91 o                         
  -1   2  77          8.38          5.47         3.84 o                         
   0   2  77          7.40          5.52         6.10 o                         
   0   1  78          3.76          9.45         5.17 o                         
   1   1  78         33.85         35.18         4.83 o                         
   0   2  78          0.00          6.29         5.69 o                         
   0   1  79         92.71        106.07         6.18 o                         
   1   1  79          0.19          2.72         4.50 o                         
   0   0  80       4543.15       5597.38       236.62 o                         
   0   1  80         47.41         42.23         6.95 o                         
                                                                                
