# Supplementary material for: Crystal structures of fisetin dihydrate and luteolin monohydrate: crystallization from ethanol–water mixtures
Source: Acta Crystallogr E Crystallogr Commun. 2026 Jun 26;82(Pt 7):866–70. doi: 10.1107/S2056989026006353 (PMC13330811; doi:10.1107/S2056989026006353)
Supplement: Supplementary file 6 [file e-82-00866-sup6.txt]

 
data_Neta1R
 
_audit_creation_method            'SHELXL-2018/3'
_shelx_SHELXL_version_number      '2018/3'
_chemical_name_systematic         ?
_chemical_name_common             'Neta1R (Neta Caspin)'
_chemical_melting_point           ?
_chemical_formula_moiety          'C15 H10 O6, 2(H2 O)'
_chemical_formula_sum
 'C15 H14 O8' 
_chemical_formula_weight          322.26

loop_
 _atom_type_symbol
 _atom_type_description
 _atom_type_scat_dispersion_real
 _atom_type_scat_dispersion_imag
 _atom_type_scat_source
 'C'  'C'   0.0033   0.0016
 'International Tables Vol C Tables 4.2.6.8 and 6.1.1.4'
 'H'  'H'   0.0000   0.0000
 'International Tables Vol C Tables 4.2.6.8 and 6.1.1.4'
 'O'  'O'   0.0106   0.0060
 'International Tables Vol C Tables 4.2.6.8 and 6.1.1.4'
 
_space_group_crystal_system       monoclinic
_space_group_IT_number            4
_space_group_name_H-M_alt         'P 21'
_space_group_name_Hall            'P 2yb'
 
_shelx_space_group_comment
;
The symmetry employed for this shelxl refinement is uniquely defined
by the following loop, which should always be used as a source of
symmetry information in preference to the above space-group names.
They are only intended as comments.
;
 
loop_
 _space_group_symop_operation_xyz
 'x, y, z'
 '-x, y+1/2, -z'
 
_cell_length_a                    9.0785(7)
_cell_length_b                    4.7162(5)
_cell_length_c                    15.3572(18)
_cell_angle_alpha                 90
_cell_angle_beta                  92.369(9)
_cell_angle_gamma                 90
_cell_volume                      656.98(11)
_cell_formula_units_Z             2
_cell_measurement_temperature     100(2)
_cell_measurement_reflns_used     2638
_cell_measurement_theta_min       2.655
_cell_measurement_theta_max       29.373
 
_exptl_crystal_description        needle
_exptl_crystal_colour             yellow
_exptl_crystal_density_meas       ?
_exptl_crystal_density_method     ?
_exptl_crystal_density_diffrn     1.629          
_exptl_crystal_F_000              336
_exptl_transmission_factor_min    ?
_exptl_transmission_factor_max    ?
_exptl_crystal_size_max           0.330
_exptl_crystal_size_mid           0.120
_exptl_crystal_size_min           0.090
_exptl_absorpt_coefficient_mu     0.134
_shelx_estimated_absorpt_T_min    0.957
_shelx_estimated_absorpt_T_max    0.988
_exptl_absorpt_correction_type    'multi-scan'
_exptl_absorpt_correction_T_min   0.937
_exptl_absorpt_correction_T_max   0.968
_exptl_absorpt_process_details
;
CrysAlisPro 1.171.42.54a (Rigaku Oxford Diffraction, 2022)
Spherical absorption correction
using equivalent radius and absorption coefficient.
Empirical absorption correction using spherical harmonics,
implemented in SCALE3 ABSPACK scaling algorithm.
;
_exptl_absorpt_special_details     ?
_diffrn_ambient_temperature       100(2)
_diffrn_radiation_wavelength      0.71073
_diffrn_radiation_type            MoK\a
_diffrn_source                    ?
_diffrn_measurement_device_type   'XtaLAB Synergy-S'
_diffrn_measurement_method        '\w scans'
_diffrn_detector_area_resol_mean  95
_diffrn_reflns_number             4931
_diffrn_reflns_av_unetI/netI      0.0385
_diffrn_reflns_av_R_equivalents   0.0287
_diffrn_reflns_limit_h_min        -10
_diffrn_reflns_limit_h_max        11
_diffrn_reflns_limit_k_min        -6
_diffrn_reflns_limit_k_max        5
_diffrn_reflns_limit_l_min        -20
_diffrn_reflns_limit_l_max        18
_diffrn_reflns_theta_min          2.655
_diffrn_reflns_theta_max          29.373
_diffrn_reflns_theta_full         25.242
_diffrn_measured_fraction_theta_max   0.812
_diffrn_measured_fraction_theta_full  0.997
_diffrn_reflns_Laue_measured_fraction_max    0.812
_diffrn_reflns_Laue_measured_fraction_full   0.997
_diffrn_reflns_point_group_measured_fraction_max   0.729
_diffrn_reflns_point_group_measured_fraction_full  0.934
_reflns_number_total              2638
_reflns_number_gt                 2411
_reflns_threshold_expression      'I > 2\s(I)'
_reflns_Friedel_coverage          0.608
_reflns_Friedel_fraction_max      0.623
_reflns_Friedel_fraction_full     0.853
 
_reflns_special_details
;
 Reflections were merged by SHELXL according to the crystal
 class for the calculation of statistics and refinement.
 
 _reflns_Friedel_fraction is defined as the number of unique
 Friedel pairs measured divided by the number that would be
 possible theoretically, ignoring centric projections and
 systematic absences.
;
 
_computing_data_collection        'CrysAlisPro 1.171.41.111a (Rigaku OD, 2022)'
_computing_cell_refinement        'CrysAlisPro 1.171.41.111a (Rigaku OD, 2022)'
_computing_data_reduction         'CrysAlisPro 1.171.41.111a (Rigaku OD, 2022)'
_computing_structure_solution     'olex2.solve 1.5 (Bourhis et al., 2015)'
_computing_structure_refinement   'SHELXL-2018/3 (Sheldrick, 2018)'
_computing_molecular_graphics     'Olex2 1.5 (Dolomanov et al., 2009)'
_computing_publication_material   'Olex2 1.5 (Dolomanov et al., 2009)'
_refine_special_details           ?
_refine_ls_structure_factor_coef  Fsqd
_refine_ls_matrix_type            full
_refine_ls_weighting_scheme       calc
_refine_ls_weighting_details
'w=1/[\s^2^(Fo^2^)+(0.0392P)^2^+0.1492P] where P=(Fo^2^+2Fc^2^)/3'
_atom_sites_solution_primary      ?
_atom_sites_solution_secondary    ?
_atom_sites_solution_hydrogens    mixed
_refine_ls_hydrogen_treatment     mixed
_refine_ls_extinction_method      none
_refine_ls_extinction_coef        .
_refine_ls_abs_structure_details
;
 Flack x determined using 853 quotients [(I+)-(I-)]/[(I+)+(I-)]
 (Parsons, Flack and Wagner, Acta Cryst. B69 (2013) 249-259).
;
_refine_ls_abs_structure_Flack    0.03(7)
_chemical_absolute_configuration  unk
_refine_ls_number_reflns          2638
_refine_ls_number_parameters      228
_refine_ls_number_restraints      1
_refine_ls_R_factor_all           0.0383
_refine_ls_R_factor_gt            0.0337
_refine_ls_wR_factor_ref          0.0832
_refine_ls_wR_factor_gt           0.0806
_refine_ls_goodness_of_fit_ref    1.057
_refine_ls_restrained_S_all       1.057
_refine_ls_shift/su_max           0.000
_refine_ls_shift/su_mean          0.000
 
loop_
 _atom_site_label
 _atom_site_type_symbol
 _atom_site_fract_x
 _atom_site_fract_y
 _atom_site_fract_z
 _atom_site_U_iso_or_equiv
 _atom_site_adp_type
 _atom_site_occupancy
 _atom_site_site_symmetry_order  
 _atom_site_calc_flag
 _atom_site_refinement_flags_posn
 _atom_site_refinement_flags_adp
 _atom_site_refinement_flags_occupancy
 _atom_site_disorder_assembly
 _atom_site_disorder_group
O1 O 0.1182(2) -0.3796(4) 0.13335(11) 0.0154(4) Uani 1 1 d . . . . .
H1 H 0.055562 -0.477165 0.158764 0.023 Uiso 1 1 calc R U . . .
C1 C 0.1909(3) -0.2091(5) 0.19230(15) 0.0135(5) Uani 1 1 d . . . . .
O2 O 0.41137(19) 0.3567(4) 0.44683(10) 0.0173(4) Uani 1 1 d . . . . .
C2 C 0.1616(3) -0.2194(6) 0.28209(16) 0.0150(5) Uani 1 1 d . . . . .
H2 H 0.089780 -0.346481 0.302743 0.018 Uiso 1 1 calc R U . . .
O3 O 0.6098(2) 0.6955(4) 0.38136(11) 0.0186(4) Uani 1 1 d . . . . .
H3 H 0.574088 0.690794 0.430930 0.028 Uiso 1 1 calc R U . . .
C3 C 0.2379(3) -0.0443(6) 0.33871(15) 0.0148(5) Uani 1 1 d . . . . .
H3A H 0.218920 -0.051708 0.399035 0.018 Uiso 1 1 calc R U . . .
O4 O 0.46911(18) 0.3350(4) 0.18641(10) 0.0124(4) Uani 1 1 d . . . . .
C4 C 0.3442(3) 0.1470(5) 0.30926(16) 0.0135(5) Uani 1 1 d . . . . .
O5 O 0.92708(19) 1.2669(4) 0.21669(11) 0.0159(4) Uani 1 1 d . . . . .
H5 H 0.913091 1.280811 0.270254 0.024 Uiso 1 1 calc R U . . .
C5 C 0.3700(3) 0.1531(5) 0.22029(16) 0.0117(5) Uani 1 1 d . . . . .
O6 O 0.9220(2) 1.2172(4) 0.04617(11) 0.0183(4) Uani 1 1 d . . . . .
H6 H 0.909586 1.191230 -0.007744 0.027 Uiso 1 1 calc R U . . .
C6 C 0.2953(3) -0.0263(5) 0.16140(15) 0.0132(5) Uani 1 1 d . . . . .
H6A H 0.315788 -0.022870 0.101253 0.016 Uiso 1 1 calc R U . . .
C7 C 0.4266(3) 0.3358(5) 0.36653(15) 0.0134(5) Uani 1 1 d . . . . .
C8 C 0.5319(3) 0.5170(5) 0.32647(16) 0.0132(5) Uani 1 1 d . . . . .
C9 C 0.5501(3) 0.5200(5) 0.23852(15) 0.0120(5) Uani 1 1 d . . . . .
C10 C 0.6457(3) 0.7038(5) 0.18845(15) 0.0129(5) Uani 1 1 d . . . . .
C11 C 0.7424(3) 0.9004(6) 0.22903(15) 0.0135(5) Uani 1 1 d . . . . .
H11 H 0.746773 0.915742 0.290769 0.016 Uiso 1 1 calc R U . . .
C12 C 0.8315(3) 1.0725(5) 0.18035(15) 0.0127(5) Uani 1 1 d . . . . .
C13 C 0.8279(3) 1.0494(5) 0.08918(15) 0.0143(5) Uani 1 1 d . . . . .
C14 C 0.7305(3) 0.8603(6) 0.04882(15) 0.0174(5) Uani 1 1 d . . . . .
H14 H 0.725433 0.847960 -0.012973 0.021 Uiso 1 1 calc R U . . .
C15 C 0.6402(3) 0.6884(6) 0.09699(16) 0.0168(6) Uani 1 1 d . . . . .
H15 H 0.574296 0.559697 0.067981 0.020 Uiso 1 1 calc R U . . .
O7 O 0.9019(2) 1.3760(5) 0.38714(12) 0.0209(4) Uani 1 1 d . . . . .
H7A H 0.879(5) 1.229(13) 0.416(3) 0.070(16) Uiso 1 1 d . . . . .
H7B H 0.846(6) 1.520(13) 0.408(4) 0.085(18) Uiso 1 1 d . . . . .
O8 O 0.8611(2) 0.9245(5) 0.48802(13) 0.0271(5) Uani 1 1 d . . . . .
H8A H 0.773(5) 0.910(11) 0.514(3) 0.061(13) Uiso 1 1 d . . . . .
H8B H 0.930(5) 0.934(13) 0.530(3) 0.081(17) Uiso 1 1 d . . . . .
 
loop_
 _atom_site_aniso_label
 _atom_site_aniso_U_11
 _atom_site_aniso_U_22
 _atom_site_aniso_U_33
 _atom_site_aniso_U_23
 _atom_site_aniso_U_13
 _atom_site_aniso_U_12
O1 0.0184(10) 0.0155(10) 0.0124(8) -0.0007(7) 0.0015(7) -0.0058(7)
C1 0.0148(12) 0.0088(12) 0.0168(12) 0.0000(9) -0.0006(9) 0.0022(9)
O2 0.0202(9) 0.0200(10) 0.0117(8) 0.0000(7) 0.0023(7) -0.0021(8)
C2 0.0158(12) 0.0133(13) 0.0160(11) 0.0035(10) 0.0030(9) 0.0004(9)
O3 0.0238(10) 0.0215(11) 0.0107(8) -0.0036(8) 0.0034(7) -0.0086(8)
C3 0.0178(13) 0.0148(13) 0.0120(11) 0.0016(10) 0.0034(9) 0.0024(10)
O4 0.0155(8) 0.0114(9) 0.0104(7) -0.0010(7) 0.0019(6) -0.0022(7)
C4 0.0156(13) 0.0118(13) 0.0131(11) 0.0002(9) 0.0015(9) 0.0022(9)
O5 0.0196(9) 0.0176(9) 0.0107(8) -0.0014(7) 0.0018(6) -0.0043(7)
C5 0.0115(11) 0.0091(13) 0.0147(11) 0.0019(9) 0.0010(9) 0.0009(9)
O6 0.0241(10) 0.0187(10) 0.0123(8) -0.0010(8) 0.0044(7) -0.0082(8)
C6 0.0169(12) 0.0119(12) 0.0108(11) 0.0014(9) 0.0021(9) 0.0025(9)
C7 0.0130(11) 0.0120(13) 0.0153(11) 0.0034(10) 0.0028(9) 0.0027(10)
C8 0.0146(12) 0.0103(13) 0.0148(11) -0.0010(9) 0.0001(9) -0.0009(9)
C9 0.0115(11) 0.0091(12) 0.0152(11) -0.0016(9) 0.0001(9) 0.0008(9)
C10 0.0125(12) 0.0103(12) 0.0161(11) 0.0010(10) 0.0036(9) 0.0022(9)
C11 0.0140(11) 0.0146(13) 0.0120(10) -0.0001(9) 0.0021(9) 0.0016(10)
C12 0.0133(12) 0.0101(12) 0.0147(11) -0.0009(10) 0.0004(9) 0.0021(9)
C13 0.0156(13) 0.0122(13) 0.0154(11) 0.0024(10) 0.0052(9) -0.0004(10)
C14 0.0225(13) 0.0186(14) 0.0111(10) -0.0020(10) 0.0030(9) -0.0019(11)
C15 0.0188(13) 0.0157(14) 0.0158(12) -0.0022(10) 0.0006(10) -0.0051(10)
O7 0.0255(10) 0.0210(11) 0.0166(9) -0.0001(8) 0.0046(7) 0.0010(9)
O8 0.0216(11) 0.0365(13) 0.0236(10) 0.0040(9) 0.0042(8) -0.0001(9)
 
_geom_special_details
;
 All esds (except the esd in the dihedral angle between two l.s. planes)
 are estimated using the full covariance matrix.  The cell esds are taken
 into account individually in the estimation of esds in distances, angles
 and torsion angles; correlations between esds in cell parameters are only
 used when they are defined by crystal symmetry.  An approximate (isotropic)
 treatment of cell esds is used for estimating esds involving l.s. planes.
;
 
loop_
 _geom_bond_atom_site_label_1
 _geom_bond_atom_site_label_2
 _geom_bond_distance
 _geom_bond_site_symmetry_2
 _geom_bond_publ_flag
O1 C1 1.361(3) . ?
O1 H1 0.8400 . ?
C1 C6 1.379(3) . ?
C1 C2 1.416(3) . ?
O2 C7 1.251(3) . ?
C2 C3 1.367(4) . ?
C2 H2 0.9500 . ?
O3 C8 1.367(3) . ?
O3 H3 0.8400 . ?
C3 C4 1.409(4) . ?
C3 H3A 0.9500 . ?
O4 C5 1.362(3) . ?
O4 C9 1.376(3) . ?
C4 C5 1.396(3) . ?
C4 C7 1.439(4) . ?
O5 C12 1.366(3) . ?
O5 H5 0.8400 . ?
C5 C6 1.394(3) . ?
O6 C13 1.356(3) . ?
O6 H6 0.8400 . ?
C6 H6A 0.9500 . ?
C7 C8 1.439(3) . ?
C8 C9 1.367(3) . ?
C9 C10 1.467(3) . ?
C10 C11 1.405(4) . ?
C10 C15 1.405(3) . ?
C11 C12 1.386(3) . ?
C11 H11 0.9500 . ?
C12 C13 1.403(3) . ?
C13 C14 1.384(4) . ?
C14 C15 1.388(4) . ?
C14 H14 0.9500 . ?
C15 H15 0.9500 . ?
O7 H7A 0.86(6) . ?
O7 H7B 0.91(6) . ?
O8 H8A 0.91(5) . ?
O8 H8B 0.88(5) . ?
 
loop_
 _geom_angle_atom_site_label_1
 _geom_angle_atom_site_label_2
 _geom_angle_atom_site_label_3
 _geom_angle
 _geom_angle_site_symmetry_1
 _geom_angle_site_symmetry_3
 _geom_angle_publ_flag
C1 O1 H1 109.5 . . ?
O1 C1 C6 117.5(2) . . ?
O1 C1 C2 121.5(2) . . ?
C6 C1 C2 121.0(2) . . ?
C3 C2 C1 119.2(2) . . ?
C3 C2 H2 120.4 . . ?
C1 C2 H2 120.4 . . ?
C8 O3 H3 109.5 . . ?
C2 C3 C4 121.2(2) . . ?
C2 C3 H3A 119.4 . . ?
C4 C3 H3A 119.4 . . ?
C5 O4 C9 121.52(18) . . ?
C5 C4 C3 118.2(2) . . ?
C5 C4 C7 118.8(2) . . ?
C3 C4 C7 123.1(2) . . ?
C12 O5 H5 109.5 . . ?
O4 C5 C6 116.5(2) . . ?
O4 C5 C4 121.8(2) . . ?
C6 C5 C4 121.7(2) . . ?
C13 O6 H6 109.5 . . ?
C1 C6 C5 118.6(2) . . ?
C1 C6 H6A 120.7 . . ?
C5 C6 H6A 120.7 . . ?
O2 C7 C8 118.5(2) . . ?
O2 C7 C4 125.1(2) . . ?
C8 C7 C4 116.4(2) . . ?
O3 C8 C9 121.5(2) . . ?
O3 C8 C7 116.0(2) . . ?
C9 C8 C7 122.5(2) . . ?
C8 C9 O4 119.0(2) . . ?
C8 C9 C10 128.5(2) . . ?
O4 C9 C10 112.55(19) . . ?
C11 C10 C15 118.3(2) . . ?
C11 C10 C9 122.0(2) . . ?
C15 C10 C9 119.7(2) . . ?
C12 C11 C10 121.0(2) . . ?
C12 C11 H11 119.5 . . ?
C10 C11 H11 119.5 . . ?
O5 C12 C11 123.2(2) . . ?
O5 C12 C13 116.6(2) . . ?
C11 C12 C13 120.1(2) . . ?
O6 C13 C14 124.2(2) . . ?
O6 C13 C12 116.8(2) . . ?
C14 C13 C12 119.0(2) . . ?
C13 C14 C15 121.2(2) . . ?
C13 C14 H14 119.4 . . ?
C15 C14 H14 119.4 . . ?
C14 C15 C10 120.3(2) . . ?
C14 C15 H15 119.8 . . ?
C10 C15 H15 119.8 . . ?
H7A O7 H7B 106(4) . . ?
H8A O8 H8B 107(4) . . ?
 
loop_
 _geom_torsion_atom_site_label_1
 _geom_torsion_atom_site_label_2
 _geom_torsion_atom_site_label_3
 _geom_torsion_atom_site_label_4
 _geom_torsion
 _geom_torsion_site_symmetry_1
 _geom_torsion_site_symmetry_2
 _geom_torsion_site_symmetry_3
 _geom_torsion_site_symmetry_4
 _geom_torsion_publ_flag
O1 C1 C2 C3 179.8(2) . . . . ?
C6 C1 C2 C3 0.2(4) . . . . ?
C1 C2 C3 C4 0.4(4) . . . . ?
C2 C3 C4 C5 -0.1(4) . . . . ?
C2 C3 C4 C7 179.7(2) . . . . ?
C9 O4 C5 C6 -179.4(2) . . . . ?
C9 O4 C5 C4 0.7(3) . . . . ?
C3 C4 C5 O4 178.9(2) . . . . ?
C7 C4 C5 O4 -0.9(3) . . . . ?
C3 C4 C5 C6 -0.9(4) . . . . ?
C7 C4 C5 C6 179.2(2) . . . . ?
O1 C1 C6 C5 179.2(2) . . . . ?
C2 C1 C6 C5 -1.2(4) . . . . ?
O4 C5 C6 C1 -178.3(2) . . . . ?
C4 C5 C6 C1 1.6(4) . . . . ?
C5 C4 C7 O2 178.0(2) . . . . ?
C3 C4 C7 O2 -1.8(4) . . . . ?
C5 C4 C7 C8 -0.6(3) . . . . ?
C3 C4 C7 C8 179.6(2) . . . . ?
O2 C7 C8 O3 1.4(3) . . . . ?
C4 C7 C8 O3 -179.9(2) . . . . ?
O2 C7 C8 C9 -176.3(2) . . . . ?
C4 C7 C8 C9 2.4(4) . . . . ?
O3 C8 C9 O4 179.8(2) . . . . ?
C7 C8 C9 O4 -2.7(4) . . . . ?
O3 C8 C9 C10 -1.6(4) . . . . ?
C7 C8 C9 C10 175.9(2) . . . . ?
C5 O4 C9 C8 1.1(3) . . . . ?
C5 O4 C9 C10 -177.8(2) . . . . ?
C8 C9 C10 C11 4.0(4) . . . . ?
O4 C9 C10 C11 -177.3(2) . . . . ?
C8 C9 C10 C15 -175.0(3) . . . . ?
O4 C9 C10 C15 3.7(3) . . . . ?
C15 C10 C11 C12 -0.8(4) . . . . ?
C9 C10 C11 C12 -179.9(2) . . . . ?
C10 C11 C12 O5 179.9(2) . . . . ?
C10 C11 C12 C13 -0.9(4) . . . . ?
O5 C12 C13 O6 1.6(3) . . . . ?
C11 C12 C13 O6 -177.6(2) . . . . ?
O5 C12 C13 C14 -178.5(2) . . . . ?
C11 C12 C13 C14 2.3(4) . . . . ?
O6 C13 C14 C15 178.0(2) . . . . ?
C12 C13 C14 C15 -1.9(4) . . . . ?
C13 C14 C15 C10 0.2(4) . . . . ?
C11 C10 C15 C14 1.2(4) . . . . ?
C9 C10 C15 C14 -179.7(2) . . . . ?
 
_refine_diff_density_max    0.234
_refine_diff_density_min   -0.215
_refine_diff_density_rms    0.048

_shelx_res_file
;
TITL neta1r_1_auto_a.res in P2(1)
    neta1r.res
    created by SHELXL-2018/3 at 13:04:06 on 23-Feb-2025
REM Old TITL Neta1R_1_auto in P21/m #11
REM SHELXT solution in P2(1): R1 0.124, Rweak 0.021, Alpha 0.010
REM <I/s> 0.000 for 0 systematic absences, Orientation as input
REM Flack x = -9.990 ( 9.990 ) from 206 Parsons' quotients
REM Formula found by SHELXT: C23
CELL 0.71073 9.07855 4.716242 15.357151 90 92.369 90
ZERR 2 0.000715 0.000471 0.001841 0 0.0094 0
LATT -1
SYMM -X,0.5+Y,-Z
SFAC C H O
UNIT 30 28 16

L.S. 10
PLAN  40
SIZE 0.09 0.12 0.33
TEMP -173
CONF
BOND
list 4
MORE -1
BOND $H
fmap 2
ACTA
OMIT -1 0 1
OMIT 0 5 8
OMIT 3 2 15
REM <olex2.extras>
REM <HklSrc "%.\\Neta1R.hkl">
REM </olex2.extras>

WGHT    0.039200    0.149200
FVAR       0.82579
O1    3    0.118196   -0.379643    0.133346    11.00000    0.01842    0.01545 =
         0.01241   -0.00074    0.00149   -0.00583
AFIX 147
H1    2    0.055562   -0.477165    0.158764    11.00000   -1.50000
AFIX   0
C1    1    0.190871   -0.209064    0.192301    11.00000    0.01481    0.00878 =
         0.01676   -0.00001   -0.00063    0.00219
O2    3    0.411366    0.356674    0.446829    11.00000    0.02023    0.02003 =
         0.01169    0.00002    0.00234   -0.00212
C2    1    0.161617   -0.219353    0.282092    11.00000    0.01585    0.01333 =
         0.01603    0.00351    0.00298    0.00038
AFIX  43
H2    2    0.089780   -0.346481    0.302743    11.00000   -1.20000
AFIX   0
O3    3    0.609797    0.695529    0.381356    11.00000    0.02375    0.02148 =
         0.01071   -0.00359    0.00338   -0.00860
AFIX 147
H3    2    0.574088    0.690794    0.430930    11.00000   -1.50000
AFIX   0
C3    1    0.237907   -0.044312    0.338706    11.00000    0.01783    0.01476 =
         0.01204    0.00163    0.00345    0.00235
AFIX  43
H3A   2    0.218920   -0.051708    0.399035    11.00000   -1.20000
AFIX   0
O4    3    0.469106    0.334962    0.186414    11.00000    0.01548    0.01143 =
         0.01038   -0.00102    0.00194   -0.00223
C4    1    0.344227    0.146974    0.309265    11.00000    0.01565    0.01177 =
         0.01308    0.00016    0.00152    0.00219
O5    3    0.927080    1.266930    0.216694    11.00000    0.01962    0.01755 =
         0.01069   -0.00143    0.00176   -0.00430
AFIX 147
H5    2    0.913091    1.280811    0.270254    11.00000   -1.50000
AFIX   0
C5    1    0.369984    0.153103    0.220293    11.00000    0.01145    0.00908 =
         0.01468    0.00194    0.00096    0.00085
O6    3    0.922006    1.217198    0.046173    11.00000    0.02408    0.01871 =
         0.01230   -0.00101    0.00443   -0.00823
AFIX 147
H6    2    0.909586    1.191230   -0.007744    11.00000   -1.50000
AFIX   0
C6    1    0.295254   -0.026349    0.161402    11.00000    0.01688    0.01190 =
         0.01082    0.00142    0.00209    0.00251
AFIX  43
H6A   2    0.315788   -0.022870    0.101253    11.00000   -1.20000
AFIX   0
C7    1    0.426641    0.335832    0.366526    11.00000    0.01298    0.01199 =
         0.01528    0.00338    0.00277    0.00272
C8    1    0.531933    0.517038    0.326465    11.00000    0.01460    0.01029 =
         0.01480   -0.00104    0.00009   -0.00085
C9    1    0.550113    0.519951    0.238522    11.00000    0.01155    0.00909 =
         0.01521   -0.00158    0.00008    0.00080
C10   1    0.645726    0.703791    0.188448    11.00000    0.01250    0.01031 =
         0.01613    0.00103    0.00357    0.00218
C11   1    0.742406    0.900431    0.229035    11.00000    0.01403    0.01457 =
         0.01204   -0.00007    0.00207    0.00155
AFIX  43
H11   2    0.746773    0.915742    0.290769    11.00000   -1.20000
AFIX   0
C12   1    0.831537    1.072473    0.180353    11.00000    0.01329    0.01013 =
         0.01466   -0.00086    0.00041    0.00210
C13   1    0.827863    1.049377    0.089184    11.00000    0.01557    0.01219 =
         0.01543    0.00241    0.00522   -0.00044
C14   1    0.730531    0.860328    0.048822    11.00000    0.02252    0.01863 =
         0.01112   -0.00201    0.00301   -0.00194
AFIX  43
H14   2    0.725433    0.847960   -0.012973    11.00000   -1.20000
AFIX   0
C15   1    0.640179    0.688377    0.096991    11.00000    0.01883    0.01573 =
         0.01585   -0.00216    0.00058   -0.00506
AFIX  43
H15   2    0.574296    0.559697    0.067981    11.00000   -1.20000
AFIX   0

O7    3    0.901924    1.375996    0.387136    11.00000    0.02546    0.02098 =
         0.01655   -0.00006    0.00456    0.00101
H7A   2    0.879378    1.228677    0.416178    11.00000    0.07015
H7B   2    0.846348    1.519606    0.407699    11.00000    0.08526
O8    3    0.861146    0.924499    0.488017    11.00000    0.02160    0.03653 =
         0.02359    0.00402    0.00416   -0.00012
H8A   2    0.772901    0.909845    0.513904    11.00000    0.06050
H8B   2    0.930392    0.934102    0.530165    11.00000    0.08054
HKLF 4


REM  neta1r_1_auto_a.res in P2(1)
REM wR2 = 0.0832, GooF = S = 1.057, Restrained GooF = 1.057 for all data
REM R1 = 0.0337 for 2411 Fo > 4sig(Fo) and 0.0383 for all 2638 data
REM 228 parameters refined using 1 restraints

END

WGHT      0.0392      0.1492

REM Highest difference peak  0.234,  deepest hole -0.215,  1-sigma level  0.048
Q1    1   0.4736  0.4377  0.3449  11.00000  0.05    0.23
Q2    1   0.6659  0.6879  0.1448  11.00000  0.05    0.20
Q3    1   0.1743 -0.2198  0.2388  11.00000  0.05    0.20
Q4    1   0.3468  0.1940  0.2620  11.00000  0.05    0.19
Q5    1   0.5945  0.6328  0.2137  11.00000  0.05    0.18
Q6    1   0.3960  0.1987  0.3400  11.00000  0.05    0.17
Q7    1   0.1681 -0.0541  0.2958  11.00000  0.05    0.16
Q8    1   0.6797  0.8089  0.2152  11.00000  0.05    0.16
Q9    1   0.3477  0.0215  0.1991  11.00000  0.05    0.16
Q10   1   0.7702  0.9423  0.0683  11.00000  0.05    0.16
Q11   1   0.2460 -0.1430  0.1600  11.00000  0.05    0.15
Q12   1   0.9933  1.0967  0.3607  11.00000  0.05    0.15
Q13   1   0.8214  1.0850  0.1340  11.00000  0.05    0.15
Q14   1   0.5983  0.4431  0.5305  11.00000  0.05    0.15
Q15   1   0.9654  1.3330  0.0642  11.00000  0.05    0.15
Q16   1   0.8631  0.6472  0.2732  11.00000  0.05    0.14
Q17   1   0.7333  1.1833  0.3519  11.00000  0.05    0.14
Q18   1   0.2179  0.1725  0.1149  11.00000  0.05    0.14
Q19   1   0.8789  0.9951 -0.0221  11.00000  0.05    0.14
Q20   1   0.8125  0.7548  0.4617  11.00000  0.05    0.14
Q21   1   0.8561  1.4124  0.1979  11.00000  0.05    0.14
Q22   1   0.7804  0.9024  0.1867  11.00000  0.05    0.14
Q23   1   0.5649  0.4914  0.2845  11.00000  0.05    0.14
Q24   1   0.5603  0.5756  0.3432  11.00000  0.05    0.14
Q25   1   0.1381 -0.3755  0.0810  11.00000  0.05    0.14
Q26   1   0.8538  0.7716  0.1767  11.00000  0.05    0.14
Q27   1   0.8025  1.1005  0.3606  11.00000  0.05    0.13
Q28   1   0.4846  0.1521  0.1084  11.00000  0.05    0.13
Q29   1   0.3280 -0.1851  0.0352  11.00000  0.05    0.13
Q30   1   0.2942 -0.0115  0.1348  11.00000  0.05    0.13
Q31   1   0.5589  0.5459  0.4948  11.00000  0.05    0.13
Q32   1   0.8916  0.9099  0.4394  11.00000  0.05    0.13
Q33   1   0.4881  0.3297  0.0812  11.00000  0.05    0.13
Q34   1   0.1006 -0.3253  0.2836  11.00000  0.05    0.13
Q35   1   0.6880  0.8887 -0.0249  11.00000  0.05    0.13
Q36   1   0.3346  0.2884  0.4766  11.00000  0.05    0.13
Q37   1   1.0477  1.2607  0.3126  11.00000  0.05    0.13
Q38   1   0.0103 -0.5740  0.0982  11.00000  0.05    0.13
Q39   1   0.7499  0.6898 -0.0571  11.00000  0.05    0.13
Q40   1   0.1360 -0.2360  0.4609  11.00000  0.05    0.13
;
_shelx_res_checksum   67058

_shelx_hkl_file
;
   0   0   2 1551.51   31.76
   0   0   3  637.46   14.13
   0   0   4   63.53    2.72
   0   0  -5  699.46   15.34
   0   0   5  684.28   16.18
   0   0  -6  110.24    3.72
   0   0   6  105.52    4.33
   0   0   7 1150.77   26.43
   0   0  -7 1157.19   25.21
   0   0  -8  156.20    5.20
   0   0   8  148.97    6.04
   0   0   9   36.73    2.98
   0   0  -9   36.23    2.35
   0   0 -10   62.92    3.32
   0   0  10   66.76    4.22
   0   0 -11    6.34    1.21
   0   0  11    5.89    1.68
   0   0  12  166.06    7.57
   0   0  13    6.99    2.12
   0   0 -14   43.94    3.20
   0   0  14   43.05    4.04
   0   0 -15   35.43    2.98
   0   0  15   27.72    3.55
   0   0 -16   22.44    2.55
   0   0  16   24.77    3.47
   0   0 -17   28.47    2.85
   0   0  17   24.02    3.85
   0   0  18   72.80    6.29
   0   0 -18   67.62    4.48
   0   0 -19   47.89    3.79
   0  -1   0    0.33    0.40
   0  -1   1    2.92    0.48
   0  -1   2  670.21   13.93
   0  -1   2  682.57   14.36
   0  -1   2  683.55   14.78
   0   1   2  652.65   14.29
   0  -1   3  158.45    4.54
   0   1   3  163.96    4.55
   0  -1   3  161.80    4.60
   0  -1   4  271.96    7.37
   0  -1   4  279.24    6.95
   0   1   4  272.73    7.30
   0   1   5  270.02    7.65
   0  -1   5  273.59    7.73
   0  -1   6  321.69    9.24
   0   1   6  327.04    9.17
   0   1  -7  410.24    9.03
   0  -1  -7  427.15   11.58
   0  -1   7  443.49   11.79
   0   1   7  432.39   11.63
   0   1  -8   51.12    1.86
   0   1   8   58.41    3.46
   0  -1   8   52.38    3.32
   0  -1   9   59.44    3.82
   0   1  -9   65.18    3.38
   0   1   9   61.71    3.85
   0   1  -9   61.23    2.29
   0  -1 -10   62.37    3.87
   0   1 -10   66.23    3.55
   0  -1  10   65.63    4.22
   0   1  10   68.70    4.24
   0   1 -10   64.22    2.54
   0   1 -11   18.46    1.38
   0   1  11   15.28    2.23
   0  -1  11   17.80    2.50
   0  -1 -11   15.43    2.06
   0   1 -11   18.30    2.30
   0   1 -12    7.42    1.92
   0  -1 -12    4.53    1.40
   0  -1  12    7.22    2.00
   0   1 -12    7.22    1.04
   0   1  12    3.42    1.73
   0   1  13   72.69    4.99
   0  -1 -13   66.71    4.48
   0   1 -13   68.10    3.07
   0   1 -13   69.68    4.26
   0  -1  13   74.29    5.12
   0   1 -14   66.71    4.24
   0  -1 -14   50.04    3.99
   0  -1  14   51.50    4.53
   0   1 -14   57.89    2.88
   0   1  14   51.91    4.48
   0   1 -15  135.52    6.38
   0  -1 -15  127.52    6.55
   0   1 -15  125.92    4.67
   0  -1  15  123.45    7.22
   0   1  15  124.12    7.16
   0  -1  16   97.51    6.79
   0   1 -16  111.25    5.96
   0   1  16   99.66    6.74
   0  -1 -16  113.38    6.19
   0   1 -16  115.35    4.44
   0  -1  17   34.82    4.60
   0   1 -17   44.87    2.73
   0  -1 -17   45.06    4.07
   0   1  17   35.93    4.50
   0  -1 -18    9.63    2.35
   0  -1  18   11.56    3.62
   0   1  18    7.10    2.88
   0   1 -18   11.61    1.50
   0  -1 -19   -0.29    1.70
   0  -1 -20   85.55    5.90
   0  -2   0  446.85   11.25
   0  -2  -1  838.19   19.24
   0  -2   1  820.08   18.57
   0   2   2  147.64    3.70
   0  -2   2  137.69    3.79
   0  -2  -2  140.35    5.27
   0  -2   2  144.15    4.42
   0   2   3   14.67    1.14
   0  -2  -3   12.34    1.62
   0  -2   3   13.27    1.11
   0  -2   3   11.37    1.48
   0  -2   3   12.84    1.04
   0   2   4  213.81    5.89
   0  -2   4  189.29    6.37
   0  -2   4  201.39    5.95
   0  -2   4  205.29    5.11
   0  -2   5  706.06   16.99
   0   2   5  741.81   16.77
   0  -2   5  701.33   16.79
   0  -2   6  103.30    4.40
   0   2   6  110.09    4.40
   0  -2   6  108.72    4.28
   0  -2   7  107.76    4.80
   0   2   7  119.12    4.86
   0  -2   7  113.57    4.50
   0   2  -7  102.76    4.60
   0   2  -8   62.68    3.56
   0  -2   8   69.34    3.93
   0   2   8   65.04    3.73
   0  -2  -9   77.72    4.76
   0   2  -9   83.59    4.30
   0   2   9   88.35    4.57
   0  -2   9   84.47    4.60
   0   2  10   99.41    5.17
   0  -2 -10  100.47    5.59
   0  -2  10   99.66    5.23
   0   2 -10   92.30    4.83
   0  -2 -11   81.37    5.29
   0  -2  11   90.26    5.24
   0   2  11   99.46    5.35
   0   2 -11   96.30    5.04
   0  -2  12  555.62   16.38
   0   2  12  515.85   15.85
   0  -2 -12  520.38   16.49
   0   2 -12  570.37   15.50
   0  -2  13   47.34    4.17
   0  -2 -13   46.71    4.14
   0   2  13   45.35    4.01
   0   2 -13   45.87    3.81
   0  -2  14    4.72    2.27
   0   2  14    3.66    2.15
   0   2 -14    4.78    2.15
   0  -2 -14    5.79    1.91
   0   2  15   -0.91    2.54
   0  -2 -15    0.30    1.57
   0  -2  15   -0.64    2.46
   0   2 -15   -2.19    2.32
   0  -2 -16   10.90    2.51
   0  -2  16   11.25    3.17
   0   2 -16   14.49    2.88
   0   2  16   10.62    2.92
   0  -2 -17    1.93    2.34
   0   2  17    2.38    2.64
   0  -2  17    1.08    2.77
   0  -3   0    0.15    0.78
   0  -3   1  122.28    4.95
   0  -3  -1  118.08    5.26
   0  -3   2   54.85    3.00
   0  -3  -2   55.32    3.57
   0  -3  -3  530.15   14.85
   0  -3   3  524.71   11.84
   0   3   3  523.87   11.49
   0  -3   3  520.72   13.03
   0  -3  -4  399.06   12.69
   0  -3   4  413.14   10.40
   0  -3   4  414.55   10.57
   0  -3   4  421.13   12.12
   0   3   4  427.21   10.03
   0   3   5  392.43   10.08
   0  -3   5  413.72   11.81
   0  -3  -5  397.23   12.66
   0  -3   5  372.85   10.40
   0  -3   5  402.13    9.71
   0   3   6    2.57    1.24
   0  -3   6    3.73    1.62
   0  -3   6    2.51    0.57
   0  -3   6    1.64    1.23
   0  -3  -6    2.38    1.19
   0  -3   7   45.93    3.26
   0  -3  -7   42.59    3.73
   0   3   7   47.18    3.12
   0  -3   7   45.33    3.31
   0  -3  -8   20.20    2.83
   0  -3   8   23.64    2.53
   0   3   8   23.53    2.48
   0  -3   8   20.32    2.54
   0   3   9  217.69    7.96
   0  -3   9  221.20    8.30
   0  -3   9  212.67    7.82
   0   3  10  557.15   15.73
   0  -3  10  569.75   16.22
   0   3  11   60.80    4.30
   0  -3  11   58.15    4.52
   0   3  12  343.83   11.94
   0  -3  12  362.50   12.52
   0  -3 -12  370.10   13.64
   0   3  13   14.28    2.79
   0  -3  13   15.18    2.97
   0  -3 -13   17.85    3.20
   0  -3  14   57.47    5.03
   0   3 -14   61.77    4.80
   0   3  14   66.69    5.13
   0  -3 -14   71.08    5.78
   0   3  15   48.98    4.66
   0  -3  15   43.97    4.72
   0  -3  16   75.08    6.17
   0   3  16   68.85    5.73
   0   3  17   26.33    4.01
   0  -3  17   21.27    4.21
   0  -4   0   21.87    2.46
   0  -4   1   39.27    3.16
   0  -4  -1   40.58    3.43
   0  -4  -2   83.98    5.16
   0  -4   2   95.35    4.68
   0  -4  -3   29.20    3.20
   0  -4   3   31.38    2.55
   0  -4   4   23.57    2.14
   0  -4   4   22.22    2.85
   0  -4  -4   26.59    3.18
   0  -4   5   12.56    1.31
   0  -4   5   15.16    1.63
   0  -4   5   18.60    2.69
   0  -4  -5   16.03    2.74
   0  -4   5   20.95    1.92
   0  -4   6    1.38    0.76
   0  -4  -6    0.61    1.52
   0   4   6    0.46    1.11
   0  -4   6    1.29    1.46
   0  -4   6    0.45    1.90
   0  -4   7   20.66    2.56
   0  -4  -7   18.37    3.04
   0  -4   7   16.57    1.27
   0  -4   7   19.90    2.87
   0   4   7   20.30    2.10
   0  -4   8   64.90    4.43
   0   4   8   62.28    3.64
   0  -4   8   57.95    4.16
   0  -4  -8   60.57    5.20
   0   4   9   -0.34    1.52
   0  -4   9   -0.44    1.83
   0  -4   9    1.70    1.90
   0  -4  -9   -0.72    1.99
   0  -4  10   -0.24    2.24
   0   4  10   -0.38    1.73
   0  -4  10    3.41    2.11
   0  -4  11   85.75    5.77
   0   4  11   96.74    5.44
   0   4  12   63.99    4.66
   0  -4  12   60.40    5.05
   0  -4  13   24.12    3.71
   0   4  13   25.76    3.33
   0  -4  14   -0.32    2.55
   0   4  14    0.52    2.34
   0  -4  15    6.30    2.96
   0   4  15    5.30    2.67
   0   4  16   60.96    5.28
   0  -5   0    0.51    1.51
   0  -5   1  134.58    6.61
   0  -5  -1  135.44    7.06
   0  -5   2  150.61    6.87
   0  -5  -2  152.48    7.75
   0  -5  -3   36.49    4.07
   0  -5   3   46.29    3.64
   0  -5   3   36.82    3.80
   0  -5   4   28.12    2.82
   0  -5   4   27.68    3.54
   0  -5  -4   25.73    3.48
   0  -5   5   23.61    3.28
   0  -5  -5   17.22    3.28
   0  -5   5   20.68    2.31
   0  -5  -6   42.50    4.74
   0  -5   6   32.96    3.74
   0  -5   6   33.59    2.57
   0  -5   7   28.46    3.61
   0   5   8   62.37    3.19
   0  -5   8  100.51    5.97
   0  -5   9    5.57    2.32
   0  -6   0   65.80    5.31
   1   0 -19   -0.68    1.91
   1   0 -18   52.46    4.02
  -1   0  18   44.19    4.90
  -1   0  17    6.20    2.57
   1   0 -17    7.05    1.74
  -1   0  16    0.69    1.98
   1   0 -16    2.64    1.33
  -1   0  15  141.10    7.75
   1   0 -15  145.16    6.28
  -1   0  14   43.22    4.20
   1   0 -14   47.32    3.41
  -1   0  13  173.41    8.07
  -1   0  12    3.02    1.74
   1   0 -11  309.15   10.43
  -1   0  11  593.00   14.35
  -1   0  10  182.00    7.54
   1   0 -10  199.72    6.65
  -1   0   9  172.69    6.86
   1   0  -9  169.99    5.84
   1   0  -8  411.49   10.63
  -1   0   8  394.54   11.61
   1   0  -7  374.16    9.72
   1   0  -6 1377.34   29.62
  -1   0   6 1395.74   29.54
  -1   0   5 1420.47   29.90
   1   0  -5 1418.15   29.96
  -1   0   4   30.48    1.57
  -1   0   3  749.97   16.12
  -1   0   2   54.70    1.90
  -1   0   1  179.22    4.36
   1   0   1  307.02    7.21
   1   0   2 1304.80   27.32
   1   0   3  173.69    5.08
   1   0   4  203.19    6.04
   1   0   5  260.36    7.62
   1   0   6  987.94   22.82
   1   0   7  152.60    5.89
   1   0   8   39.68    3.00
   1   0   9  276.24    9.36
   1   0  10   24.19    2.74
   1   0  11   60.12    4.27
   1   0  12  171.07    7.84
   1   0  13    4.64    2.10
   1   0  14   83.74    5.80
  -1   0 -14   88.14    4.63
  -1   0 -15    2.08    1.12
   1   0  15   -0.31    2.33
   1   0  16  194.29    9.55
  -1   0 -16  204.76    7.82
   1   0  17    2.85    2.71
  -1   0 -17    3.10    1.43
  -1   0 -18   12.93    2.14
   1   0  18   13.62    3.60
  -1   0 -19    1.55    1.46
   1  -1 -20   45.71    4.41
   1  -1 -19   11.24    2.57
  -1   1  18   51.13    5.20
  -1  -1  18   59.95    5.72
   1  -1 -18   52.90    4.46
   1   1 -18   56.36    3.12
   1  -1 -17   66.83    5.01
  -1  -1  17   83.16    6.29
   1   1 -17   77.43    3.63
  -1   1  17   71.64    5.92
   1   1 -17   77.16    5.06
   1   1 -16   21.45    2.96
  -1  -1  16   19.75    3.46
   1  -1 -16   22.29    2.86
  -1   1  16   22.02    3.35
   1   1 -16   21.53    1.96
   1   1 -15   81.66    3.61
   1   1 -15   82.73    4.92
  -1  -1  15   68.11    5.40
  -1   1  15   73.20    5.55
   1  -1 -15   80.55    5.18
   1   1 -14   32.95    3.14
   1   1 -14   31.95    2.15
  -1  -1  14   28.03    3.52
   1  -1 -14   26.59    3.01
  -1   1  14   25.92    3.30
  -1  -1  13   13.06    2.59
  -1   1  13   11.29    2.37
   1  -1 -13   12.95    2.14
   1   1 -13   16.55    2.33
   1   1 -13   15.30    1.48
  -1  -1  12   89.29    5.41
  -1   1  12   90.68    5.41
   1   1 -12   96.93    4.66
   1   1 -12   86.33    3.42
   1  -1 -12   85.82    4.89
  -1  -1  11   39.11    3.43
   1  -1 -11   36.41    3.04
   1   1 -11   38.79    2.03
  -1   1  11   37.41    3.34
   1   1 -11   38.03    2.88
  -1  -1  10   47.14    3.62
   1   1 -10   49.65    2.21
   1   1 -10   52.11    3.10
  -1   1  10   48.69    3.56
   1  -1 -10   52.57    3.51
  -1   1   9   49.08    3.42
   1   1  -9   47.34    2.76
  -1  -1   9   54.31    3.60
   1   1  -9   50.52    2.11
  -1   1   8  115.07    4.99
   1   1  -8  105.00    3.20
  -1  -1   8  103.28    4.89
   1   1  -8  109.14    4.14
   1   1  -7   77.40    2.40
   1   1  -7   76.65    3.20
   1  -1  -7   58.25    3.39
  -1   1   7   77.55    3.83
   1   1  -6  847.88   18.59
  -1  -1   6  832.55   17.49
   1   1  -5   87.57    3.12
  -1   1   5   82.58    3.61
  -1  -1   5   84.48    2.38
  -1   1   4  259.84    7.44
  -1  -1   4  260.56    6.43
   1   1  -4  260.76    6.57
  -1  -1   4  257.67    5.86
  -1   1   3  533.68   12.27
  -1  -1   3  515.10   11.22
   1   1  -3  473.14   11.19
  -1  -1   2  412.86    9.45
  -1   1   2  423.26   10.24
  -1   1   1  823.84   17.49
  -1  -1   1  802.93   17.44
   1  -1  -1  813.90   17.89
   1   1   0  126.14    3.61
   1  -1   0  136.54    3.94
   1  -1   0  134.51    3.63
   1  -1   1  165.62    4.49
   1  -1   1  181.71    4.57
  -1  -1  -1  170.55    4.48
  -1   1  -1  166.73    4.41
  -1   1  -2  910.15   18.96
   1  -1   2  894.22   18.93
  -1  -1  -2  903.42   19.39
  -1   1  -2  894.17   19.34
   1  -1   2  913.12   19.45
   1   1   2  902.69   19.37
  -1   1  -3  574.65   12.33
   1  -1   3  589.12   13.38
  -1  -1  -3  598.43   13.39
  -1   1  -3  565.41   13.30
   1   1   3  571.61   13.25
  -1   1  -3  572.40   13.20
  -1   1  -4  474.94   10.37
  -1   1  -4  472.07   11.86
  -1   1  -4  483.00   11.52
   1  -1   4  479.88   11.85
   1   1   4  491.34   11.81
  -1  -1  -4  506.21   12.00
   1   1   5  427.73   10.81
   1  -1   5  421.21   10.84
  -1   1  -5  412.65   10.28
  -1   1  -5  390.41   10.71
  -1  -1  -5  410.19   10.84
  -1   1  -5  406.33    9.03
  -1  -1  -6  641.68   15.85
   1   1   6  654.18   15.85
   1  -1   6  643.04   15.83
  -1   1  -6  607.72   15.81
   1   1   7  748.16   18.28
   1  -1   7  725.97   18.17
  -1  -1  -7  726.31   18.28
   1  -1   8  207.30    7.50
   1   1   8  203.59    7.44
  -1  -1  -8  204.40    7.48
   1   1   9   24.33    2.60
  -1   1  -9   21.79    1.38
   1  -1   9   24.00    2.66
  -1  -1 -10   11.33    1.70
   1   1  10   11.36    2.20
   1  -1  10    8.87    2.04
  -1   1 -10    9.63    1.04
  -1  -1 -11   35.99    2.98
  -1   1 -11   35.16    2.02
   1   1  11   31.17    3.26
   1  -1  11   35.01    3.45
  -1   1 -12  165.92    5.35
  -1  -1 -12  163.74    7.15
   1   1  12  170.75    7.78
   1  -1  12  164.53    7.67
   1   1  13  189.21    8.46
  -1  -1 -13  174.57    7.68
   1  -1  13  180.74    8.41
  -1   1 -13  183.25    5.84
  -1  -1 -14   10.51    2.08
   1   1  14    9.31    2.54
  -1   1 -14   11.78    1.42
   1  -1  14    9.99    2.62
  -1   1 -14   13.45    2.43
  -1  -1 -15   89.49    5.53
   1  -1  15   88.67    6.13
  -1   1 -15   94.47    4.05
   1   1  15   98.07    6.51
  -1   1 -15   96.10    5.46
  -1   1 -16   55.44    3.10
   1   1  16   60.55    5.42
   1  -1  16   50.72    5.01
  -1   1 -16   58.60    4.51
  -1  -1 -16   55.88    4.40
   1  -1  17   65.58    5.84
  -1   1 -17   71.77    3.54
  -1  -1 -17   66.66    4.94
   1   1  17   77.06    6.12
  -1   1 -18   48.05    2.89
  -1  -1 -18   49.63    4.24
  -1  -1 -19   34.32    3.76
  -1  -1 -20   22.14    3.21
   1  -2 -17   77.52    5.76
  -1   2  17   67.67    5.70
  -1  -2  17   73.64    6.11
  -1  -2  16   32.04    4.13
   1  -2 -16   40.39    4.19
   1   2 -16   36.50    3.92
  -1   2  16   39.10    4.24
   1   2 -15   16.49    2.82
   1  -2 -15   15.90    2.81
  -1   2  15   21.76    3.16
  -1  -2  15   20.86    3.25
   1   2 -14    2.17    1.91
  -1   2  14    7.86    2.29
   1  -2 -14    4.30    1.87
  -1  -2  14    3.31    1.96
  -1   2  13  174.44    7.88
   1   2 -13  156.05    6.89
   1  -2 -13  157.11    7.70
  -1  -2  13  158.36    7.87
   1  -2 -12  437.08   14.15
  -1  -2  12  439.00   13.99
  -1   2  12  405.56   13.40
   1   2 -12  437.68   12.79
  -1  -2  11  273.62    9.96
  -1   2  11  260.53    9.50
   1   2 -11  269.17    8.95
   1  -2 -11  250.94    9.89
   1  -2 -10  122.14    6.27
   1   2 -10  124.41    5.42
  -1  -2  10  126.72    6.04
  -1   2  10  131.61    5.98
   1   2  -9  124.02    5.25
   1  -2  -9  135.87    6.35
  -1   2   9  130.22    5.68
  -1  -2   9  125.77    5.80
  -1  -2   8  114.08    5.08
  -1   2   8  105.96    4.82
   1   2  -8  100.52    4.48
  -1  -2   7   20.15    1.82
  -1  -2   7   18.12    1.93
  -1   2   7   15.17    1.77
   1   2  -7   14.61    1.71
  -1  -2   6  195.14    6.09
  -1  -2   6  192.95    6.47
  -1   2   6  192.55    6.29
  -1  -2   5  116.48    4.36
  -1   2   5  112.67    4.17
  -1  -2   5  113.82    4.32
  -1  -2   4  260.02    7.50
  -1  -2   3  386.91   10.05
   1  -2  -3  375.58   10.76
  -1   2   2  188.80    5.40
   1  -2  -2  183.75    6.35
  -1  -2   2  190.48    5.34
   1  -2  -1  275.62    8.16
  -1   2   1  286.48    8.15
  -1  -2   0    8.70    0.74
  -1   2   0   10.22    0.70
   1  -2   0    7.72    1.10
  -1   2   0    9.12    1.20
  -1   2  -1  312.09    8.41
  -1  -2  -1  311.34    7.28
   1  -2   1  300.43    8.45
  -1   2  -1  329.72    7.25
   1   2   2  120.63    3.82
   1  -2   2  135.04    4.29
  -1  -2  -2  128.53    3.81
  -1   2  -2  132.03    4.28
   1  -2   2  133.94    4.02
  -1   2  -2  124.13    3.73
   1  -2   3  514.20   11.78
  -1  -2  -3  504.65   11.93
  -1   2  -3  503.92   11.79
   1  -2   3  510.15   12.12
  -1   2  -3  494.06   11.84
   1   2   3  519.83   11.98
   1   2   4  462.76   11.09
   1  -2   4  424.29   11.15
  -1   2  -4  450.34   10.22
  -1  -2  -4  442.30   11.06
  -1   2  -4  434.16   11.00
   1  -2   4  443.29   10.16
  -1  -2  -5  127.49    4.76
  -1   2  -5  127.64    4.73
   1  -2   5  123.93    4.84
   1   2   5  131.03    4.76
  -1  -2  -6   47.88    2.95
   1   2   6   53.92    3.12
   1  -2   6   55.63    3.00
   1  -2   6   48.34    3.05
   1   2   7  255.41    8.17
   1  -2   7  243.64    7.63
   1  -2   7  248.51    8.28
   1   2   8  122.08    5.51
   1  -2   8  128.31    5.70
  -1  -2  -9  131.79    6.46
   1   2   9  137.36    6.17
   1  -2   9  133.52    6.15
  -1  -2 -10  664.31   18.62
   1  -2  10  651.41   17.99
   1   2  10  644.50   17.80
  -1   2 -11  303.23   10.17
   1   2  11  296.63   10.65
  -1  -2 -11  304.05   11.26
   1  -2  11  314.42   11.01
  -1   2 -12  260.68    9.47
  -1  -2 -12  276.16   10.67
   1  -2  12  270.98   10.29
   1   2  12  252.48    9.99
   1  -2  13   -0.55    2.13
  -1  -2 -13    1.14    1.69
  -1   2 -13    1.56    1.80
   1   2  13    0.27    2.18
   1   2  14    9.20    2.70
  -1  -2 -14    5.94    1.99
   1  -2  14   11.30    2.88
  -1   2 -14    6.43    2.26
   1   2  15    0.61    2.23
  -1  -2 -15    3.72    1.89
   1  -2  15    0.95    2.24
  -1   2 -15    2.28    2.22
   1   2  16   82.00    6.09
  -1  -2 -16   82.37    5.96
   1  -2  16   84.25    6.36
   1  -2  17   30.13    4.32
   1   2  17   24.29    3.94
  -1  -2 -17   20.21    3.39
  -1   3  17   32.45    4.25
  -1  -3  17   31.57    4.52
  -1   3  16    4.62    2.65
  -1  -3  16    9.93    3.18
  -1   3  15   25.14    3.59
   1   3 -15   26.08    3.38
  -1  -3  15   24.68    3.75
  -1  -3  14    8.95    2.40
   1  -3 -14    6.91    2.56
  -1   3  14    7.27    2.33
   1  -3 -13   83.47    6.04
  -1  -3  13   87.38    5.66
  -1   3  13   94.23    5.57
  -1  -3  12  361.36   12.12
   1  -3 -12  343.69   12.94
  -1   3  12  310.88   11.16
  -1  -3  11   44.78    3.80
  -1   3  11   34.61    3.24
  -1   3  10 1076.14   26.09
  -1  -3  10 1071.15   26.54
  -1  -3   9   29.18    2.83
  -1  -3   9   28.41    2.84
  -1   3   9   33.23    2.81
  -1  -3   8   43.00    3.17
   1  -3  -8   45.55    3.91
  -1   3   8   39.09    2.87
  -1  -3   8   44.87    3.23
  -1  -3   7  149.31    5.88
  -1   3   7  167.81    5.89
  -1  -3   7  145.97    5.98
   1  -3  -7  146.18    7.11
  -1  -3   6  108.77    4.96
  -1   3   6  104.38    4.25
  -1  -3   6  102.20    3.39
  -1  -3   6  108.00    4.54
   1  -3  -6  109.01    5.77
  -1  -3   5    6.55    1.75
  -1  -3   5   11.55    1.18
   1  -3  -5   11.84    2.02
  -1   3   5   12.59    1.33
  -1  -3   5   11.68    1.42
   1  -3  -4  508.60   14.80
  -1  -3   4  529.18   13.97
  -1  -3   4  516.77   12.34
  -1   3   4  510.11   12.01
  -1  -3   4  512.93   12.58
  -1  -3   4  511.79   12.91
  -1  -3   3  174.04    4.94
  -1   3   3  167.35    4.45
  -1  -3   3  150.81    5.44
  -1  -3   3  161.78    4.70
  -1   3   3  168.44    4.97
   1  -3  -3  165.46    6.81
  -1  -3   2  112.09    3.05
  -1  -3   2  120.82    4.70
   1  -3  -2  119.68    5.42
   1  -3  -1   10.60    1.62
   1  -3   0    8.96    1.46
   1  -3   1   76.87    3.84
   1  -3   2   64.94    3.32
   1  -3   2   52.08    1.84
   1   3   2   59.57    2.02
   1  -3   3   94.69    4.82
   1  -3   3  102.66    4.15
   1  -3   4  819.09   18.66
  -1  -3  -4  791.21   21.26
   1   3   4  782.98   18.17
   1  -3   4  824.50   20.35
   1  -3   4  804.55   18.44
   1   3   5   31.05    2.33
   1  -3   5   35.66    3.10
   1  -3   5   32.30    1.92
   1  -3   5   34.57    2.71
  -1  -3  -5   34.48    3.31
   1  -3   6   33.00    1.69
  -1  -3  -6   31.08    3.25
   1  -3   6   29.78    2.89
   1   3   6   35.53    2.65
   1  -3   6   25.22    2.59
   1  -3   7   69.27    4.22
  -1  -3  -7   70.74    4.99
   1   3   7   64.30    3.79
   1  -3   7   63.18    4.00
   1  -3   8   18.51    2.64
   1   3   8   23.98    2.70
   1  -3   8   18.58    2.47
  -1  -3  -8   21.65    2.98
   1  -3   9   21.78    2.65
   1   3   9   21.43    2.70
   1  -3   9   21.15    2.95
   1  -3  10   47.63    4.09
   1   3  10   52.50    3.93
   1  -3  11  185.35    8.27
   1   3  11  187.86    8.02
   1  -3  12  149.52    7.63
  -1  -3 -12  163.24    8.63
   1   3  12  147.71    7.33
  -1  -3 -13   29.91    4.00
   1   3  13   33.51    3.82
   1  -3  13   29.05    3.85
   1  -3  14   39.88    4.33
   1   3  14   41.10    4.37
   1  -3  15   41.97    4.71
   1   3  15   39.74    4.48
   1  -3  16   -0.69    2.71
   1   3  16    0.32    2.59
   1  -3  17   10.21    3.39
   1   3  17    8.98    3.01
  -1   4  16   31.71    4.04
  -1  -4  15    9.97    3.06
  -1   4  15   10.90    2.98
  -1   4  14    1.54    2.23
  -1  -4  14    2.13    2.57
  -1  -4  13   -2.28    2.71
  -1   4  13   -0.24    2.32
  -1  -4  12   28.99    3.70
  -1   4  12   34.32    3.53
  -1   4  11  114.01    5.79
  -1  -4  11  107.92    6.17
  -1  -4  10   40.57    3.52
  -1   4  10   36.53    3.18
   1  -4 -10   32.49    3.97
  -1  -4  10   32.77    3.45
  -1   4   9   13.72    2.13
  -1  -4   9   16.20    2.53
  -1  -4   9   11.45    2.25
   1  -4  -9   17.84    3.00
  -1  -4   8   18.17    2.46
   1  -4  -8   19.26    3.18
  -1  -4   8   23.98    2.93
  -1   4   8   19.68    2.22
  -1  -4   7    9.70    1.07
  -1  -4   7    5.42    1.95
  -1  -4   7    9.41    1.96
  -1   4   7    9.29    1.60
   1  -4  -7    6.10    2.11
  -1   4   6    6.79    1.37
  -1  -4   6    5.55    1.30
  -1  -4   6    6.11    2.03
  -1  -4   6    6.10    1.08
  -1  -4   6    7.74    1.60
   1  -4  -6    7.22    2.12
  -1   4   6    6.62    1.26
  -1   4   5   25.27    1.55
  -1   4   5   22.02    1.74
  -1  -4   5   22.70    2.04
   1  -4  -5   19.69    2.79
  -1  -4   5   22.07    2.73
  -1  -4   5   20.06    1.67
  -1  -4   5   23.86    1.95
  -1  -4   4  128.54    6.19
   1  -4  -4  119.47    6.50
  -1  -4   4  134.65    5.36
  -1  -4   3    5.68    1.38
   1  -4  -3    4.40    1.73
   1  -4  -2   58.21    4.25
  -1  -4   2   63.36    3.86
  -1  -4   1   14.29    2.10
   1  -4  -1   19.85    2.48
   1  -4   0   11.85    1.94
  -1  -4   0   10.48    1.90
   1  -4   1    9.91    1.84
  -1  -4  -1    7.66    1.90
   1  -4   2   22.13    2.37
  -1  -4  -2   20.85    2.87
  -1  -4  -3   12.45    2.36
   1  -4   3   11.40    1.70
   1  -4   3    7.95    2.04
  -1  -4  -4   53.12    4.54
   1  -4   4   53.30    3.27
   1  -4   4   56.31    4.19
   1  -4   5   22.62    3.07
  -1  -4  -5   24.83    3.38
   1  -4   5   25.03    2.10
   1  -4   6   69.12    3.88
   1  -4   6   64.82    4.67
   1  -4   6   71.95    3.29
  -1  -4  -6   81.58    5.87
   1   4   7   25.40    2.52
  -1  -4  -7   26.95    3.65
   1  -4   7   23.98    2.88
   1  -4   7   23.21    3.06
   1  -4   7   24.34    1.64
   1  -4   8  192.34    8.06
   1  -4   8  189.61    8.01
  -1  -4  -8  200.98    9.96
   1   4   8  186.61    7.19
   1  -4   9    1.48    2.15
   1   4   9    1.66    1.84
  -1  -4  -9   -1.55    2.16
   1  -4   9    2.46    2.10
   1  -4  10  196.86    8.09
   1  -4  10  176.09    8.43
   1   4  10  188.69    7.76
  -1  -4 -10  177.24    9.96
   1   4  11   50.90    4.24
   1  -4  11   45.36    4.68
   1  -4  12   58.71    5.35
   1   4  12   66.70    4.93
   1  -4  13   65.50    5.74
   1   4  13   77.10    5.48
   1   4  14   49.36    4.68
   1  -4  14   39.26    4.79
   1  -4  15   29.16    4.47
   1   4  15   25.51    3.91
   1   4  16   13.41    3.42
  -1  -5  10   18.56    3.07
  -1   5   9   -0.42    1.01
  -1  -5   9   -0.72    1.95
  -1   5   9   -0.11    1.48
  -1  -5   8  172.80    7.78
  -1   5   8  150.24    5.25
  -1   5   8  153.11    4.75
  -1  -5   7    4.02    2.38
  -1  -5   6   18.26    3.07
   1  -5  -6   12.00    3.07
  -1  -5   6   19.75    2.06
   1  -5  -5   25.42    3.54
  -1  -5   5   21.41    3.14
  -1  -5   5   23.88    2.39
  -1  -5   4   28.35    2.75
  -1  -5   4   23.49    3.20
   1  -5  -4   25.94    3.49
  -1  -5   3  134.05    6.80
  -1  -5   3  122.70    5.99
   1  -5  -3  124.75    7.10
   1  -5  -2   44.75    4.23
  -1  -5   2   45.34    3.75
  -1  -5   1  261.65   10.02
   1  -5  -1  275.53   10.60
  -1  -5   0  474.79   14.93
   1  -5   0  453.37   14.60
  -1  -5  -1  217.57    9.43
   1  -5   1  202.58    8.50
   1  -5   2  113.73    5.93
  -1  -5  -2  129.07    7.31
   1  -5   3   37.17    4.01
  -1  -5  -3   42.65    4.41
   1  -5   3   29.42    3.04
  -1  -5  -4   24.65    3.79
   1  -5   4   24.55    2.68
   1  -5   4   21.81    3.30
  -1  -5  -5   -1.15    2.39
   1  -5   5   -1.13    2.40
   1  -5   5   -0.67    1.30
   1  -5   6   41.63    2.97
   1  -5   6   44.47    4.29
   1  -5   7   76.74    5.58
   1  -5   8   11.09    2.75
  -1  -6   0  231.36   10.30
   1  -6   0  249.74   10.45
   2   0 -19    4.15    1.76
   2   0 -18   31.49    3.15
  -2   0  18   19.27    3.65
   2   0 -17    3.92    1.47
  -2   0  17    0.76    2.14
   2   0 -16  166.29    7.07
  -2   0  16  159.74    8.68
   2   0 -15    0.20    1.06
  -2   0  15    0.33    1.80
   2   0 -14  106.15    5.24
  -2   0  14  100.31    6.33
  -2   0  13    4.54    1.71
   2   0 -13    3.75    1.19
  -2   0  12    4.43    1.76
  -2   0  11    3.11    1.67
   2   0 -10    2.28    0.79
  -2   0  10    2.03    0.84
   2   0  -9   47.73    2.84
  -2   0   9   47.69    2.81
   2   0  -8  158.40    5.51
  -2   0   8  155.10    5.47
   2   0  -7  443.72   11.42
  -2   0   7  450.18   11.46
   2   0  -6  441.08   11.00
  -2   0   6  435.14   11.01
  -2   0   5   38.96    2.18
   2   0  -5   42.50    2.20
  -2   0   4  198.01    5.72
  -2   0   3   22.68    1.49
  -2   0   2  200.12    5.54
   2   0  -1  649.89   15.10
  -2   0   1  643.04   14.50
  -2   0   0   20.85    0.83
  -2   0  -1   38.98    1.37
   2   0   2  118.44    4.30
   2   0   3  161.06    5.39
   2   0   4  255.54    7.58
   2   0   5 1168.51   26.43
   2   0   6   89.33    4.28
   2   0   7  237.50    8.10
   2   0   8   41.65    3.22
   2   0   9    2.39    1.52
   2   0  10   21.01    2.70
  -2   0 -10   25.53    2.77
   2   0  11   -0.95    2.10
  -2   0 -11   -0.24    1.29
  -2   0 -12  160.08    7.65
   2   0  12  175.08    8.00
   2   0  13    1.11    2.06
  -2   0 -14   24.74    2.55
   2   0  14   27.96    3.64
   2   0  15    6.35    2.53
  -2   0 -15    8.67    1.72
   2   0  16    2.70    2.35
  -2   0 -16    3.45    1.43
   2   0  17   62.65    5.75
  -2   0 -17   63.23    4.27
  -2   0 -18   45.43    3.75
  -2   0 -19    5.82    1.78
   2  -1 -20   21.76    3.20
   2  -1 -19   21.14    3.10
   2  -1 -18   33.64    3.70
   2   1 -17   84.42    5.35
  -2  -1  17   84.57    6.68
  -2   1  17   90.58    6.51
   2  -1 -17   98.22    5.97
  -2   1  16    0.69    1.91
  -2  -1  16    1.80    2.01
   2  -1 -16    3.75    1.77
   2   1 -16    2.12    0.92
   2   1 -16    3.68    2.10
  -2   1  15   26.16    3.56
   2  -1 -15   28.97    3.18
   2   1 -15   28.48    3.03
   2   1 -15   22.46    2.06
  -2  -1  15   25.82    3.53
  -2   1  14   61.76    4.79
   2   1 -14   63.87    4.04
   2   1 -14   61.40    3.16
   2  -1 -14   58.66    4.36
  -2  -1  14   57.75    4.87
   2   1 -13   28.51    2.07
   2   1 -13   33.22    2.94
   2  -1 -13   31.34    3.12
  -2  -1  13   32.25    3.47
  -2   1  13   21.41    3.01
  -2  -1  12  351.62   12.21
   2   1 -12  353.89    9.30
  -2   1  12  344.82   11.97
   2  -1 -12  343.00   11.53
   2   1 -12  346.95   10.23
   2   1 -11   58.27    3.36
   2  -1 -11   58.11    3.95
   2   1 -11   63.27    2.86
  -2  -1  11   51.70    4.10
  -2   1  11   55.53    4.04
   2   1 -10   33.61    1.96
   2  -1 -10   30.25    2.79
  -2  -1  10   31.30    1.92
   2   1 -10   28.58    2.29
   2  -1  -9   13.83    1.88
   2   1  -9   15.70    1.66
  -2  -1   9   14.38    1.29
   2   1  -9   13.26    1.26
  -2   1   9   11.08    1.67
   2   1  -8  219.84    6.59
   2   1  -8  243.36    6.40
  -2   1   8  222.28    7.73
  -2  -1   8  224.30    6.30
  -2   1   7  226.64    7.64
   2   1  -7  234.71    6.49
  -2  -1   7  233.81    6.29
   2   1  -6  142.05    4.31
  -2   1   6  143.24    5.43
  -2  -1   6  136.23    4.20
   2   1  -5 1286.72   27.01
  -2  -1   5 1282.24   27.12
  -2   1   5 1284.30   28.71
  -2  -1   4  636.09   13.96
  -2   1   4  634.30   15.16
   2   1  -4  605.05   13.56
  -2   1   3  389.08   10.07
  -2  -1   3  375.86    8.43
  -2   1   2  136.09    4.67
  -2  -1   2  126.94    4.74
  -2   1   2  137.80    4.89
  -2  -1   2  138.56    3.57
   2   1  -1 2444.44   51.61
   2  -1  -1 2478.80   51.25
  -2  -1   1 2469.16   51.40
  -2   1   1 2480.27   51.42
   2  -1  -1 2499.88   51.63
   2  -1   0 9902.63  198.41
   2  -1   0 9999.00  198.61
   2   1   0 9843.07  198.65
  -2   1  -1 4702.02   95.58
   2  -1   1 4745.26   95.33
  -2  -1  -1 4693.69   95.64
  -2   1  -2  963.11   21.90
  -2  -1  -2  970.24   21.94
   2  -1   2 1005.55   22.18
  -2   1  -2 1001.79   21.49
   2  -1   2 1019.60   21.53
   2  -1   3  455.22   11.54
  -2   1  -3  440.00   11.24
  -2   1  -3  453.80   10.55
   2   1   3  454.05   11.47
  -2   1  -3  441.45   10.84
  -2  -1  -3  442.92   11.30
   2  -1   4    7.91    1.52
  -2   1  -4    6.21    0.83
  -2   1  -4    4.97    1.22
  -2  -1  -4    3.42    1.06
   2   1   4    6.87    1.40
  -2   1  -4    4.89    1.02
  -2   1  -5  652.84   16.54
  -2   1  -5  681.59   15.91
  -2   1  -5  697.42   15.30
   2   1   5  676.53   16.58
   2  -1   5  685.54   16.70
  -2  -1  -5  645.93   16.65
   2  -1   6 1034.08   23.96
  -2   1  -6 1002.52   23.85
  -2   1  -6 1022.58   22.97
   2   1   6 1015.05   23.79
  -2  -1  -6  995.24   23.91
  -2   1  -7  414.89   11.03
   2  -1   7  414.74   11.99
  -2  -1  -7  425.16   12.24
   2   1   7  405.22   11.85
  -2  -1  -8   30.18    2.82
  -2   1  -8   28.63    2.37
   2  -1   8   32.41    2.90
   2   1   8   31.47    2.89
  -2   1  -8   32.53    2.80
   2   1   9    4.61    1.90
  -2  -1  -9    5.69    1.58
   2  -1   9    8.68    2.12
  -2   1  -9    4.20    1.37
  -2   1  -9    3.85    1.46
  -2   1 -10  109.19    5.74
  -2   1 -10  113.47    5.10
  -2  -1 -10  115.27    5.93
   2   1  10  107.42    5.74
   2  -1  10  109.62    5.77
   2   1  11  184.41    7.98
  -2   1 -11  183.17    6.93
   2  -1  11  189.44    8.08
  -2  -1 -11  173.59    7.88
  -2   1 -11  179.18    7.85
   2  -1  12  480.38   15.13
   2   1  12  479.30   15.09
   2  -1  13  109.65    6.44
   2   1  13  110.57    6.45
  -2   1 -13   99.10    4.13
   2   1  14    7.71    2.42
  -2   1 -14   10.50    1.41
  -2  -1 -14    8.21    2.02
   2  -1  14   11.31    2.98
  -2  -1 -15   43.64    3.78
  -2   1 -15   36.19    2.51
   2   1  15   35.08    4.20
   2  -1  15   38.13    4.37
   2  -1  16   42.31    4.67
  -2  -1 -16   49.67    4.17
   2   1  16   40.68    4.50
   2  -1  17    9.35    3.07
  -2  -1 -17   10.15    2.29
   2   1  17    8.54    3.06
  -2  -1 -18    7.36    2.12
  -2  -1 -19   11.07    2.51
   2   2 -17   51.24    4.53
   2  -2 -17   49.79    4.69
  -2   2  17   42.69    4.74
  -2  -2  17   49.38    5.29
  -2  -2  16    6.43    2.70
  -2   2  16    5.89    2.56
   2   2 -16    5.21    2.31
   2  -2 -16    7.03    2.21
  -2  -2  15   31.05    3.96
   2   2 -15   18.95    2.87
   2  -2 -15   25.28    3.34
  -2   2  15   24.52    3.41
  -2  -2  14   23.57    3.21
  -2   2  14   26.29    3.29
   2  -2 -14   28.14    3.39
   2   2 -14   22.91    2.90
  -2   2  13   59.67    4.58
  -2  -2  13   58.44    4.76
   2  -2 -13   71.72    5.08
   2   2 -13   61.55    4.09
  -2  -2  12   67.73    4.76
  -2   2  12   57.53    4.27
   2   2 -12   55.98    3.78
   2  -2 -12   53.70    4.36
  -2  -2  11  113.40    6.05
   2   2 -11  103.07    4.97
  -2   2  11  113.73    5.78
   2  -2 -11  113.33    6.16
  -2  -2  10  625.93   17.10
   2   2 -10  585.09   15.39
  -2   2  10  598.95   16.53
   2  -2 -10  607.73   17.39
  -2  -2   9  193.52    4.65
  -2   2   9  237.00    7.97
   2  -2  -9  220.98    8.46
   2   2  -9  234.74    7.21
  -2  -2   8   21.49    1.12
   2   2  -8   22.63    2.04
  -2   2   7  229.61    8.23
  -2  -2   7  225.72    5.70
  -2  -2   6   49.53    2.52
  -2  -2   6   41.06    1.91
  -2   2   6   47.34    3.27
  -2  -2   5  240.87    6.79
  -2   2   5  229.10    8.02
  -2  -2   4  158.61    5.12
  -2   2   3 1160.65   26.18
   2  -2  -3 1148.30   26.76
  -2  -2   3 1165.74   25.36
  -2  -2   3 1142.41   26.11
   2  -2  -2  129.05    5.15
  -2  -2   2  124.28    4.55
  -2   2   2  128.02    4.59
   2  -2  -1  414.84   11.25
  -2   2   1  417.60   11.24
   2   2   0  212.44    6.28
   2  -2   0  203.97    6.67
  -2   2   0  219.67    6.02
   2  -2   0  208.25    6.28
  -2   2   0  210.60    6.73
  -2  -2  -1   22.98    1.68
   2  -2   1   19.92    1.71
  -2   2  -1   22.91    1.63
  -2   2  -1   20.91    1.74
  -2   2  -2  130.21    4.55
   2  -2   2  125.12    4.42
  -2  -2  -2  123.64    4.38
  -2   2  -2  129.68    4.30
   2  -2   3  465.60   11.81
   2  -2   3  442.15   11.03
  -2   2  -3  472.48   11.39
  -2   2  -3  445.88   11.15
   2   2   3  428.81   11.48
  -2  -2  -3  464.47   11.60
  -2   2  -4  686.43   15.57
  -2  -2  -4  694.94   16.59
   2  -2   4  700.07   15.58
   2  -2   4  668.93   16.71
  -2   2  -4  661.93   16.25
   2   2   4  657.32   16.42
   2  -2   5  326.73   10.23
  -2   2  -5  352.05   10.11
  -2  -2  -5  336.08   10.14
   2   2   5  373.49   10.34
  -2   2  -5  377.03    8.94
  -2   2  -6  100.90    3.32
   2   2   6  106.92    4.76
   2  -2   6   93.51    4.71
  -2   2  -6   96.79    4.43
  -2  -2  -6   98.20    4.66
  -2  -2  -7   56.65    3.66
  -2   2  -7   58.27    2.26
  -2   2  -7   51.18    3.36
   2  -2   7   54.57    3.71
   2  -2   7   53.25    3.18
   2   2   7   59.01    3.73
  -2   2  -8   45.75    3.36
  -2   2  -8   49.30    1.94
  -2   2  -8   46.29    3.30
  -2  -2  -8   51.13    3.74
   2  -2   8   48.65    3.69
   2   2   8   49.33    3.59
   2  -2   9  162.38    6.98
  -2   2  -9  154.13    6.64
   2   2   9  140.51    6.54
  -2   2  -9  139.12    3.79
  -2  -2  -9  154.53    6.91
  -2   2 -10  245.65    8.82
  -2  -2 -10  252.80    9.19
   2  -2  10  242.42    8.97
   2   2  10  246.79    8.96
   2  -2  11  348.33   11.96
   2   2  11  325.36   11.64
   2  -2  12   74.11    5.28
   2   2  12   87.31    5.62
  -2  -2 -13   57.37    4.78
   2  -2  13   48.00    4.47
   2   2  13   48.88    4.54
   2  -2  14    2.45    2.49
   2   2  14    4.46    2.35
  -2  -2 -14    1.25    1.65
   2  -2  15   31.22    4.07
   2   2  15   25.92    3.81
  -2   2 -15   30.69    3.84
  -2  -2 -15   34.50    3.90
  -2  -2 -16  148.77    8.18
   2   2  16  148.23    8.34
   2  -2  16  147.01    8.40
   2   2  17    9.52    3.24
   2  -2  17   13.14    3.47
  -2   3  17   30.40    3.92
  -2  -3  17   25.84    3.96
  -2  -3  16    3.09    2.39
  -2   3  16    3.66    2.24
  -2   3  15   29.29    3.64
  -2  -3  15   25.11    3.84
  -2   3  14    1.36    1.71
  -2  -3  14    2.14    1.79
   2  -3 -13  112.21    7.00
  -2   3  13  118.06    6.31
  -2  -3  13  120.97    6.84
  -2   3  12   49.21    3.92
  -2  -3  12   52.28    4.33
   2  -3 -12   50.28    4.56
  -2  -3  11  289.36   10.45
  -2   3  11  275.02    9.88
  -2   3  10  114.24    5.52
  -2  -3  10  112.80    5.77
  -2  -3   9  182.95    7.25
  -2   3   9  173.72    6.78
   2  -3  -8    0.79    1.28
  -2  -3   8    0.73    0.31
  -2  -3   8    0.35    1.14
  -2  -3   8    1.83    1.46
  -2   3   8    0.63    0.99
  -2  -3   8    0.22    0.33
  -2   3   7   31.06    2.36
  -2  -3   7   29.31    2.50
  -2  -3   7   32.82    2.69
  -2  -3   7   27.08    1.59
   2  -3  -7   26.41    2.96
  -2  -3   6   47.47    3.16
  -2   3   6   45.61    2.68
  -2  -3   6   32.25    2.54
   2  -3  -6   50.23    3.82
  -2  -3   5   65.93    3.70
  -2  -3   5   62.74    3.75
  -2   3   5   65.54    3.75
   2  -3  -5   58.00    4.14
  -2  -3   4  203.27    6.83
  -2  -3   4  205.62    7.06
   2  -3  -4  182.25    7.63
  -2   3   4  195.01    6.69
   2  -3  -3   39.94    3.22
   2  -3  -2   84.46    4.59
   2  -3  -1   27.15    2.56
  -2   3   1   27.99    2.49
  -2   3   1   30.75    1.67
  -2  -3   1   26.48    1.73
   2  -3   0   24.68    2.33
  -2  -3   0   20.81    1.51
  -2   3   0   21.82    2.15
  -2   3   0   26.55    1.46
   2   3   1  137.41    4.53
   2  -3   1  146.55    5.71
   2  -3   1  133.35    4.62
  -2   3  -1  142.16    5.61
  -2  -3  -1  136.40    4.35
  -2   3  -1  145.48    4.19
  -2  -3  -2   48.92    2.44
   2   3   2   54.64    2.64
   2  -3   2   53.19    3.13
  -2   3  -2   50.81    2.32
  -2   3  -2   49.66    3.02
   2  -3   2   49.43    2.57
   2  -3   3   21.78    1.90
   2  -3   3   19.22    2.39
  -2   3  -3   18.11    1.80
  -2   3  -3   19.09    1.54
  -2  -3  -3   17.06    1.61
  -2   3  -4  294.39    8.36
   2  -3   4  308.11    8.63
  -2   3  -4  304.46    8.61
   2  -3   4  301.43    9.91
  -2  -3  -4  294.40    8.61
   2   3   5    4.91    1.63
   2  -3   5    2.80    1.72
   2  -3   5    3.65    0.86
   2  -3   5    1.70    1.49
  -2  -3  -5    1.98    1.00
  -2   3  -5    3.55    1.01
  -2   3  -6   30.75    2.43
   2  -3   6   27.82    3.06
   2  -3   6   26.90    2.85
  -2  -3  -6   26.92    2.50
   2   3   6   26.32    2.77
  -2  -3  -7  112.49    5.36
   2   3   7  116.37    5.56
   2  -3   7  114.82    5.46
   2  -3   7  109.96    5.87
   2   3   8   26.93    3.13
   2  -3   8   26.73    2.84
   2  -3   8   24.74    3.39
   2  -3   9    1.95    2.04
   2   3   9    6.31    2.23
   2  -3   9    4.04    1.75
   2  -3  10   24.14    3.35
   2   3  10   19.27    2.89
   2   3  11   12.19    2.86
   2  -3  11   14.93    3.03
  -2  -3 -11   15.38    3.02
   2   3  12   32.68    3.78
   2  -3  12   29.68    3.93
  -2  -3 -12   36.17    4.34
  -2  -3 -13   90.99    6.82
   2  -3  13   94.35    6.44
   2   3  13   83.76    5.94
   2   3  14   27.83    3.89
   2  -3  14   24.27    3.97
   2   3  15   12.20    3.19
   2  -3  15   14.82    3.54
   2   3  16   22.36    3.94
   2  -3  16   24.17    4.10
  -2   4  16    6.35    2.63
  -2   4  15   54.55    4.82
  -2  -4  15   50.90    5.09
  -2  -4  14   30.18    3.90
  -2   4  14   31.02    3.65
  -2  -4  13   28.15    3.47
  -2   4  13   19.53    2.91
  -2  -4  12   21.97    3.03
  -2   4  12   28.51    3.13
  -2  -4  11   74.05    4.91
  -2   4  11   74.54    4.50
   2  -4 -10   81.54    6.08
  -2  -4  10   88.77    4.90
  -2   4  10   84.53    4.58
  -2  -4  10   83.34    5.03
  -2  -4   9  111.84    5.45
   2  -4  -9  106.63    6.73
  -2   4   9   98.22    4.77
  -2  -4   9   90.55    5.07
  -2  -4   8   35.06    3.18
  -2  -4   8   21.00    1.31
  -2   4   8   35.40    2.65
  -2  -4   8   32.78    2.88
  -2  -4   8   31.14    3.17
  -2  -4   8   28.76    1.53
   2  -4  -8   29.32    3.56
  -2  -4   7   15.62    2.00
  -2   4   7    9.35    1.67
  -2  -4   7   17.35    2.49
  -2  -4   7   11.71    1.97
   2  -4  -7   18.35    2.80
  -2  -4   7   16.48    1.53
  -2   4   7   16.38    1.79
  -2   4   6    6.21    1.16
   2  -4  -6    4.88    1.83
  -2  -4   6    5.98    1.44
  -2  -4   6    5.50    1.93
  -2  -4   6    6.61    1.24
  -2   4   6    6.96    1.40
  -2  -4   6    7.83    1.46
  -2  -4   5   58.20    3.36
  -2  -4   5   62.90    4.12
   2  -4  -5   59.76    4.56
  -2   4   5   64.29    2.71
  -2  -4   5   57.73    3.01
   2  -4  -4   35.96    3.65
  -2  -4   4   38.41    2.88
  -2  -4   4   39.60    3.40
  -2  -4   4   38.14    2.09
  -2   4   4   39.65    1.81
  -2  -4   3  100.10    4.82
   2  -4  -3  100.53    5.71
  -2  -4   3   86.21    2.63
  -2  -4   3   83.22    2.67
  -2  -4   2  297.53    9.85
   2  -4  -2  272.62   10.24
   2  -4  -1  193.74    7.96
   2  -4   0   48.64    3.65
   2  -4   1   17.65    2.21
   2  -4   2  175.40    7.02
   2  -4   3  103.60    5.00
   2  -4   3  106.70    5.99
   2   4   4  147.97    4.99
   2  -4   4  198.03    8.02
  -2  -4  -4  191.13    8.95
   2  -4   4  184.48    6.48
   2  -4   4  137.51    4.75
   2  -4   5   25.85    2.26
   2  -4   5   22.65    3.13
  -2  -4  -5   21.28    3.26
   2  -4   6  109.88    6.08
  -2  -4  -6  102.05    7.08
   2  -4   6  110.63    4.46
   2  -4   7  100.26    5.79
  -2  -4  -7   97.31    7.01
   2  -4   8   20.32    3.31
   2   4   8   22.77    2.81
  -2  -4  -8   19.17    3.59
   2  -4   8   16.60    2.85
   2  -4   9   79.91    5.78
   2  -4   9   83.73    5.27
   2   4   9   82.31    5.11
  -2  -4  -9   75.08    6.54
   2   4  10   90.24    5.58
   2  -4  10   86.82    5.43
   2  -4  10   95.62    6.54
   2   4  11  202.11    8.89
   2  -4  11  194.42    9.74
   2  -4  12  169.87    9.16
   2   4  12  163.78    8.15
   2  -4  13   21.25    4.26
   2   4  13   19.65    3.67
   2   4  14   57.41    5.40
   2  -4  14   58.23    6.15
   2   4  15   31.88    4.60
   2   4  16    4.95    3.21
  -2  -5  10   15.74    2.80
  -2   5   9    2.00    1.48
  -2  -5   9    0.67    1.93
  -2  -5   8    1.59    2.01
  -2   5   8    8.42    1.47
  -2  -5   7   23.71    3.16
  -2  -5   6   37.67    3.78
   2  -5  -5   72.86    5.61
  -2  -5   5   74.78    5.00
  -2  -5   5   63.10    3.92
   2  -5  -4   26.01    3.48
  -2  -5   4   24.51    2.66
  -2  -5   4   21.18    3.03
  -2  -5   3   63.13    4.29
   2  -5  -3   69.94    5.14
  -2  -5   3   55.43    4.39
   2  -5  -2   32.33    3.58
  -2  -5   2   33.77    3.31
   2  -5  -1   34.75    3.62
  -2  -5   1   37.71    3.66
   2  -5   0   53.94    4.32
  -2  -5   0   43.42    4.17
   2  -5   1   77.88    5.07
  -2  -5  -1   85.22    5.90
   2  -5   2    4.22    1.57
  -2  -5  -2    1.36    1.73
   2  -5   2    3.22    2.19
  -2  -5  -3   29.67    3.87
   2  -5   3   23.76    3.48
   2  -5   3   23.91    2.74
  -2  -5  -4   29.53    4.10
   2  -5   4   24.93    2.78
   2  -5   4   27.92    3.72
   2  -5   5    3.37    1.40
   2  -5   5    3.54    2.40
  -2  -5  -5    2.11    2.27
   2  -5   6   20.57    3.38
   2  -5   7    4.93    2.56
   2  -6   0   54.78    4.82
  -2  -6   0   50.39    4.73
   3   0 -19   66.92    4.79
   3   0 -18  132.39    6.61
   3   0 -17   25.41    2.89
  -3   0  17   23.34    3.77
   3   0 -16   56.27    4.03
  -3   0  16   49.91    4.90
  -3   0  15   53.32    4.88
   3   0 -15   47.71    3.64
  -3   0  14   11.89    2.59
   3   0 -14   16.14    2.16
   3   0 -13    7.92    1.53
   3   0 -12    2.31    1.10
  -3   0  12    2.30    1.14
  -3   0  11  134.80    5.69
  -3   0  10    1.28    0.91
  -3   0   9   91.62    4.33
   3   0  -8   14.29    1.57
  -3   0   8   19.53    1.87
  -3   0   7   51.72    2.94
   3   0  -7   52.19    2.92
  -3   0   6 1384.08   30.67
   3   0  -6 1392.28   30.55
   3   0  -5  160.54    5.33
  -3   0   5  147.15    5.34
  -3   0   4   97.47    3.95
  -3   0   3   61.67    2.97
   3   0  -2  250.83    8.18
  -3   0   2  252.49    7.21
   3   0  -1   40.15    2.65
   3   0  -1   42.43    1.29
  -3   0   1   42.75    2.39
  -3   0   0  554.22   13.47
  -3   0  -1  571.79   12.33
  -3   0  -2   80.01    2.62
   3   0   3  340.71    9.86
  -3   0  -3  331.47    8.07
   3   0   4   25.78    2.39
   3   0   5    1.81    1.32
   3   0   6  199.78    7.46
   3   0   7   15.62    2.22
   3   0   8    2.42    1.70
  -3   0  -9   16.66    2.33
   3   0   9   20.77    2.81
   3   0  10   72.72    4.88
  -3   0 -10   72.42    4.82
   3   0  11   -0.26    1.97
  -3   0 -11   -0.79    1.66
   3   0  12  167.39    8.08
  -3   0 -12  174.11    8.17
  -3   0 -13  508.67   16.42
   3   0  13  509.09   16.43
   3   0  14    6.86    2.64
  -3   0 -14    4.17    2.36
   3   0  15   45.37    4.85
   3   0  16    2.10    2.77
  -3   0 -16    2.54    1.31
   3   0  17   53.27    5.55
  -3   0 -17   56.49    4.18
  -3   0 -18    8.44    2.00
  -3   0 -19  221.61    8.86
   3  -1 -19   30.97    3.62
   3  -1 -18   28.09    3.48
   3   1 -18   24.98    3.27
   3  -1 -17    9.81    2.32
   3   1 -17    9.93    2.41
  -3  -1  17   11.54    2.98
  -3   1  17   10.12    2.62
  -3   1  16   37.39    4.21
  -3  -1  16   32.64    4.18
   3  -1 -16   38.16    3.70
   3   1 -16   34.62    3.35
  -3  -1  15  101.10    6.86
   3  -1 -15  103.75    6.03
   3   1 -15  108.69    5.42
  -3   1  15  114.43    6.94
  -3   1  14   46.23    4.31
  -3  -1  14   34.03    4.08
   3  -1 -14   37.66    3.60
   3   1 -14   46.59    3.44
   3   1 -13  241.45    7.95
  -3   1  13  228.88    9.74
   3  -1 -13  225.78    9.16
   3   1 -13  237.78    7.55
  -3  -1  13  229.01    9.99
   3   1 -12  258.90    8.26
   3  -1 -12  250.84    9.66
  -3  -1  12  269.15    8.12
   3   1 -12  287.07    8.26
   3  -1 -11  411.41   12.79
  -3   1  11  384.84   12.27
   3   1 -11  406.99   10.95
   3   1 -11  416.45   10.97
  -3  -1  11  401.13   10.91
   3  -1 -10   55.02    3.83
   3   1 -10   60.46    3.14
   3   1 -10   68.51    3.25
  -3   1  10   53.50    3.67
  -3  -1  10   63.18    3.20
   3  -1  -9   25.89    2.51
   3   1  -9   27.44    2.00
   3   1  -9   25.52    2.00
  -3   1   9   23.05    2.37
  -3  -1   9   24.26    1.91
  -3  -1   8   10.12    1.31
   3   1  -8   13.53    1.40
   3  -1  -8   12.43    1.76
  -3   1   8   12.40    1.73
  -3  -1   7  156.30    5.24
   3   1  -7  156.10    4.70
  -3   1   7  156.31    6.20
  -3  -1   6  905.65   20.60
   3   1  -6  922.34   19.68
  -3   1   6  900.13   21.84
   3   1  -5  286.07    6.96
  -3  -1   5  297.57    8.02
  -3   1   5  292.35    8.95
  -3   1   4  477.75   12.90
  -3   1   4  476.80   13.89
  -3  -1   4  501.87   12.15
  -3  -1   4  484.50   13.85
  -3   1   3  581.36   14.63
  -3  -1   3  584.80   15.36
  -3   1   3  580.50   15.35
  -3   1   2  124.06    5.22
  -3   1   2  129.88    4.98
  -3  -1   2  135.41    3.21
  -3  -1   2  138.67    5.42
   3  -1  -2  126.39    5.36
   3   1  -2  128.76    5.45
   3  -1  -1  832.42   19.66
   3  -1  -1  841.94   19.07
   3   1  -1  783.69   19.58
   3  -1   0    1.96    1.00
   3   1   0    0.94    0.96
   3  -1   0    2.09    0.73
  -3   1  -1  778.90   18.60
   3  -1   1  771.86   17.50
   3  -1   1  810.51   18.29
  -3  -1  -2  320.52    9.14
  -3   1  -2  326.44    8.67
   3  -1   2  302.51    8.09
  -3   1  -2  317.88    9.16
  -3   1  -3  545.80   13.11
  -3   1  -3  552.23   13.29
  -3   1  -3  543.75   13.98
  -3  -1  -3  540.97   14.07
   3  -1   4  155.11    6.07
  -3  -1  -4  150.19    5.81
  -3   1  -4  146.10    5.75
  -3   1  -4  151.64    5.08
  -3   1  -4  146.41    5.05
   3   1   4  149.53    5.97
  -3  -1  -5   98.72    4.78
  -3   1  -5   98.88    4.09
   3  -1   5   98.73    4.92
  -3   1  -5  107.11    4.10
   3   1   5  106.04    4.98
   3   1   6  328.61   10.39
  -3   1  -6  347.55    9.47
  -3  -1  -6  311.95   10.29
   3  -1   6  331.02   10.53
   3  -1   7   75.14    4.55
   3   1   7   67.86    4.31
  -3   1  -7   64.96    3.52
  -3  -1  -7   75.09    4.41
  -3   1  -7   74.99    4.28
  -3   1  -8   89.21    4.35
  -3  -1  -8   93.65    5.17
  -3   1  -8   90.16    4.98
   3   1   8   95.55    5.17
   3  -1   8   96.23    5.22
  -3   1  -9   80.14    4.14
   3  -1   9   79.47    4.96
   3   1   9   73.76    4.77
  -3  -1  -9   73.44    4.76
  -3   1  -9   76.77    4.77
  -3   1 -10  547.71   16.10
  -3   1 -10  535.95   14.47
   3  -1  10  537.62   15.95
   3   1  10  521.52   15.86
  -3  -1 -10  523.21   16.06
  -3  -1 -11  572.09   17.37
  -3   1 -11  599.95   17.36
  -3   1 -11  591.25   15.74
   3  -1  11  554.96   17.07
   3   1  11  573.76   17.22
  -3   1 -12  110.46    6.31
  -3  -1 -12   90.34    5.89
   3   1  12   97.69    6.16
  -3   1 -12  106.60    5.37
   3  -1  12   90.04    5.91
   3   1  13   64.82    5.22
  -3   1 -13   66.61    4.44
  -3   1 -13   64.30    5.05
   3  -1  13   61.08    5.05
  -3  -1 -13   54.02    4.76
  -3  -1 -14   26.23    3.66
   3  -1  14   27.28    3.81
  -3   1 -14   30.70    3.21
   3   1  14   25.70    3.76
  -3   1 -14   25.04    3.53
  -3   1 -15   56.72    4.43
   3   1  15   49.15    5.02
   3  -1  15   45.91    4.89
   3  -1  16   40.46    4.75
   3   1  16   44.11    4.96
  -3  -1 -16   44.15    4.04
   3   1  17   11.77    3.56
   3  -1  17   14.08    3.43
  -3  -1 -17   20.57    3.01
  -3   1 -17   12.73    1.80
  -3  -1 -18   21.39    3.07
  -3   2  17    1.07    2.15
  -3  -2  17    4.75    2.70
   3   2 -17    1.44    2.35
  -3   2  16   66.66    5.42
  -3  -2  16   83.27    6.31
   3   2 -16   76.42    5.00
   3  -2 -16   83.27    5.92
  -3   2  15   40.82    4.19
  -3  -2  15   44.29    4.60
   3  -2 -15   37.71    3.97
   3   2 -15   39.90    3.64
  -3  -2  14   54.28    4.91
  -3   2  14   49.31    4.39
   3   2 -14   55.73    4.03
   3  -2 -14   66.86    5.06
  -3   2  13  104.96    6.08
  -3  -2  13  100.18    6.31
   3  -2 -13  108.12    6.37
   3   2 -13   99.38    5.09
  -3   2  12  132.73    6.78
  -3  -2  12  139.91    7.32
   3   2 -12  145.63    5.99
   3  -2 -12  137.29    7.12
   3   2 -11  241.66    8.15
  -3  -2  11  257.39    6.72
   3  -2 -11  270.58   10.24
  -3   2  10  249.39    9.48
   3   2 -10  245.20    8.02
   3  -2 -10  277.24   10.15
  -3  -2  10  267.64    7.02
  -3  -2   9  120.66    4.06
   3   2  -9  114.60    4.68
  -3   2   9  110.72    5.82
   3  -2  -9  125.19    6.26
  -3   2   8    1.08    1.07
  -3  -2   8    0.51    0.54
  -3  -2   7  320.93    8.39
  -3   2   7  303.83   10.35
  -3  -2   6  201.83    5.83
  -3  -2   6  196.22    6.09
   3  -2  -6  209.85    7.90
  -3   2   6  198.90    7.67
  -3  -2   5  343.48   11.06
  -3  -2   5  348.27    8.51
  -3   2   5  342.53   10.64
  -3   2   4   36.95    2.90
  -3  -2   4   37.63    3.00
  -3  -2   4   36.62    2.05
   3  -2  -3   23.34    2.21
  -3  -2   3   20.73    2.16
  -3   2   3   23.07    2.22
  -3  -2   3   25.05    1.69
   3  -2  -2   45.55    3.00
   3  -2  -1  178.65    6.52
   3  -2  -1  189.65    6.84
   3   2  -1  182.16    6.75
  -3   2   1  192.32    6.69
   3  -2   0  467.25   12.57
   3  -2   0  462.61   12.40
   3   2   0  479.66   12.72
  -3   2   0  470.00   12.58
  -3   2  -1   80.24    3.85
  -3  -2  -1   81.19    3.79
  -3   2  -1   81.90    3.82
   3  -2   1   88.56    3.92
  -3   2  -2  244.99    7.44
   3  -2   2  233.34    7.23
  -3   2  -2  242.59    7.47
  -3  -2  -2  226.66    7.35
  -3   2  -3   43.65    2.60
   3  -2   3   40.97    2.51
  -3  -2  -3   49.71    3.03
  -3   2  -3   44.70    2.85
  -3   2  -4   52.99    3.23
  -3   2  -4   55.42    2.89
  -3  -2  -4   54.28    3.38
  -3   2  -5  338.45    9.17
   3  -2   5  351.66   10.91
   3   2   5  339.70   10.53
  -3  -2  -5  319.72   10.26
  -3   2  -6  229.53    6.76
   3   2   6  222.22    8.27
   3  -2   6  228.81    8.60
  -3  -2  -6  219.65    8.12
  -3   2  -7  245.57    7.03
   3   2   7  255.18    9.05
  -3   2  -7  233.93    8.16
  -3  -2  -7  237.84    8.88
   3  -2   7  243.93    9.22
  -3   2  -7  248.56    8.71
  -3   2  -8   50.39    2.50
  -3   2  -8   39.35    3.20
  -3  -2  -8   47.06    3.82
   3   2   8   42.77    3.83
   3  -2   8   44.48    4.02
  -3   2  -8   50.67    3.67
  -3   2  -9   24.95    2.79
   3   2   9   23.36    3.11
   3  -2   9   20.31    3.19
  -3   2  -9   18.94    1.57
  -3   2  -9   20.72    2.57
  -3  -2  -9   25.16    3.03
  -3  -2 -10   70.38    4.93
  -3   2 -10   74.38    4.88
   3   2  10   72.73    5.08
   3  -2  10   74.10    5.28
  -3   2 -10   76.07    4.65
  -3   2 -10   65.57    2.90
  -3   2 -11   32.91    3.49
  -3   2 -11   27.74    1.79
  -3  -2 -11   28.09    3.41
  -3   2 -11   40.04    3.58
   3  -2  11   35.05    3.88
   3   2  11   30.20    3.74
   3  -2  12   28.40    3.73
  -3  -2 -12   29.75    3.63
  -3   2 -12   21.25    3.04
  -3   2 -12   21.26    1.55
  -3   2 -12   29.39    3.36
   3   2  12   29.32    3.71
   3  -2  13   31.85    4.06
  -3   2 -13   40.46    3.89
  -3   2 -13   28.58    1.69
   3   2  13   33.79    4.25
  -3   2 -14   25.19    1.49
  -3   2 -14   23.64    1.44
   3  -2  14   35.88    4.21
  -3   2 -15   52.60    1.79
   3   2  15   82.79    6.17
  -3  -2 -15   90.15    6.23
   3  -2  15   87.18    6.33
  -3   2 -15   52.36    1.74
   3   2  16   16.03    3.50
   3  -2  16    7.88    3.17
  -3  -3  16   69.16    5.77
  -3   3  16   60.49    5.17
  -3   3  15    0.89    1.77
  -3  -3  15    0.67    1.97
  -3   3  14   18.09    2.81
  -3  -3  14   18.55    3.04
  -3   3  13   67.23    4.83
  -3  -3  13   87.12    5.74
   3  -3 -13   75.44    5.70
  -3   3  12   83.26    5.12
   3  -3 -12   87.91    5.95
  -3  -3  12   90.20    5.66
  -3   3  11   36.03    3.27
  -3  -3  11   44.86    3.89
  -3   3  10  118.30    5.73
  -3  -3  10  111.97    5.91
  -3  -3   9   12.00    1.08
  -3  -3   8   31.59    1.92
   3  -3  -8   39.22    3.69
  -3  -3   8   34.41    2.68
   3  -3  -7   70.46    4.78
  -3  -3   7   66.48    3.53
  -3  -3   7   62.23    3.04
  -3  -3   7   66.25    4.60
  -3  -3   6   66.33    3.52
   3  -3  -6   63.62    4.49
  -3  -3   6   68.22    4.36
   3  -3  -5    8.24    1.70
  -3   3   5    8.58    1.67
  -3  -3   5    8.18    1.67
  -3  -3   5    8.36    1.68
  -3   3   4   97.07    4.70
  -3  -3   4   94.66    4.34
   3  -3  -4   87.42    5.13
  -3   3   4   98.06    5.23
  -3  -3   4   97.49    4.78
  -3   3   3   19.02    2.32
   3  -3  -3   21.30    2.47
   3  -3  -2   64.78    4.09
  -3   3   2   63.37    4.04
   3  -3  -1    6.10    1.51
  -3   3   1    4.61    1.44
  -3   3   1    7.93    1.55
  -3   3   0   18.69    1.87
   3  -3   0   15.36    1.98
  -3  -3   0   17.77    2.02
  -3   3   0   18.39    2.11
   3  -3   1   12.12    1.73
   3  -3   1   12.57    1.73
   3   3   1    9.69    1.51
  -3  -3  -1   13.17    1.71
  -3   3  -1   13.91    1.85
  -3   3  -1   12.03    1.59
  -3  -3  -2    7.11    1.56
  -3   3  -2    7.01    1.34
   3  -3   2    8.38    1.46
   3  -3   2    8.55    1.44
  -3   3  -2    6.17    1.36
   3   3   2    9.38    1.52
  -3   3  -3   27.06    2.31
   3  -3   3   22.60    2.12
  -3  -3  -3   22.46    2.27
  -3   3  -3   24.04    2.14
   3  -3   4  118.97    5.00
  -3  -3  -4  133.49    5.52
  -3   3  -4  131.77    5.24
  -3   3  -4  124.66    5.04
   3  -3   5   38.73    2.61
  -3   3  -5   40.73    2.67
  -3  -3  -5   40.67    3.15
  -3   3  -6    1.82    0.92
  -3  -3  -6    0.40    1.34
   3  -3   6    1.11    2.13
   3  -3   6   -0.58    1.79
  -3  -3  -7   25.28    2.84
  -3   3  -7   21.53    2.44
   3   3   7   25.30    3.17
   3  -3   7   21.04    2.61
  -3   3  -7   22.86    1.88
   3  -3   7   15.65    3.12
  -3  -3  -8  145.17    6.86
  -3   3  -8  125.95    6.14
   3   3   8  136.90    6.77
  -3   3  -8  139.96    4.71
   3  -3   8  131.10    6.07
   3  -3   8  131.07    7.10
   3  -3   9  100.87    6.55
  -3   3  -9  119.92    6.01
  -3  -3  -9  112.28    6.27
   3  -3   9  111.29    5.60
   3   3   9  104.52    6.13
  -3   3  -9  117.02    3.77
  -3   3 -10   75.90    4.94
   3   3  10   71.69    5.33
  -3  -3 -10   72.13    5.28
   3  -3  10   65.79    5.57
   3  -3  11    2.54    2.61
   3   3  11    4.96    2.48
   3   3  12    8.74    2.93
   3  -3  12   11.65    3.36
   3   3  13    9.27    3.12
   3  -3  13    7.31    3.17
   3   3  14    1.95    2.61
   3  -3  14    7.99    3.43
   3   3  15    1.37    2.76
   3  -3  15    2.27    3.03
   3   3  16   89.69    7.11
   3  -3  16   82.86    7.18
  -3   4  16   34.87    3.91
  -3   4  15   15.85    2.87
  -3   4  14   17.59    2.86
  -3  -4  14   18.29    3.15
  -3  -4  13   16.92    2.85
  -3   4  13   18.97    2.82
  -3  -4  12   18.80    3.56
  -3  -4  12   24.21    3.22
  -3   4  12   19.42    2.71
  -3   4  11  111.04    6.68
  -3  -4  11  115.31    7.33
  -3   4  11  123.30    5.91
  -3  -4  11  116.20    6.26
  -3   4  10  293.67   11.25
  -3  -4  10  289.45   11.50
  -3   4  10  318.42   10.16
  -3  -4  10  303.97   10.60
  -3   4   9   94.28    5.43
  -3  -4   9   85.85    4.83
  -3  -4   9   95.39    5.69
   3  -4  -9  100.67    6.48
  -3  -4   9   77.78    2.66
  -3  -4   9  100.95    4.94
  -3   4   9   96.52    4.69
  -3   4   8  191.62    6.78
  -3  -4   8  183.88    7.17
   3  -4  -8  213.23    9.51
  -3   4   8  194.91    7.84
  -3  -4   8  201.08    8.11
  -3  -4   8  185.04    5.65
  -3  -4   8  207.52    7.37
  -3  -4   8  157.30    5.46
  -3  -4   7   63.81    3.75
   3  -4  -7   62.07    4.98
  -3   4   7   66.19    3.48
  -3  -4   7   68.00    4.36
  -3  -4   7   58.37    3.11
  -3  -4   7   66.43    4.09
   3  -4  -6    4.12    1.80
  -3   4   6    4.32    1.15
  -3   4   6    1.57    1.14
  -3  -4   6    0.90    1.56
  -3  -4   6    3.24    1.19
  -3   4   5   93.17    3.71
  -3  -4   5   78.80    3.78
  -3  -4   5   90.64    4.84
   3  -4  -5   98.04    5.93
   3  -4  -4   69.27    4.87
  -3  -4   4   63.92    4.09
   3  -4  -3  373.26   12.87
  -3   4   3  392.48    9.94
   3  -4  -2   70.28    4.74
  -3  -4   2   81.13    3.38
  -3   4   2   79.31    2.99
  -3   4   1  233.19    5.81
   3  -4  -1  222.91    8.87
  -3  -4   1  213.51    6.22
   3  -4   0  398.18   12.71
  -3   4   0  397.91    9.25
  -3  -4   0  404.01    9.87
   3  -4   1  513.92   14.73
  -3   4  -1  487.06   11.38
  -3  -4  -1  514.18   12.03
   3  -4   2  334.83   10.66
  -3  -4  -2  320.99    8.61
  -3   4  -2  311.17    8.02
   3  -4   3  141.55    5.40
  -3  -4  -3  166.03    5.59
  -3   4  -3  164.53    5.11
   3  -4   3  172.26    6.85
   3   4   3  147.92    5.49
   3  -4   3  176.59    7.88
  -3  -4  -4   84.12    4.02
  -3   4  -4   85.53    3.69
   3  -4   4   89.37    4.56
   3  -4   4   80.59    3.97
   3   4   4   81.11    4.02
   3  -4   4   87.74    5.56
  -3  -4  -5   83.66    4.33
   3  -4   5   94.42    5.73
   3  -4   5   90.33    4.50
   3  -4   6   84.58    5.43
   3  -4   6   74.18    3.98
   3  -4   7   63.87    4.73
   3  -4   8   21.18    3.08
   3  -4   9    2.48    2.77
   3  -4   9    5.27    2.22
   3  -4  10   49.25    4.19
   3   4  10   36.98    4.13
   3  -4  10   52.06    5.49
   3  -4  11   57.41    5.96
   3   4  11   67.55    5.55
   3   4  12   30.38    4.36
   3  -4  12   27.43    4.99
   3  -4  13   41.59    5.65
   3   4  13   59.83    5.59
   3   4  14   45.94    5.32
   3  -4  14   45.91    5.90
   3   4  15   37.01    4.97
  -3  -5  10    1.22    2.14
  -3  -5   9   33.45    3.51
  -3   5   8   18.76    1.95
  -3  -5   8   18.03    2.78
  -3   5   7    7.84    1.36
  -3  -5   7    8.17    2.35
  -3  -5   6   -0.22    1.86
  -3  -5   5   40.30    3.71
  -3  -5   5   37.72    3.17
   3  -5  -4   12.77    2.79
  -3  -5   4   12.02    2.47
  -3  -5   4   15.79    2.30
   3  -5  -3   13.27    2.49
  -3  -5   3   14.31    2.37
  -3  -5   3   12.49    2.44
   3  -5  -2   24.01    3.28
  -3  -5   2   23.69    3.02
   3  -5  -1    2.55    1.66
  -3  -5   1    4.33    1.93
   3  -5   0   -0.81    1.56
  -3  -5   0    0.95    1.73
   3  -5   1   24.31    2.98
  -3  -5  -1   16.10    3.03
   3  -5   2   16.35    2.53
   3  -5   2   12.69    2.85
  -3  -5  -2   15.23    3.02
   3  -5   3   16.18    2.44
   3  -5   3   12.10    2.96
  -3  -5  -3   12.43    3.07
  -3  -5  -4   12.11    3.31
   3  -5   4   17.37    2.51
   3  -5   4   16.70    3.25
   3  -5   5   18.36    2.45
   3  -5   5   19.61    3.53
   3   5   6   21.18    1.86
   3  -5   6   27.70    3.88
   3   5   7   21.16    2.24
   4   0 -19   15.72    2.56
   4   0 -18    1.00    1.50
  -4   0  17  209.78   10.84
   4   0 -17  218.45    8.92
   4   0 -16   27.96    3.10
  -4   0  16   24.23    3.89
   4   0 -15   48.48    3.83
  -4   0  14   35.40    3.16
   4   0 -14   33.02    3.20
  -4   0  13  126.50    6.06
   4   0 -13  133.12    6.13
  -4   0  12   12.16    1.93
   4   0 -12   10.58    1.80
   4   0 -11  167.02    6.72
  -4   0  11  161.40    6.69
   4   0 -10  144.97    5.97
  -4   0  10  132.19    5.85
   4   0  -9   76.70    4.09
  -4   0   9   75.77    4.15
  -4   0   8  170.76    6.59
  -4   0   7   67.82    3.73
  -4   0   6  192.92    6.87
  -4   0   5  107.20    4.69
  -4   0   4  466.05   10.32
   4   0  -4  222.11    8.26
  -4   0   3   83.76    3.95
   4   0  -2   59.30    1.71
  -4   0   2   58.26    3.18
   4   0  -2   59.69    3.88
   4   0  -1   -0.18    0.98
  -4   0   1    0.13    0.71
   4   0  -1    0.30    0.35
  -4   0   0 1441.55   32.53
   4   0   0 1470.28   33.38
  -4   0  -1  536.94   11.93
  -4   0  -2  226.35    5.91
  -4   0  -3  233.08    6.24
  -4   0  -4    0.93    0.81
  -4   0  -5  267.55    7.36
   4   0   5  257.90    9.32
  -4   0  -6  732.83   17.34
   4   0   6  776.90   20.09
   4   0   7   20.83    2.98
  -4   0  -7   22.45    2.81
   4   0   8  178.90    7.94
  -4   0  -8  166.27    7.50
   4   0   9   27.78    3.41
  -4   0  -9   35.07    3.44
   4   0  10  234.31    9.73
  -4   0 -10  234.91    9.59
   4   0  11   27.59    3.67
  -4   0 -11   29.92    3.52
   4   0  12  508.87   16.91
  -4   0 -12  573.21   17.47
  -4   0 -13  431.68   14.89
  -4   0 -13  413.82   12.37
   4   0  13  416.80   14.79
   4   0  14  125.85    7.54
  -4   0 -14  112.46    7.15
  -4   0 -14  114.54    5.79
   4   0  15    4.90    2.90
  -4   0 -15    4.59    2.16
  -4   0 -15   -0.36    2.36
   4   0  16    5.53    3.18
  -4   0 -18    0.48    1.36
   4  -1 -18   52.73    4.65
   4   1 -18   53.37    4.39
  -4   1  17   33.54    4.50
   4  -1 -17   33.42    3.71
  -4  -1  17   27.86    4.54
   4   1 -17   28.46    3.27
  -4   1  16   18.38    3.41
   4  -1 -16   16.50    2.68
  -4  -1  16   20.00    3.76
   4   1 -16   21.76    2.68
  -4   1  15    7.64    2.46
  -4  -1  15    7.40    2.53
   4  -1 -15   11.17    2.35
   4   1 -15   11.62    2.19
   4  -1 -14   16.06    2.58
   4   1 -14   16.83    2.33
  -4  -1  14   15.62    2.01
   4  -1 -13  169.79    7.71
  -4   1  13  162.14    7.39
   4   1 -13  157.85    6.05
  -4  -1  13  165.09    6.39
  -4  -1  12    2.93    1.17
   4  -1 -12    2.43    1.31
   4   1 -12    3.79    1.45
  -4   1  12    3.59    1.50
   4  -1 -11  212.97    8.56
  -4   1  11  224.50    8.68
   4   1 -11  219.37    6.88
  -4  -1  11  222.31    7.56
   4  -1 -10  396.20   12.69
   4   1 -10  403.12   10.47
  -4   1  10  410.31   12.75
  -4  -1  10  420.35   11.54
  -4  -1   9  191.87    6.61
   4  -1  -9  186.80    7.49
   4   1  -9  179.06    5.56
  -4   1   9  184.29    7.48
  -4  -1   8  156.18    5.95
   4  -1  -8  170.26    6.88
   4   1  -8  168.70    5.00
  -4   1   8  178.76    7.07
  -4  -1   7  233.65    7.50
   4  -1  -7  246.97    8.42
   4   1  -7  233.89    6.16
  -4   1   7  234.23    8.40
  -4   1   6  133.93    5.89
  -4  -1   6  141.67    5.36
   4   1  -6  141.72    3.96
  -4   1   6  159.27    7.36
  -4  -1   6  142.96    7.07
  -4  -1   5   67.59    4.47
  -4   1   5   62.45    3.77
  -4  -1   5   62.68    3.28
  -4   1   4  128.34    5.41
  -4  -1   4  122.61    6.00
  -4  -1   4  122.37    4.92
  -4   1   3  925.52   22.29
  -4  -1   3  941.86   23.18
  -4  -1   3  914.37   21.94
  -4   1   2  418.49   11.86
   4  -1  -2  425.59   12.82
   4   1  -2  424.72   12.88
   4  -1  -1  129.84    5.76
   4   1  -1  132.70    5.89
   4  -1   0  426.55   10.72
   4  -1   0  469.98   12.14
   4  -1   0  434.18   12.74
   4   1   0  448.05   12.88
   4  -1   1   97.03    3.58
  -4  -1  -2    3.36    1.53
  -4   1  -2    0.16    1.16
  -4   1  -2    4.11    1.05
   4  -1   2    1.66    0.76
  -4  -1  -3   10.44    1.86
   4  -1   3   10.70    1.22
  -4   1  -3    8.30    1.29
  -4   1  -3    5.71    1.12
  -4   1  -4  137.02    4.94
  -4   1  -4  132.72    5.27
  -4  -1  -4  127.56    5.71
   4   1   5  785.91   20.11
  -4   1  -5  782.04   18.23
  -4  -1  -5  731.01   19.54
  -4   1  -5  747.85   18.63
   4  -1   5  777.28   20.27
  -4   1  -6   89.64    4.10
  -4   1  -6   86.92    4.13
   4   1   6   82.99    5.05
  -4  -1  -6   79.20    4.71
  -4   1  -6   85.21    4.76
   4  -1   6   85.10    5.16
  -4  -1  -7   74.40    4.71
   4  -1   7   68.07    4.75
  -4   1  -7   68.49    3.78
   4   1   7   73.44    4.87
  -4   1  -7   68.81    4.48
   4   1   8    2.17    2.24
   4  -1   8    1.50    2.17
  -4  -1  -8    1.43    1.95
  -4   1  -8    1.84    1.67
  -4   1  -8    1.70    1.43
  -4  -1  -9    3.05    1.66
  -4   1  -9    4.41    1.85
   4  -1   9    4.98    2.59
  -4   1  -9    6.11    1.87
   4   1   9    5.37    2.30
   4   1  10   86.96    5.82
   4  -1  10   80.97    5.64
  -4   1 -10   89.49    4.78
  -4  -1 -10   85.37    5.62
  -4   1 -10   93.94    5.68
  -4   1 -11  204.50    7.71
   4   1  11  189.36    8.97
   4  -1  11  209.14    9.39
  -4  -1 -11  183.32    8.79
  -4   1 -11  200.15    8.92
  -4  -1 -12  205.61    9.63
  -4   1 -12  231.87    9.91
  -4   1 -12  231.35    8.50
   4   1  12  227.38   10.12
   4  -1  12  218.80   10.01
   4   1  13   17.68    3.40
   4  -1  13   17.77    3.60
  -4   1 -13   15.77    2.93
  -4   1 -13   18.21    2.76
  -4  -1 -13   14.79    2.86
  -4  -1 -14   38.99    4.41
  -4   1 -14   35.93    4.22
   4   1  14   32.80    4.32
  -4   1 -14   34.39    3.57
   4  -1  14   39.63    4.64
   4   1  15   44.84    5.14
   4  -1  15   41.33    4.82
   4   1  16   13.45    3.64
   4  -1  16   15.26    3.72
  -4   1 -17  135.06    5.84
   4   2 -17   23.58    3.15
  -4  -2  16   53.82    5.54
   4   2 -16   50.07    4.07
  -4   2  16   37.87    4.44
  -4   2  15   35.62    4.14
   4  -2 -15   41.26    4.21
  -4  -2  15   34.21    4.45
   4   2 -15   37.74    3.40
  -4   2  14   37.53    3.99
  -4  -2  14   36.65    4.18
   4  -2 -14   36.39    3.91
   4   2 -14   43.18    3.41
   4  -2 -13   16.61    2.71
   4   2 -13   15.45    2.20
  -4  -2  13   15.17    1.60
   4  -2 -12   28.65    3.30
   4   2 -12   26.77    2.53
  -4   2  12   26.31    3.12
  -4  -2  12   26.78    2.09
  -4   2  11   70.08    4.81
   4  -2 -11   63.65    4.74
   4   2 -11   66.66    3.64
  -4  -2  11   73.19    3.45
  -4  -2  10   42.53    2.63
   4  -2 -10   48.89    4.02
   4   2 -10   35.91    2.56
  -4   2  10   44.86    3.72
  -4  -2   9   73.41    3.52
   4  -2  -9   68.76    4.72
  -4   2   9   79.41    4.92
  -4  -2   8   23.57    3.25
  -4  -2   8   25.10    2.05
  -4   2   8   26.67    3.31
  -4   2   8   26.84    2.87
  -4  -2   7   72.45    3.51
  -4   2   7   71.16    5.02
  -4   2   7   72.62    4.56
  -4  -2   7   67.32    4.98
  -4   2   6   77.22    4.99
   4  -2  -6   74.95    4.51
  -4  -2   6   77.24    5.02
  -4  -2   6   73.79    3.66
  -4   2   6   76.09    4.59
   4  -2  -5  138.34    6.24
  -4  -2   5  141.40    6.72
  -4  -2   5  138.79    4.12
  -4   2   5  135.38    6.22
   4  -2  -4   93.32    4.92
  -4  -2   4  104.74    3.33
  -4  -2   4   97.03    5.28
   4  -2  -3   83.06    4.51
  -4  -2   3   91.54    3.17
   4  -2  -2  104.88    5.00
  -4   2   1  667.92   17.36
   4  -2  -1  662.28   17.10
   4  -2  -1  667.44   17.95
   4   2  -1  654.67   17.90
  -4   2   0  914.01   21.74
   4  -2   0  864.14   21.97
   4   2   0  856.42   22.04
   4  -2   0  891.49   21.38
  -4   2  -1 2668.96   57.30
   4  -2   1 2729.36   57.18
  -4   2  -1 2793.73   57.55
  -4  -2  -1 2596.52   57.23
   4  -2   1 2665.93   58.12
   4   2   1 2621.75   58.06
  -4   2  -2 1189.67   14.80
   4  -2   2 1222.96   14.26
   4  -2   2 1187.00   14.57
  -4  -2  -2 1158.62   14.98
  -4   2  -3  227.95    7.60
   4  -2   3  226.22    7.46
  -4  -2  -3  216.95    7.83
   4  -2   3  231.26    7.60
  -4  -2  -4  153.03    6.40
  -4   2  -4  161.01    5.95
   4  -2   4  152.86    5.84
  -4  -2  -5   13.61    2.28
  -4   2  -5   14.64    1.70
   4  -2   5   15.63    1.93
  -4   2  -6  155.19    5.82
  -4  -2  -6  151.19    6.89
   4  -2   6  158.70    6.00
   4   2   6  164.84    7.37
   4  -2   6  164.19    7.58
  -4   2  -6  179.93    7.15
   4  -2   7  118.30    6.68
  -4   2  -7  120.11    4.92
  -4  -2  -7  117.64    6.22
   4   2   7  125.49    6.54
  -4   2  -7  115.29    5.43
  -4   2  -7  124.42    6.09
  -4   2  -8   47.27    2.90
  -4   2  -8   53.93    3.79
  -4  -2  -8   54.82    4.23
   4   2   8   46.87    4.28
   4  -2   8   51.61    4.66
  -4   2  -8   55.15    4.10
  -4   2  -9   71.62    4.51
  -4   2  -9   66.88    3.44
   4   2   9   76.51    5.45
   4  -2   9   69.35    5.41
  -4  -2  -9   68.62    4.94
  -4   2  -9   74.29    4.92
   4   2  10    5.62    2.64
   4  -2  10    3.93    2.61
  -4  -2 -10    8.16    2.24
  -4   2 -10    8.24    2.25
  -4   2 -10    5.32    1.17
  -4   2 -10    6.66    1.98
   4   2  11    2.67    2.53
   4  -2  11    1.26    2.46
  -4  -2 -11    1.55    1.92
  -4   2 -11    2.86    1.00
  -4   2 -11    7.36    2.16
  -4   2 -11    4.56    1.91
   4   2  12   21.27    3.64
   4  -2  12   13.77    3.38
  -4  -2 -12   16.36    3.08
  -4   2 -12   19.64    2.98
  -4   2 -12   11.37    1.53
  -4   2 -12   21.00    3.03
   4   2  13   18.10    3.77
   4  -2  13   18.16    3.78
  -4  -2 -13   15.78    3.04
  -4   2 -13   17.15    2.94
  -4   2 -13   13.48    2.81
  -4   2 -13   12.67    1.57
   4   2  14    9.34    3.15
   4  -2  14    6.45    3.05
  -4  -2 -14    7.02    2.58
  -4   2 -14    6.14    1.21
  -4   2 -14    8.37    2.55
   4   2  15   40.98    5.22
   4  -2  15   44.52    5.30
  -4   2 -15   30.59    2.13
   4   2  16    0.38    3.16
   4  -2  16    2.73    3.13
  -4   3  16    7.50    2.40
  -4  -3  16   12.88    3.09
  -4   3  15   58.25    4.96
  -4  -3  15   69.90    5.71
  -4   3  14   52.03    4.52
  -4  -3  14   43.60    4.51
  -4  -3  13   22.37    3.28
  -4   3  13   19.45    2.94
   4  -3 -12    1.34    1.71
  -4   3  12    0.76    1.58
  -4  -3  12   -0.29    1.91
  -4  -3  12    0.78    0.36
  -4  -3  11   22.69    1.60
  -4  -3  10   18.17    3.14
  -4  -3  10   16.14    1.52
  -4   3  10   15.18    2.84
  -4   3   9   24.31    3.29
  -4  -3   9   25.08    3.47
  -4   3   9   21.43    2.77
  -4  -3   9   25.18    1.95
  -4   3   8   26.06    3.01
   4  -3  -8   23.46    3.05
  -4   3   8   24.96    3.17
  -4  -3   8   20.43    1.93
  -4  -3   8   26.93    3.44
  -4   3   7   75.34    4.95
   4  -3  -7   80.10    5.20
  -4  -3   7   69.80    4.97
  -4  -3   7   74.72    3.53
  -4  -3   7   69.82    3.69
   4  -3  -6   18.55    2.51
  -4   3   6   17.36    2.42
  -4  -3   6   12.62    2.39
  -4  -3   6   13.17    1.75
  -4  -3   5   12.54    2.23
   4  -3  -5   10.21    2.01
  -4  -3   5   11.91    1.71
   4  -3  -4    0.95    1.30
  -4  -3   4    0.12    1.27
  -4   3   4    0.47    1.08
   4  -3  -3  149.14    6.68
  -4  -3   3  137.21    5.21
  -4   3   3  133.84    6.44
   4  -3  -2   48.47    3.75
  -4   3   2   54.67    3.84
   4  -3  -1  618.51   17.05
  -4   3   1  632.46   16.13
  -4   3   1  616.96   17.14
   4  -3   0   57.32    3.83
  -4  -3   0   60.78    3.71
  -4   3   0   71.63    3.91
   4  -3   0   58.51    4.05
   4   3   0   62.60    4.04
  -4   3   0   51.33    3.70
  -4  -3  -1   61.64    3.79
   4  -3   1   52.70    3.67
   4   3   1   55.52    3.74
   4  -3   1   57.87    3.76
  -4   3  -1   62.96    3.69
  -4   3  -1   53.71    3.69
   4  -3   2  109.06    5.52
   4  -3   2  102.87    4.98
   4  -3   2  102.49    5.18
   4   3   2  101.72    5.15
  -4  -3  -2  101.30    4.83
  -4   3  -2   80.87    4.24
  -4   3  -2  106.47    5.11
   4  -3   3  249.45    8.46
  -4  -3  -3  240.08    8.42
  -4   3  -3  255.40    8.56
  -4  -3  -4   -0.38    1.70
   4  -3   4    1.16    1.00
  -4   3  -4    0.68    0.93
  -4  -3  -5    9.38    2.23
  -4   3  -5   11.60    2.13
  -4   3  -5   16.88    1.99
  -4  -3  -6   77.81    4.80
  -4   3  -6   74.79    4.41
  -4   3  -6   73.93    3.92
  -4   3  -7  141.21    5.52
  -4  -3  -7  144.80    6.99
  -4   3  -7  127.68    6.25
   4  -3   8   -1.85    2.90
  -4  -3  -8    2.71    1.85
  -4   3  -8    0.46    1.38
  -4   3  -8    1.60    0.98
  -4   3  -9  210.86    8.87
   4   3   9  203.01    9.51
   4  -3   9  202.35   10.22
  -4   3  -9  235.88    7.12
  -4  -3  -9  220.52    9.55
   4   3  10    3.52    2.50
   4  -3  10    2.78    3.02
  -4  -3 -10    5.87    2.18
  -4   3 -10    6.28    2.01
  -4   3 -10    6.32    1.13
   4   3  11   20.54    3.61
  -4  -3 -11   27.73    3.73
  -4   3 -11   22.76    3.10
   4  -3  11   18.39    3.99
  -4   3 -11   20.77    1.63
   4  -3  12    9.75    3.46
   4   3  12   10.98    3.29
  -4  -3 -12   12.41    2.98
  -4   3 -12   13.11    2.62
  -4   3 -12   10.12    0.91
   4   3  13   13.60    3.50
   4  -3  13   14.00    3.95
   4   3  14   37.74    4.91
   4  -3  14   30.18    4.93
   4   3  15   44.95    5.58
   4  -3  15   49.41    6.15
  -4   4  15    8.58    2.66
  -4   4  14   54.73    5.30
  -4   4  14   61.29    4.80
  -4  -4  14   60.83    5.21
  -4   4  13   99.93    6.82
  -4   4  13   99.62    5.87
  -4  -4  13  103.65    6.54
  -4   4  12    4.91    1.86
  -4  -4  12    6.90    2.28
  -4   4  12    5.11    2.06
  -4  -4  12    8.21    2.79
  -4   4  11   88.14    5.08
  -4  -4  11   85.51    5.41
  -4   4  11   87.52    5.99
  -4  -4  11   89.60    6.33
  -4   4  10  102.47    5.33
  -4  -4  10  103.46    5.77
  -4   4  10   95.41    5.97
  -4  -4  10   98.42    6.52
  -4   4   9   90.41    4.77
  -4  -4   9   90.60    5.18
  -4   4   9  103.02    5.94
  -4  -4   9   91.57    6.01
  -4  -4   9   77.96    3.52
   4  -4  -8   16.22    2.89
  -4  -4   8    8.41    2.23
  -4  -4   8    9.91    1.55
  -4  -4   8   12.40    2.00
  -4   4   8   11.59    2.28
   4  -4  -7   39.88    4.06
  -4  -4   7   32.93    2.89
  -4   4   7   34.57    3.31
   4  -4  -6   11.66    2.41
  -4  -4   6   13.70    2.17
   4  -4  -5   47.13    4.18
  -4  -4   5   47.60    3.41
   4  -4  -4  125.43    6.79
  -4  -4   4  125.63    5.53
  -4   4   4  116.93    6.45
  -4   4   3   31.26    2.62
   4  -4  -3   32.08    3.39
  -4  -4   3   29.65    2.78
  -4   4   3   31.27    3.29
   4  -4  -2   83.54    5.25
  -4   4   2   75.53    5.02
  -4  -4   2   81.13    4.24
  -4   4   2   85.09    4.01
   4  -4  -1   29.47    3.16
  -4   4   1   31.35    3.25
  -4  -4   1   29.35    2.64
  -4   4   1   25.97    2.27
  -4   4   0   72.20    4.77
   4  -4   0   73.93    4.82
  -4  -4   0   79.28    4.01
  -4   4   0   81.12    3.71
   4  -4   1   80.42    4.91
  -4   4  -1   80.16    4.94
  -4  -4  -1   70.40    3.96
  -4   4  -1   78.40    3.65
   4  -4   2   15.85    2.13
   4   4   2   13.83    2.00
  -4   4  -2   15.34    1.84
   4  -4   2   20.29    2.55
  -4  -4  -2   17.22    2.25
  -4   4  -2   17.95    2.49
   4  -4   3   75.21    4.30
   4   4   3   76.02    4.41
  -4   4  -3   85.72    4.03
   4  -4   3   84.08    4.85
  -4   4  -3   87.58    4.94
  -4  -4  -3   83.76    4.47
   4  -4   4   43.20    3.37
   4  -4   4   43.64    3.53
   4   4   4   47.56    3.51
  -4   4  -4   50.70    3.68
  -4  -4  -4   50.00    3.63
  -4  -4  -5    1.70    1.50
  -4   4  -5    1.14    1.18
   4  -4   5    0.56    1.18
  -4   4  -6   12.19    1.89
  -4  -4  -6   12.10    2.25
  -4   4  -6   17.61    2.26
  -4  -4  -7   52.67    4.35
  -4   4  -7   44.97    3.63
  -4   4  -7   51.69    3.33
  -4  -4  -8   14.12    2.63
  -4   4  -8   11.49    2.11
  -4  -4  -9    7.80    2.33
   4  -4   9    8.61    2.47
   4  -4  10   20.07    3.24
   4  -4  12    3.86    3.68
   4   4  13   31.29    4.57
   4  -4  13   44.27    6.23
   4   4  14   38.87    5.24
   4   4  15   42.88    5.48
  -4  -5   9   30.31    3.21
  -4  -5   8    9.09    2.24
  -4   5   7    2.31    1.10
  -4  -5   7    2.29    1.89
  -4   5   6   -0.21    1.45
  -4   5   6    0.79    0.91
  -4  -5   6   -1.40    1.98
  -4  -5   5   26.61    2.86
  -4   5   5   28.69    1.98
  -4  -5   5   23.82    3.07
  -4   5   5   29.78    1.73
  -4  -5   4   22.72    2.94
   4  -5  -3   37.41    3.97
  -4  -5   3   30.80    3.30
   4  -5  -2   37.75    4.05
   4  -5  -1   14.18    2.60
   4  -5   0   33.86    3.75
   4  -5   1   21.39    3.04
   4  -5   2   13.10    2.43
   4  -5   3    6.10    1.86
   4  -5   4   41.50    3.89
   4   5   5   47.65    3.08
   4   5   6    1.91    1.31
   4   5   7   -2.05    2.23
  -4  -6   3   72.58    5.25
  -4  -6   2    7.81    2.69
   5   0 -18    6.23    2.12
   5   0 -17   41.09    3.92
   5   0 -16   20.67    2.89
   5   0 -15   18.43    2.65
  -5   0  15   19.53    2.66
   5   0 -14   -0.24    1.27
  -5   0  14   -0.73    1.36
  -5   0  13  206.96    8.46
   5   0 -13  213.23    8.49
   5   0 -12  448.15   13.58
  -5   0  12  440.12   13.66
   5   0 -11  413.62   12.76
  -5   0  11  414.74   12.86
   5   0 -10  434.98   12.93
  -5   0  10  417.79   12.95
  -5   0   9   -0.35    1.84
  -5   0   9    0.41    1.07
   5   0  -9    3.08    1.16
  -5   0   8   68.61    4.14
   5   0  -8   72.83    4.20
  -5   0   8   61.79    5.16
  -5   0   7    7.95    1.58
  -5   0   7    6.18    1.97
   5   0  -7    7.63    1.44
  -5   0   6  111.44    6.33
  -5   0   6   96.73    4.95
   5   0  -6  116.33    5.27
  -5   0   5  329.70   10.55
   5   0  -5  360.17   10.90
  -5   0   4  317.53   10.00
   5   0  -3  557.95   16.42
   5   0  -3  541.78   11.41
  -5   0   3  547.34   14.78
   5   0  -2   -0.24    1.37
  -5   0   2   -0.49    0.84
   5   0  -2    0.13    0.32
   5   0  -1  556.97   15.97
  -5   0   1  539.12   14.77
  -5   0   0   63.07    3.72
   5   0   0   55.21    4.02
  -5   0  -1   35.90    1.79
  -5   0  -2   -0.36    0.79
  -5   0  -3  369.78    9.33
  -5   0  -4  141.31    4.70
  -5   0  -5  418.16   10.62
  -5   0  -5  404.46   12.79
  -5   0  -6   31.92    2.32
  -5   0  -6   31.28    3.24
  -5   0  -7   79.91    3.79
   5   0   7   81.89    5.49
  -5   0  -7   80.06    5.11
   5   0   8    2.79    2.52
  -5   0  -8    3.07    2.13
  -5   0  -8    4.31    1.56
  -5   0  -9  158.53    5.95
   5   0   9  144.19    7.75
  -5   0  -9  145.28    7.56
  -5   0 -10  637.59   16.29
   5   0  10  632.78   19.31
  -5   0 -10  629.91   18.91
   5   0  11  304.43   12.15
  -5   0 -11  301.53   11.84
  -5   0 -11  304.06    9.62
  -5   0 -12  350.87   10.81
   5   0  12  346.79   13.51
  -5   0 -12  349.78   13.26
  -5   0 -13  165.86    6.86
   5   0  13  156.12    8.87
  -5   0 -13  153.42    8.51
   5   0  14   13.18    3.70
  -5   0 -14    8.65    2.68
  -5   0 -14   10.88    2.37
   5   0  15   -0.38    2.61
   5   1 -18   27.03    3.32
   5  -1 -17   24.69    3.41
   5   1 -17   24.85    3.05
   5  -1 -16   73.21    5.41
   5   1 -16   71.58    4.40
  -5  -1  15   22.29    2.55
   5  -1 -15   18.91    2.93
   5   1 -15   23.98    2.62
  -5   1  15   19.43    2.88
   5  -1 -14   18.45    2.75
   5   1 -14   18.96    2.31
  -5   1  14   18.85    2.79
  -5  -1  14   21.44    2.51
   5  -1 -13   27.46    3.17
   5   1 -13   27.16    2.40
  -5   1  13   17.42    2.64
  -5  -1  13   25.15    2.63
   5  -1 -12  144.44    7.05
   5   1 -12  130.36    5.04
  -5   1  12  140.90    6.97
  -5  -1  12  137.67    6.09
   5  -1 -11  357.41   12.10
   5   1 -11  355.94    9.54
  -5   1  11  343.78   12.06
  -5  -1  11  369.71   11.20
  -5  -1  10  207.41    7.58
   5  -1 -10  201.70    8.31
   5   1 -10  195.89    5.97
  -5   1  10  199.51    8.32
  -5   1   9  187.86    9.43
  -5  -1   9  194.85    7.25
   5  -1  -9  188.51    7.85
   5   1  -9  189.87    5.54
  -5  -1   9  192.46    9.57
  -5   1   9  195.23    8.03
  -5  -1   8   81.49    4.35
   5  -1  -8   89.29    4.97
   5   1  -8   86.66    3.05
  -5   1   8   89.75    6.20
  -5  -1   8   85.07    5.98
  -5   1   8   90.55    5.10
  -5   1   7   58.87    4.70
  -5  -1   7   51.75    4.53
  -5   1   7   56.00    3.92
  -5  -1   7   50.70    3.34
   5   1  -7   56.59    2.10
   5  -1  -7   56.75    3.83
  -5   1   6  348.75   12.77
  -5  -1   6  349.76   12.62
  -5  -1   6  365.52   10.88
  -5   1   6  389.56   11.89
  -5   1   5    4.40    1.28
  -5   1   5    7.08    1.87
  -5  -1   5    7.57    1.86
  -5  -1   5    4.55    1.23
  -5   1   4   34.46    2.92
  -5  -1   4   32.03    2.63
  -5   1   4   37.52    3.48
  -5  -1   4   33.74    3.37
  -5   1   3    5.22    1.36
  -5  -1   3    9.27    1.63
  -5   1   2   20.63    2.21
   5  -1  -2   18.89    2.57
   5   1  -2   19.97    2.70
   5  -1  -1  231.73    8.96
   5   1  -1  232.70    9.12
   5  -1  -1  234.61    6.62
   5  -1  -1  255.31    8.46
   5   1   0   17.96    2.44
   5  -1   0   19.18    1.56
   5  -1   0   23.20    2.66
  -5   1  -1  114.12    5.30
   5  -1   1  119.70    4.18
  -5   1  -2   23.03    2.27
   5  -1   2   23.03    1.72
  -5  -1  -2   25.71    2.82
  -5   1  -2   24.29    2.81
  -5   1  -3   39.09    2.92
  -5  -1  -3   37.17    3.36
  -5   1  -3   37.28    3.35
  -5  -1  -4    6.18    2.17
  -5   1  -4    9.79    2.19
  -5   1  -4    6.42    1.46
  -5   1  -4    7.76    1.43
  -5   1  -5  285.61    8.59
  -5   1  -5  258.51    9.03
  -5  -1  -5  286.41   10.00
  -5   1  -5  301.17   10.19
  -5   1  -6  364.50   10.46
  -5   1  -6  343.34   10.92
  -5  -1  -6  361.52   11.96
  -5   1  -6  365.90   11.93
  -5   1  -7  125.69    5.38
  -5   1  -7  118.15    5.49
   5   1   7  120.70    6.69
   5  -1   7  108.08    6.58
  -5  -1  -7  119.45    6.34
  -5   1  -7  129.88    6.52
   5   1   8   24.25    3.57
  -5  -1  -8   18.13    3.05
  -5   1  -8   19.13    2.96
   5  -1   8   24.13    3.69
  -5   1  -8   17.90    2.38
  -5   1  -8   20.40    2.35
   5   1   9   12.52    3.02
   5  -1   9   12.06    3.08
  -5  -1  -9   13.38    2.90
  -5   1  -9    9.54    2.61
  -5   1  -9    7.68    2.10
   5   1  10    0.31    2.45
   5  -1  10    0.31    2.30
  -5  -1 -10    1.47    1.96
  -5   1 -10    1.72    1.85
  -5   1 -10   -0.38    1.71
   5   1  11    3.54    2.38
   5  -1  11    4.92    2.91
  -5  -1 -11    2.52    2.20
  -5   1 -11    3.38    1.98
  -5   1 -11    5.65    2.13
  -5   1 -12  128.63    6.31
   5   1  12  120.94    7.61
   5  -1  12  114.85    7.54
  -5  -1 -12  119.04    7.35
  -5   1 -12  129.19    7.38
   5   1  13   27.66    4.35
   5  -1  13   31.83    4.45
  -5  -1 -13   22.63    3.57
  -5   1 -13   21.50    3.56
  -5   1 -13   32.41    3.45
  -5   1 -14   48.47    4.24
   5   1  14   51.95    5.51
   5  -1  14   50.00    5.57
   5   1  15   35.61    5.06
   5  -1  15   34.55    4.84
   5   2 -17   47.88    3.96
  -5   2  16   26.50    3.90
   5   2 -16   22.14    2.77
   5   2 -15   74.13    4.43
   5  -2 -14   21.86    3.24
   5   2 -14   14.78    2.18
  -5  -2  14   17.35    1.96
   5  -2 -13  112.85    6.69
   5   2 -13   95.14    4.64
  -5   2  13  100.43    6.28
  -5  -2  13  103.80    4.78
   5  -2 -12   39.89    3.94
   5   2 -12   35.09    2.67
  -5   2  12   39.71    3.83
  -5  -2  12   41.98    2.96
  -5   2  11    5.33    2.36
  -5  -2  11    4.41    2.49
  -5  -2  11    3.69    1.23
   5  -2 -11    6.67    1.85
  -5   2  11    5.74    1.80
  -5  -2  10   30.40    2.57
  -5  -2  10   31.12    4.14
   5  -2 -10   32.23    3.40
  -5   2  10   34.99    3.51
  -5   2  10   39.19    4.34
  -5  -2   9  198.08    7.12
   5  -2  -9  213.14    8.86
  -5   2   9  200.89    8.64
  -5   2   9  185.15    9.35
  -5  -2   9  184.29    9.41
  -5   2   8   36.27    3.90
  -5  -2   8   29.22    3.67
  -5  -2   8   31.87    2.63
  -5   2   8   41.25    3.65
  -5   2   7  343.99   12.40
  -5  -2   7  345.20   12.55
  -5  -2   7  303.28    9.81
  -5   2   7  345.81   11.67
   5  -2  -6   30.93    3.07
  -5   2   6   27.04    3.14
  -5  -2   6   27.27    3.27
  -5  -2   6   25.09    2.38
  -5   2   6   28.75    3.03
   5  -2  -5  241.55    8.98
  -5   2   5  243.11    9.66
  -5  -2   5  224.61    9.47
  -5  -2   5  236.85    8.33
  -5   2   5  232.84    9.02
   5  -2  -4  112.30    5.65
  -5   2   4  113.92    6.17
   5  -2  -3    3.06    1.12
  -5  -2   3    5.01    0.75
  -5  -2   2   29.51    1.53
   5  -2  -2   29.74    2.77
   5  -2  -2   28.57    3.11
   5   2  -2   29.36    3.27
   5   2  -1  115.01    6.08
  -5   2   1  104.50    5.37
   5  -2  -1   96.63    5.05
   5  -2  -1  122.18    6.27
  -5   2   0   44.83    3.40
   5  -2   0   40.67    3.54
   5   2   0   43.05    3.68
   5  -2   0   49.51    3.09
   5  -2   0   44.14    3.27
  -5   2  -1   88.21    4.75
   5  -2   1   87.40    4.21
   5  -2   1   85.93    4.61
   5  -2   1   88.87    5.17
   5   2   1   87.87    5.18
  -5  -2  -1   74.34    4.74
  -5   2  -2  109.56    5.19
   5  -2   2  104.41    4.68
   5  -2   2   98.44    5.01
  -5  -2  -2   88.71    5.16
  -5   2  -2  105.07    5.54
  -5  -2  -3    5.03    2.03
  -5   2  -3    0.41    1.64
  -5   2  -3    1.81    1.08
   5  -2   3    1.44    1.28
  -5  -2  -4   13.32    2.44
  -5   2  -4   11.21    2.30
  -5   2  -4   12.03    1.81
   5  -2   4    9.45    1.76
  -5   2  -5   50.42    3.36
   5  -2   5   44.13    3.09
  -5  -2  -5   47.94    4.01
  -5   2  -5   44.46    3.79
  -5   2  -6   62.80    3.76
   5  -2   6   68.46    3.83
  -5  -2  -6   80.74    5.04
  -5   2  -6   66.55    4.61
  -5  -2  -7   74.03    5.10
  -5   2  -7   71.15    4.00
  -5   2  -7   73.23    4.98
   5   2   8   26.26    3.75
   5  -2   8   34.24    4.21
  -5  -2  -8   34.87    3.78
  -5   2  -8   31.30    3.11
  -5   2  -8   35.18    2.79
  -5   2  -8   40.72    3.97
   5   2   9   22.26    3.44
  -5  -2  -9   23.57    3.16
  -5   2  -9   19.85    2.20
   5  -2   9   20.99    3.76
  -5   2  -9   24.35    2.92
  -5   2  -9   29.50    3.36
  -5   2 -10  146.84    6.79
  -5   2 -10  123.67    5.52
   5   2  10  133.89    7.96
   5  -2  10  133.25    8.29
  -5  -2 -10  151.13    7.84
  -5   2 -10  149.29    7.56
   5   2  11   28.75    4.19
   5  -2  11   27.69    4.24
  -5  -2 -11   31.80    3.99
  -5   2 -11   30.27    3.35
  -5   2 -11   30.20    2.60
  -5   2 -11   33.58    3.84
   5   2  12   -1.73    3.11
   5  -2  12   -2.21    2.97
  -5  -2 -12    0.35    1.95
  -5   2 -12    1.30    1.81
  -5   2 -12    0.48    0.98
  -5   2 -12    0.50    1.90
   5   2  13    2.90    2.97
   5  -2  13    0.38    2.80
  -5  -2 -13    1.10    2.07
  -5   2 -13    2.35    2.05
  -5   2 -13    1.41    1.15
  -5   2 -14   44.48    3.07
   5   2  14   50.33    5.70
   5  -2  14   52.46    5.82
   5   2  15   41.40    5.43
   5  -2  15   33.53    5.08
  -5   2 -15   36.19    2.83
  -5   3  15    4.82    2.31
  -5  -3  15    3.96    2.46
  -5   3  14   85.73    5.88
  -5  -3  14   93.91    6.56
  -5   3  13   26.11    3.96
  -5  -3  13   29.68    4.56
  -5   3  12    6.73    2.53
  -5  -3  12   13.36    3.21
  -5  -3  11   20.51    2.02
  -5   3  11   24.77    3.58
  -5  -3  11   23.78    3.75
  -5   3  11   29.17    3.45
  -5  -3  10    6.41    1.33
  -5   3  10    6.02    2.21
  -5  -3  10    5.68    2.40
  -5   3  10    3.11    1.68
  -5  -3   9   12.84    1.84
  -5   3   9   20.28    2.89
  -5   3   9   20.88    3.11
  -5  -3   9   17.79    3.11
  -5   3   8   14.51    2.59
   5  -3  -8   21.27    2.91
  -5  -3   8   14.53    2.79
  -5  -3   8   12.74    1.83
  -5   3   8   15.88    2.71
   5  -3  -7  192.81    8.59
  -5   3   7  193.25    8.63
  -5  -3   7  183.17    8.63
  -5  -3   7  164.68    6.75
   5  -3  -6   53.06    4.27
  -5  -3   6   55.15    2.71
  -5   3   6   58.73    4.64
  -5  -3   6   56.02    4.67
   5  -3  -5   32.40    3.38
  -5  -3   5   32.46    2.15
   5  -3  -4   67.66    4.65
  -5  -3   4   65.53    3.12
  -5   3   4   61.29    4.54
   5  -3  -3   93.72    5.46
  -5  -3   3   90.12    3.80
  -5   3   3   93.57    5.52
   5  -3  -2  195.00    8.17
  -5   3   2  207.91    8.47
   5  -3  -1   29.74    3.02
  -5   3   1   26.85    2.97
   5  -3   0  935.75   23.60
  -5  -3   0  884.92   23.01
   5  -3   0  986.80   24.58
   5   3   0  924.43   24.31
  -5   3   0  911.85   23.69
   5  -3   1  568.88   16.07
   5   3   1  515.10   15.74
  -5  -3  -1  522.60   14.98
   5  -3   1  551.68   15.41
   5  -3   1  541.72   15.32
  -5   3  -1  492.74   15.20
   5  -3   2  400.92   12.41
   5  -3   2  402.73   12.87
   5   3   2  369.76   12.65
   5  -3   2  407.05   12.41
  -5  -3  -2  406.29   12.29
  -5   3  -2  395.95   11.99
  -5   3  -2  383.25   12.27
   5  -3   3  155.46    6.83
   5  -3   3  162.15    7.51
   5  -3   3  167.26    6.99
  -5  -3  -3  148.97    6.71
  -5   3  -3  159.44    6.76
  -5   3  -3  150.63    6.65
  -5   3  -4  139.61    6.19
   5  -3   4  127.47    6.17
  -5  -3  -4  125.77    6.23
  -5   3  -4  131.58    6.14
  -5   3  -5  160.20    6.61
   5  -3   5  141.69    6.55
  -5  -3  -5  142.64    6.94
  -5   3  -5  160.44    6.98
  -5   3  -6   13.88    2.04
  -5  -3  -6   17.27    2.90
  -5   3  -6   13.82    2.51
   5  -3   6   16.69    2.56
  -5   3  -7   66.91    4.03
  -5  -3  -7   65.63    4.97
   5  -3   7   63.03    4.29
  -5   3  -7   65.05    4.57
  -5   3  -8  128.07    5.55
   5  -3   8  113.28    5.80
  -5  -3  -8  110.28    6.60
  -5   3  -8  123.42    6.48
  -5   3  -9   29.05    2.57
  -5   3  -9   27.33    3.25
  -5  -3  -9   34.36    3.95
  -5   3 -10    7.88    1.51
  -5  -3 -10    5.33    2.38
  -5   3 -10    6.68    2.24
  -5   3 -11    1.41    1.01
   5   3  11   -4.73    2.92
   5  -3  11   -2.43    3.52
  -5  -3 -11   -0.35    2.03
  -5   3 -11    0.30    1.78
   5   3  12    6.44    3.18
   5  -3  12    3.81    3.31
  -5  -3 -12    6.28    2.69
  -5   3 -12    8.00    2.48
  -5   3 -12    6.20    1.32
   5   3  13   -1.89    3.60
   5  -3  13   -2.19    3.79
  -5  -3 -13    4.30    2.73
  -5   3 -13    1.34    2.02
  -5   3 -13    3.98    1.10
   5   3  14    9.06    3.99
   5  -3  14   13.79    4.71
  -5   4  14   33.07    3.71
  -5   4  13   19.02    3.00
  -5  -4  13   21.78    3.29
  -5   4  13   22.47    3.61
  -5  -4  12   22.88    4.08
  -5   4  12   25.26    3.21
  -5  -4  12   25.96    3.48
  -5   4  12   23.73    3.68
  -5   4  11    5.64    2.17
  -5   4  11    7.89    1.96
  -5  -4  11    3.63    1.89
  -5  -4  11    4.37    2.25
  -5   4  10   74.36    5.51
  -5  -4  10   89.46    6.18
  -5   4   9   47.83    4.44
  -5  -4   9   49.34    4.59
  -5  -4   8   24.62    2.50
   5  -4  -7    9.46    2.28
  -5  -4   7   10.88    1.81
  -5   4   7    8.26    2.13
  -5  -4   7    6.32    1.61
   5  -4  -6   29.41    3.61
  -5  -4   6   25.00    2.40
  -5   4   6   30.63    3.51
   5  -4  -5   10.45    2.39
  -5  -4   5    9.21    1.81
  -5   4   5    6.72    2.02
   5  -4  -4    2.08    1.60
  -5  -4   4    2.65    1.51
  -5   4   4    5.06    1.87
   5  -4  -3   19.67    2.93
  -5   4   3   24.88    3.09
  -5  -4   3   19.99    2.29
  -5  -4   2   23.90    2.95
   5  -4  -2   20.99    2.89
  -5   4   2   27.33    3.22
  -5  -4   1    1.43    1.86
   5  -4  -1    2.43    1.53
  -5   4   1    3.01    1.53
  -5  -4   0    9.32    2.13
   5  -4   0    7.82    2.10
  -5   4   0    8.25    1.94
  -5  -4  -1   16.02    2.48
   5  -4   1   17.37    2.61
   5  -4   1   15.46    2.84
  -5   4  -1   17.29    2.58
  -5  -4  -2   10.45    2.12
   5  -4   2    7.12    1.97
   5   4   2    8.67    1.96
   5  -4   2    9.79    2.17
   5  -4   2    6.05    2.24
  -5   4  -2    9.24    2.02
  -5  -4  -3    8.47    2.19
  -5   4  -3   10.82    2.03
   5  -4   3   12.42    2.28
   5  -4   3    9.75    2.64
   5  -4   3    7.53    1.97
  -5   4  -3   11.81    2.15
   5   4   3    7.48    1.93
   5  -4   4   60.11    4.44
   5  -4   4   60.43    4.88
   5   4   4   56.89    4.28
   5  -4   4   57.99    4.36
  -5   4  -4   65.23    4.45
  -5  -4  -4   65.37    4.62
  -5   4  -4   59.92    3.99
  -5  -4  -5   10.62    2.43
  -5   4  -5    7.51    1.99
   5  -4   5    7.20    1.98
   5   4   5   10.46    2.27
   5  -4   5    9.54    2.66
  -5   4  -5    8.39    1.83
  -5  -4  -6    2.38    1.73
  -5   4  -6    4.72    1.77
   5  -4   6    3.86    2.30
  -5   4  -6    2.08    1.36
  -5  -4  -7    1.43    1.79
  -5   4  -7    0.92    1.44
   5  -4   7    2.52    2.19
  -5   4  -7    0.97    1.19
  -5   4  -8   35.99    3.60
  -5   4  -8   30.18    2.80
  -5  -4  -8   34.92    3.94
  -5  -4  -9   19.44    3.41
  -5   4  -9   17.60    2.83
  -5   4  -9   13.73    1.92
  -5  -4 -10    4.87    2.60
  -5   4 -10    5.22    2.17
  -5   4 -10    3.98    1.29
  -5  -4 -11   11.80    3.24
  -5   4 -11   14.27    2.87
  -5  -5   6   16.93    2.47
  -5   5   5   14.96    1.62
  -5  -5   5   13.91    2.41
  -5  -5   4   19.51    2.73
  -5   5   4   27.54    2.39
  -5  -5   3  117.00    5.84
  -5   5   3  126.51    4.58
  -5  -5   2   35.81    3.41
  -5   5   2   40.91    2.48
  -5   5   1    6.06    1.32
   5  -5  -1    8.42    2.36
   5  -5   0   28.70    3.68
   5  -5   0   27.49    3.92
  -5   5   0   26.56    1.90
  -5   5  -1   11.24    1.46
   5  -5   1   11.25    2.47
   5  -5   1   10.67    3.28
  -5   5  -2   13.90    1.56
   5  -5   2   20.44    3.11
  -5   5  -3    6.92    1.30
   5  -5   3    9.35    2.31
   5  -5   4   10.72    2.38
   6   0 -18  126.70    6.18
   6   0 -18  127.98    7.34
   6   0 -17    3.77    1.98
  -6   0  17    3.64    1.76
   6   0 -16   -0.28    1.61
  -6   0  16   -0.57    1.63
  -6   0  15    6.66    2.00
   6   0 -15    8.01    2.25
   6   0 -14   35.52    3.69
  -6   0  14   37.34    3.67
  -6   0  13   11.78    3.26
   6   0 -13    8.77    2.13
  -6   0  13   17.28    2.62
  -6   0  12   13.96    3.41
   6   0 -12   16.39    2.51
  -6   0  12   14.04    2.43
   6   0 -11   99.60    5.61
  -6   0  11   92.22    7.11
  -6   0  11   89.93    5.40
  -6   0  10  883.80   23.27
   6   0 -10  897.65   23.27
  -6   0  10  862.22   26.22
  -6   0   9   11.22    2.11
  -6   0   9   11.34    2.81
   6   0  -9    9.92    1.88
  -6   0   8  399.70   14.60
  -6   0   8  373.20   12.34
   6   0  -8  395.31   12.56
  -6   0   7  121.50    5.95
  -6   0   7  113.76    6.92
  -6   0   6  148.51    6.56
  -6   0   6  139.12    7.56
  -6   0   5    2.89    1.26
  -6   0   5    1.50    1.55
  -6   0   4   56.39    3.83
   6   0  -4   54.72    1.60
  -6   0   4   50.47    4.34
  -6   0   3  525.98   15.06
   6   0  -3  530.62   16.95
   6   0  -2  752.63   20.91
  -6   0   2  686.56   18.74
   6   0  -1   23.31    3.11
  -6   0   1   25.86    2.63
   6   0   0  133.80    6.96
  -6   0   0  120.15    5.92
   6   0   1  137.66    7.19
  -6   0  -2   42.93    2.29
  -6   0  -2   38.50    3.80
  -6   0  -3   23.98    3.13
  -6   0  -3   24.29    1.87
  -6   0  -4   18.98    3.04
  -6   0  -4   20.82    1.87
  -6   0  -5  828.94   19.25
  -6   0  -5  816.09   22.02
  -6   0  -6   74.08    3.69
  -6   0  -6   83.80    5.43
  -6   0  -7   12.20    2.68
  -6   0  -7   10.20    1.79
  -6   0  -8    1.96    2.00
  -6   0  -8    3.24    1.49
  -6   0  -9   44.01    3.16
   6   0   9   37.05    4.44
  -6   0  -9   42.36    4.25
   6   0  10   58.38    5.41
  -6   0 -10   66.92    3.94
  -6   0 -10   68.84    5.44
  -6   0 -11  195.94    7.38
   6   0  11  192.13    9.93
  -6   0 -11  205.65    9.59
  -6   0 -12  413.63   12.52
   6   0  12  431.85   16.03
  -6   0 -12  448.35   15.59
   6   0  13   78.40    6.66
  -6   0 -13   72.52    4.62
   6   0  14    1.99    3.01
   6   1 -17   87.63    4.95
   6  -1 -16    2.87    1.89
   6   1 -16    0.82    1.71
  -6   1  16    2.85    1.77
   6  -1 -15   17.59    2.86
   6   1 -15   15.95    2.27
  -6   1  15   21.65    3.03
  -6  -1  15   14.65    2.44
   6  -1 -14    8.34    2.14
   6   1 -14   11.66    1.94
  -6   1  14   14.96    2.65
  -6  -1  14   13.41    2.28
  -6   1  13   26.80    4.32
  -6  -1  13   41.15    5.38
   6   1 -13   36.71    2.64
   6  -1 -13   39.84    3.88
  -6   1  13   37.27    3.80
  -6  -1  13   37.83    3.45
   6   1 -12   55.52    2.96
   6  -1 -12   60.57    4.57
  -6   1  12   49.23    5.42
  -6  -1  12   48.52    5.50
  -6   1  12   56.06    4.51
  -6  -1  12   63.27    4.27
  -6  -1  11   53.25    3.95
   6   1 -11   52.97    2.68
   6  -1 -11   60.69    4.51
  -6   1  11   57.26    5.61
  -6   1  11   56.27    4.48
  -6  -1  11   52.42    5.44
  -6  -1  10  205.60    7.97
   6   1 -10  185.20    5.48
   6  -1 -10  201.05    8.47
  -6   1  10  193.67    8.46
  -6   1  10  189.21    9.99
  -6  -1  10  189.73    9.95
  -6  -1   9    8.90    1.77
   6  -1  -9   10.94    2.09
  -6   1   9   10.12    2.62
  -6  -1   9    7.09    2.58
   6   1  -9    8.99    1.05
  -6   1   9    9.14    2.13
  -6   1   8   53.03    4.11
  -6   1   8   47.06    4.72
  -6  -1   8   50.23    4.80
  -6  -1   8   47.68    3.59
   6  -1  -8   44.69    3.69
  -6   1   7   61.52    4.42
  -6   1   7   67.51    5.34
  -6  -1   7   57.57    3.94
  -6  -1   7   68.65    5.32
   6  -1  -7   55.47    4.09
  -6   1   6   63.98    4.43
  -6  -1   6   66.12    4.18
  -6   1   6   61.53    4.98
  -6  -1   6   66.18    5.13
  -6   1   5   31.14    3.06
  -6  -1   5   27.58    2.74
  -6   1   5   31.52    3.60
  -6  -1   5   32.33    3.62
  -6   1   4  277.90    9.89
  -6  -1   4  260.82    9.39
  -6   1   3  202.72    8.03
  -6  -1   3  193.31    7.86
   6  -1  -3  202.12    8.00
   6   1  -3  201.99    9.26
  -6   1   2   20.93    2.44
   6  -1  -2   18.49    2.78
   6  -1  -2   17.60    1.51
   6   1  -2   19.21    2.93
  -6  -1   2   18.99    2.47
   6  -1  -2   24.02    2.58
   6  -1  -1   46.03    4.14
   6   1  -1   56.08    4.59
   6  -1  -1   53.25    2.55
  -6  -1   0   56.38    1.76
   6  -1   0   52.40    4.35
   6   1   0   57.58    4.57
   6  -1   0   54.16    2.63
  -6   1  -1  113.25    5.70
  -6  -1  -1  121.83    3.43
   6  -1   1  112.17    4.08
  -6   1  -1  123.99    6.40
   6  -1   1  140.83    7.12
   6   1   1  122.34    6.74
  -6  -1  -2    4.74    2.24
  -6   1  -2    7.71    2.38
  -6   1  -2    4.61    1.37
  -6  -1  -2    6.90    0.96
  -6  -1  -3    1.42    1.89
  -6   1  -3    1.21    1.91
  -6   1  -3    0.40    0.89
  -6  -1  -4   70.49    4.85
  -6   1  -4   67.32    4.28
  -6   1  -4   67.87    4.97
  -6   1  -5  108.01    4.88
  -6   1  -5  112.16    5.65
  -6  -1  -5  118.16    6.30
  -6   1  -5  126.24    6.56
  -6   1  -6   71.76    4.05
  -6   1  -6   76.79    4.63
  -6  -1  -6   73.06    5.12
  -6   1  -6   78.19    5.34
  -6   1  -7   62.10    3.87
  -6   1  -7   57.05    4.04
  -6  -1  -7   64.44    4.93
  -6   1  -7   65.04    4.95
  -6   1  -8   73.70    4.38
  -6   1  -8   82.11    4.95
  -6  -1  -8   82.83    5.73
  -6   1  -8   79.56    5.53
   6  -1   9    4.08    2.52
  -6  -1  -9    6.88    2.50
  -6   1  -9    5.38    2.32
  -6   1  -9    8.18    2.07
  -6   1  -9    5.30    1.65
   6   1  10   27.02    4.14
   6  -1  10   25.16    4.22
  -6  -1 -10   26.38    3.79
  -6   1 -10   27.41    3.80
  -6   1 -10   30.08    3.16
  -6   1 -10   22.32    2.74
   6   1  11   32.84    4.48
   6  -1  11   32.74    4.83
  -6  -1 -11   32.25    4.00
  -6   1 -11   34.76    3.46
  -6   1 -11   25.93    2.94
  -6   1 -11   39.39    4.26
   6   1  12   90.13    7.15
  -6   1 -12   88.74    5.34
  -6   1 -12   84.66    5.13
   6  -1  12   86.01    6.85
  -6  -1 -12   88.37    6.46
  -6   1 -12   95.74    6.61
  -6   1 -13  204.11    8.42
   6  -1  13  190.59   10.39
   6   1  13  183.03   10.29
   6   1  14   95.03    7.49
   6  -1  14  100.00    7.70
  -6   1 -15    2.76    1.59
  -6   1 -16   12.84    2.35
  -6   2  15   51.76    4.80
  -6   2  14    2.69    1.97
   6  -2 -13   94.00    6.29
  -6   2  13   99.18    6.33
  -6   2  13   81.85    6.82
  -6  -2  13   79.04    7.19
  -6  -2  13   86.67    4.79
  -6  -2  12   14.83    2.18
  -6   2  12   14.74    3.19
   6  -2 -12   15.96    2.79
  -6  -2  12   18.26    3.78
  -6   2  12   18.55    2.91
  -6  -2  11    3.34    1.41
   6  -2 -11    3.07    1.80
  -6   2  11    2.81    2.24
  -6  -2  11    2.07    2.31
  -6   2  11    6.25    2.01
  -6  -2  10    2.76    1.24
   6  -2 -10    3.55    1.83
  -6   2  10    3.81    2.02
  -6  -2  10    3.88    2.13
  -6   2  10    2.73    1.66
  -6  -2   9   -0.39    1.08
   6  -2  -9   -0.28    1.33
  -6   2   9    0.29    1.34
  -6   2   9    0.72    1.83
  -6  -2   9   -0.36    1.92
  -6   2   8   55.52    4.94
  -6  -2   8   54.39    5.10
  -6  -2   8   55.10    3.79
  -6   2   8   56.73    4.43
  -6  -2   7   50.88    3.73
  -6   2   7   60.61    5.03
  -6  -2   7   63.96    5.26
  -6   2   7   48.13    4.16
  -6  -2   6    3.49    1.88
   6  -2  -6    2.00    1.37
  -6  -2   6    3.29    1.34
  -6   2   6    4.69    2.09
  -6   2   6    5.62    1.75
  -6   2   5   34.99    3.45
   6  -2  -5   34.39    3.28
  -6  -2   5   33.52    3.17
   6  -2  -4   38.13    3.40
  -6  -2   4   35.92    3.34
   6  -2  -3  103.22    5.55
   6   2  -2   20.84    3.29
  -6  -2   2   23.09    0.98
   6  -2  -2   23.72    2.73
   6  -2  -2   33.08    3.84
   6   2  -1  145.54    7.66
  -6   2   1  142.34    6.74
   6  -2  -1  146.13    5.74
   6  -2  -1  147.78    6.77
   6  -2  -1  151.72    7.68
  -6   2   0  299.16   10.42
   6  -2   0  284.82   11.15
   6   2   0  281.40   11.10
   6  -2   0  304.60    9.08
   6  -2   0  282.41   10.36
  -6   2  -1   39.75    3.39
   6  -2   1   46.31    3.11
   6  -2   1   45.00    4.09
   6   2   1   37.80    3.95
  -6  -2  -1   39.45    3.90
  -6   2  -1   42.70    4.06
  -6   2  -2  184.43    7.73
   6  -2   2  182.13    6.70
  -6  -2  -2  195.53    8.28
  -6   2  -2  200.87    8.48
   6  -2   2  195.77    8.93
   6   2   2  210.39    9.07
  -6   2  -3  220.75    8.58
   6  -2   3  223.12    7.51
  -6  -2  -3  223.96    9.02
  -6   2  -3  243.67    9.42
  -6  -2  -4   20.29    3.21
  -6   2  -4   19.57    2.98
  -6   2  -4   15.02    2.28
   6  -2   4   17.00    2.13
  -6  -2  -5   12.35    2.67
  -6   2  -5   12.46    2.79
  -6   2  -5   11.24    1.93
   6  -2   5   10.69    1.88
  -6   2  -6   60.94    4.05
  -6  -2  -6   59.59    4.64
  -6   2  -6   57.32    4.63
  -6   2  -7   61.15    4.05
  -6  -2  -7   63.78    4.91
  -6   2  -7   67.22    5.00
  -6   2  -8   49.17    3.67
  -6  -2  -8   50.47    4.62
  -6   2  -8   49.35    4.58
  -6   2  -9  101.12    5.58
  -6   2  -9   93.92    5.11
  -6  -2  -9  108.33    6.78
  -6   2  -9  103.84    6.47
  -6  -2 -10   13.35    2.74
  -6   2 -10   14.42    2.86
  -6   2 -10   13.76    2.14
  -6   2 -10    9.46    2.34
  -6   2 -11   56.52    4.50
  -6   2 -11   53.55    3.82
   6  -2  11   52.19    5.80
   6   2  11   51.24    5.42
  -6  -2 -11   56.90    5.15
  -6   2 -11   64.11    5.32
   6   2  12    7.60    3.38
   6  -2  12    8.19    3.29
  -6  -2 -12   12.49    3.18
  -6   2 -12   15.38    3.05
  -6   2 -12    9.69    1.86
   6   2  13   17.14    4.21
   6  -2  13   17.08    4.34
  -6   2 -13   19.24    2.42
   6   2  14   42.15    5.69
   6  -2  14   29.45    5.11
  -6   2 -14   33.37    3.00
  -6   3  12   41.53    4.76
  -6  -3  12   49.11    5.29
  -6   3  12   43.14    4.47
  -6   3  11   11.07    2.77
  -6  -3  11   11.87    3.15
  -6  -3  11   11.56    1.85
  -6   3  11    8.94    2.36
  -6   3  10   12.71    2.68
  -6  -3  10   14.67    2.04
  -6  -3  10   13.06    2.96
  -6   3  10   18.77    3.01
  -6  -3   9   34.52    3.01
  -6   3   9   36.50    4.12
  -6  -3   9   38.76    4.43
  -6   3   9   39.54    4.06
   6  -3  -8    7.86    2.08
  -6   3   8    7.55    2.32
  -6  -3   8    6.67    1.62
  -6  -3   8   11.01    2.71
  -6   3   8    3.19    1.63
  -6  -3   7   12.37    2.80
   6  -3  -7   11.53    2.30
  -6  -3   7   12.20    2.02
  -6   3   7   12.10    2.74
   6  -3  -6   96.42    5.91
  -6  -3   6   76.48    4.87
   6  -3  -5  112.85    6.34
  -6  -3   5   99.95    3.40
   6  -3  -4   36.69    3.66
  -6  -3   4   33.68    1.92
  -6   3   4   33.50    3.53
  -6  -3   3   63.79    2.81
   6  -3  -3   59.85    4.54
  -6   3   3   67.22    4.81
  -6  -3   2  204.20    6.09
   6  -3  -2  206.61    8.75
  -6   3   2  207.66    8.88
   6  -3  -1   97.29    5.60
  -6   3   1   94.97    5.76
  -6   3   1   91.82    5.61
   6  -3   0  480.23   14.02
   6  -3   0  443.21   14.24
  -6  -3   0  445.34   14.35
  -6   3   0  493.85   14.62
   6  -3   0  457.06   15.39
   6   3   0  454.82   15.36
  -6   3   0  452.26   14.53
  -6   3  -1  488.30   14.72
   6  -3   1  445.63   15.08
   6   3   1  442.89   14.97
   6  -3   1  461.72   13.80
   6  -3   1  474.45   14.56
  -6  -3  -1  439.27   14.14
  -6   3  -1  466.68   14.34
  -6   3  -2  794.01   21.56
   6  -3   2  799.22   22.53
   6  -3   2  776.58   20.65
   6   3   2  772.87   22.16
   6  -3   2  790.54   21.44
  -6  -3  -2  830.40   21.57
  -6   3  -2  815.68   21.39
  -6   3  -3  144.87    6.99
   6  -3   3  152.34    6.75
   6  -3   3  167.90    8.22
   6   3   3  139.41    7.45
  -6  -3  -3  149.41    7.11
  -6   3  -3  148.28    7.01
  -6   3  -4   14.41    2.28
  -6  -3  -4   12.73    2.71
  -6   3  -4   19.17    2.91
   6  -3   4   17.65    2.52
  -6   3  -5   59.35    4.19
   6  -3   5   48.98    3.89
  -6  -3  -5   60.13    4.65
  -6   3  -5   59.86    4.56
  -6   3  -6   30.65    3.07
  -6  -3  -6   31.16    3.67
  -6   3  -6   29.37    3.63
   6  -3   6   25.99    3.02
  -6   3  -7  113.69    5.72
   6  -3   7  107.22    5.64
  -6  -3  -7  105.89    6.63
  -6   3  -7  115.74    6.61
  -6   3  -8   26.30    2.77
  -6  -3  -8   27.81    3.76
  -6   3  -8   27.19    3.45
  -6   3  -9   24.97    2.70
  -6  -3  -9   25.99    3.59
  -6   3  -9   22.27    3.25
  -6   3 -10   14.46    2.12
  -6  -3 -10   12.91    2.85
  -6   3 -10   15.79    3.01
  -6   3 -11   10.77    1.91
  -6  -3 -11   11.79    2.96
  -6   3 -11    5.96    2.46
  -6   3 -12    2.75    1.31
  -6   4  13    8.70    2.38
  -6   4  12    4.52    2.40
  -6   4  11    4.40    2.18
  -6  -4  10    2.45    2.11
  -6   4  10    4.24    2.10
  -6  -4   8   -0.20    1.21
  -6   4   8    1.76    2.09
  -6  -4   7    5.22    1.66
  -6   4   7    7.94    2.31
  -6  -4   6   37.08    2.56
  -6   4   6   51.16    4.61
   6  -4  -5   12.33    2.61
  -6  -4   5   11.10    1.66
  -6   4   5   15.82    2.84
   6  -4  -4    1.89    1.64
  -6  -4   4    2.67    1.30
  -6   4   4    2.90    1.64
  -6   4   3   23.44    3.15
  -6  -4   3   22.57    2.27
   6  -4  -3   23.94    3.29
  -6   4   3   18.27    2.97
  -6  -4   2    5.14    2.53
  -6   4   2    2.20    2.39
   6  -4  -2    9.16    2.23
  -6  -4   2    5.06    1.50
  -6   4   2    9.87    2.29
  -6  -4   1   30.80    3.57
  -6   4   1   29.59    3.43
   6  -4  -1   27.18    3.37
  -6   4   1   28.56    3.46
  -6  -4   0   28.56    3.46
   6  -4   0   33.41    3.72
   6  -4   0   28.97    3.64
  -6   4   0   31.31    3.46
  -6   4   0   38.93    3.90
  -6  -4  -1   19.13    2.85
  -6   4  -1   20.74    2.86
   6  -4   1   15.93    2.69
   6  -4   1   19.83    3.21
  -6   4  -1   20.83    2.99
  -6  -4  -2   20.84    3.04
  -6   4  -2   22.40    2.91
   6  -4   2   24.39    3.32
   6   4   2   21.77    3.11
   6  -4   2   17.65    3.23
   6  -4   2   18.44    2.89
  -6   4  -2   21.93    2.94
  -6  -4  -3    3.27    1.99
  -6   4  -3    2.76    1.97
   6  -4   3    2.18    2.39
   6  -4   3    3.80    1.83
   6  -4   3    3.69    1.84
   6   4   3    3.70    1.76
  -6   4  -3    6.47    2.04
  -6  -4  -4   19.50    3.03
  -6   4  -4   20.39    2.80
   6  -4   4   15.34    2.88
   6   4   4   18.76    2.98
   6  -4   4   16.66    3.09
  -6   4  -4   21.93    2.92
  -6  -4  -5   20.17    3.21
  -6   4  -5   28.29    3.26
   6  -4   5   24.50    3.52
   6  -4   5   35.72    3.81
   6   4   5   31.51    3.71
  -6   4  -5   35.73    3.51
  -6  -4  -6    0.57    1.78
  -6   4  -6    1.95    1.87
   6  -4   6    1.28    2.03
   6  -4   6   -1.05    2.55
  -6   4  -6    0.72    1.34
  -6  -4  -7   13.10    2.88
  -6   4  -7   10.15    2.33
   6  -4   7    6.32    2.46
  -6   4  -7    9.40    1.96
  -6  -4  -8   29.67    3.90
  -6   4  -8   28.27    3.50
  -6   4  -8   32.30    3.18
  -6  -4  -9   11.81    2.84
  -6   4  -9    9.51    2.51
  -6   4  -9   11.49    2.10
  -6   4 -10   19.17    3.22
  -6   4 -11   42.77    4.56
  -6   5   3   63.21    5.38
  -6   5   2   38.51    4.19
  -6   5   1   17.05    2.99
  -6   5   0   28.17    3.66
  -6   5  -1    4.98    2.10
   6  -5   1    6.82    2.19
   6  -5   2    8.54    2.49
  -6   5  -2    3.92    1.92
   6  -5   3   70.46    5.62
  -6   5  -3   74.89    5.46
  -6   5  -4   24.66    3.20
  -6   5  -5   68.79    4.96
   7   0 -16    6.27    2.03
   7   0 -16    3.73    2.30
  -7   0  16    2.16    1.70
   7   0 -15  109.61    6.78
  -7   0  15  106.15    6.54
   7   0 -14   36.82    3.91
  -7   0  14   31.31    3.66
   7   0 -13    1.14    1.48
  -7   0  13    1.75    1.65
  -7   0  12    0.47    2.23
   7   0 -12    3.06    1.77
  -7   0  12    1.72    1.49
  -7   0  11  282.60   10.74
  -7   0  11  252.84   12.49
  -7   0  10  516.32   16.11
  -7   0  10  521.87   18.56
  -7   0   9  113.12    6.27
  -7   0   9  113.50    7.58
  -7   0   8  446.89   14.37
  -7   0   8  459.42   16.49
  -7   0   7   45.53    3.85
  -7   0   7   46.21    4.68
  -7   0   6  225.26    8.97
   7   0  -6  213.80    4.82
  -7   0   6  244.02   10.69
  -7   0   5   35.30    3.35
  -7   0   4    7.39    1.95
  -7   0   3   42.11    3.65
   7   0  -3   38.14    4.32
  -7   0   2   31.17    3.18
   7   0  -2   40.33    4.31
  -7   0   1   18.21    2.55
   7   0  -1   18.76    3.09
   7   0   0    2.87    1.95
  -7   0   0    2.15    1.31
  -7   0  -1  135.20    7.27
   7   0   1  161.10    8.32
  -7   0  -2  169.52    8.16
  -7   0  -3    6.57    2.54
  -7   0  -3    6.96    1.34
  -7   0  -4   14.86    3.04
  -7   0  -4    8.91    1.52
  -7   0  -5   77.75    3.83
  -7   0  -5   72.52    5.37
  -7   0  -6  129.59    5.23
  -7   0  -6  120.30    6.87
  -7   0  -7   97.01    4.56
  -7   0  -7   80.18    5.75
  -7   0  -8    2.14    2.31
  -7   0  -8    3.89    1.55
  -7   0  -9    8.07    2.66
  -7   0  -9    9.55    1.92
  -7   0 -10   -2.37    2.65
  -7   0 -10    0.17    1.59
  -7   0 -11   57.64    3.99
  -7   0 -11   56.07    5.28
  -7   0 -12   21.62    2.75
   7   0  13   12.53    3.74
  -7   0 -13   15.21    2.58
  -7   1  16   25.13    3.59
   7   1 -15   73.41    3.81
  -7   1  15   77.03    5.80
  -7  -1  15   72.71    5.06
   7   1 -14   34.35    2.57
   7  -1 -14   42.10    4.32
  -7   1  14   31.57    3.85
  -7  -1  14   39.47    3.76
   7   1 -13   65.89    3.15
   7  -1 -13   65.40    5.20
  -7   1  13   65.44    5.21
  -7  -1  13   62.85    4.68
  -7  -1  12  120.92    6.43
  -7   1  12  108.31    8.02
  -7  -1  12  112.12    8.28
   7   1 -12  105.59    3.88
   7  -1 -12  120.56    6.86
  -7   1  12  110.93    6.77
  -7  -1  11  156.81    7.25
  -7   1  11  139.59    8.87
  -7  -1  11  159.85    9.53
   7   1 -11  134.83    4.22
   7  -1 -11  151.12    7.59
  -7   1  11  147.67    7.70
  -7  -1  10   49.30    4.09
  -7   1  10   60.73    5.77
  -7  -1  10   57.22    5.64
   7  -1 -10   57.13    4.60
  -7   1  10   53.66    4.51
  -7   1   9   69.37    5.07
  -7  -1   9   74.88    4.93
  -7   1   9   72.06    6.23
  -7  -1   9   80.36    6.38
   7  -1  -9   84.41    5.38
  -7   1   8   15.97    2.60
  -7  -1   8   12.32    2.22
   7  -1  -8   15.21    2.42
  -7   1   8   14.35    3.06
  -7  -1   8   16.14    3.25
  -7   1   7   33.94    3.49
  -7  -1   7   37.51    3.53
   7  -1  -7   31.40    3.33
  -7   1   7   37.02    4.37
  -7  -1   7   36.41    4.23
  -7   1   6   78.40    5.18
  -7  -1   6   79.61    5.04
  -7   1   6   87.47    6.29
  -7  -1   6   79.99    6.09
  -7   1   5   78.69    5.10
  -7  -1   5   67.97    4.66
  -7   1   4  113.12    6.14
  -7  -1   4  101.51    5.75
  -7   1   3   46.16    3.83
   7  -1  -3   45.77    2.36
  -7  -1   3   47.76    3.97
   7  -1  -3   40.52    4.42
   7   1  -3   48.27    4.80
  -7   1   2   64.43    4.62
   7  -1  -2   68.83    2.95
  -7  -1   2   69.14    4.79
   7  -1  -2   64.94    5.42
   7   1  -2   73.36    5.85
   7  -1  -1   70.79    5.49
   7   1  -1   72.74    5.72
   7  -1  -1   66.76    2.88
  -7  -1   1   56.64    4.53
   7  -1   0   23.85    3.39
   7   1   0   22.08    3.35
   7  -1   0   19.99    1.53
  -7  -1  -1    0.82    2.35
  -7   1  -1    1.94    2.30
   7  -1   1    5.22    2.13
   7   1   1    2.93    2.25
  -7   1  -1    5.73    1.75
  -7  -1  -1    5.85    0.83
   7  -1   2   25.80    3.59
  -7  -1  -2   20.72    3.34
  -7   1  -2   28.44    3.73
  -7   1  -2   23.56    2.78
  -7  -1  -2   24.70    1.63
   7   1   2   25.79    3.53
  -7   1  -3   35.69    3.42
  -7  -1  -3   39.91    2.17
  -7  -1  -3   40.59    4.15
  -7   1  -3   36.01    4.15
  -7   1  -4   82.94    5.18
  -7  -1  -4   94.01    3.65
  -7  -1  -4   86.81    5.92
  -7   1  -4  103.36    6.26
  -7   1  -5  147.66    7.04
  -7  -1  -5  151.82    5.14
  -7  -1  -5  154.96    7.77
  -7   1  -5  155.33    7.80
  -7  -1  -6    4.80    2.35
  -7   1  -6    8.07    2.63
  -7   1  -6    2.54    1.47
  -7   1  -6    1.71    1.36
  -7  -1  -6    4.06    1.28
  -7   1  -7   56.26    3.77
  -7  -1  -7   55.02    3.14
  -7   1  -7   53.82    4.30
  -7  -1  -7   53.25    4.79
  -7   1  -7   57.65    5.01
  -7  -1  -8   24.24    3.71
  -7   1  -8   28.56    3.82
  -7  -1  -8   24.98    2.31
  -7   1  -8   22.62    2.69
  -7   1  -8   19.91    2.77
  -7  -1  -9   21.03    3.72
  -7   1  -9   18.93    3.49
  -7  -1  -9   23.44    2.43
  -7   1  -9   19.67    2.61
  -7   1  -9   15.46    2.56
  -7   1 -10  237.30    8.79
  -7  -1 -10  209.58    7.46
  -7   1 -10  207.89    8.90
  -7  -1 -10  238.10   10.64
  -7   1 -10  245.13   10.74
  -7   1 -11  115.13    5.98
  -7  -1 -11  104.49    5.00
  -7   1 -11   81.42    5.44
  -7  -1 -11  101.86    7.09
  -7   1 -11  104.86    7.09
  -7   1 -12  200.98    8.36
  -7  -1 -12  193.70    7.38
  -7   1 -12  180.44    8.24
  -7  -1 -13   79.78    4.66
   7  -1  13   62.79    6.50
  -7   1 -13   67.92    4.93
   7   1  13   70.42    6.62
  -7   1 -14    0.52    1.56
  -7   1 -15    0.26    1.71
  -7   1 -16   19.34    2.91
  -7  -2  13   19.16    2.60
  -7   2  13   18.70    3.15
  -7  -2  12   28.81    3.10
  -7   2  12   37.43    4.13
  -7   2  11   30.56    4.27
  -7  -2  11   22.76    4.04
  -7  -2  11   26.12    2.94
   7  -2 -11   21.87    3.20
  -7   2  11   26.34    3.47
  -7  -2  10   44.00    3.71
  -7   2  10   49.74    5.10
  -7  -2  10   37.03    4.70
   7  -2 -10   37.26    4.03
  -7   2  10   43.61    4.28
  -7  -2   9   14.07    2.24
   7  -2  -9   11.07    2.33
  -7   2   9   16.18    3.20
  -7  -2   9   14.44    3.11
  -7   2   9   11.16    2.42
  -7  -2   8    3.33    1.50
  -7   2   8    5.26    2.20
  -7  -2   8    3.41    2.08
  -7   2   8    6.53    2.05
  -7  -2   7  105.62    5.88
  -7   2   7  116.89    7.45
  -7  -2   7  115.50    7.50
  -7   2   7  111.12    6.51
  -7   2   6   59.60    4.59
  -7  -2   6   41.38    3.72
   7  -2  -6   47.84    4.13
  -7   2   5   62.62    4.83
   7  -2  -5   63.13    4.65
  -7  -2   5   57.91    4.54
   7  -2  -4    0.53    1.23
  -7  -2   4    1.28    1.38
   7  -2  -3  120.38    6.44
  -7  -2   3  114.66    6.46
  -7   2   2  244.20    9.82
   7  -2  -2  243.46    8.00
   7  -2  -2  266.80   10.17
   7  -2  -2  243.86   11.03
   7   2  -2  248.17   11.26
  -7   2   1  106.05    6.13
   7  -2  -1  111.69    4.89
   7  -2  -1  119.19    6.37
   7  -2  -1  123.99    7.41
   7   2  -1  109.86    7.14
   7  -2   0  374.78   13.84
  -7   2   0  374.66   12.55
   7   2   0  352.22   13.47
  -7   2   0  377.80   13.05
   7  -2   0  332.52   10.14
  -7   2  -1  674.81   19.27
   7  -2   1  711.29   21.02
   7   2   1  728.48   21.11
   7  -2   1  646.84   16.82
  -7  -2  -1  686.64   20.00
  -7   2  -1  688.98   20.03
  -7   2  -2   95.25    5.61
   7  -2   2   96.96    4.52
   7  -2   2   95.79    6.57
   7   2   2  103.07    6.69
  -7  -2  -2   99.09    6.23
  -7   2  -2  107.43    6.51
  -7   2  -3  126.95    6.58
   7  -2   3  136.33    5.49
  -7  -2  -3  125.75    7.00
  -7   2  -3  135.43    7.27
   7  -2   3  152.75    8.34
  -7   2  -4  160.19    7.50
   7  -2   4  156.55    6.08
  -7  -2  -4  167.04    8.04
  -7   2  -4  175.42    8.31
  -7  -2  -5   10.52    2.75
  -7   2  -5   12.44    2.84
  -7   2  -5    6.08    1.78
  -7   2  -6   52.29    4.15
  -7  -2  -6   67.89    5.20
  -7   2  -6   64.69    5.20
  -7  -2  -7   29.01    3.93
  -7   2  -7   26.24    3.76
  -7   2  -7   24.27    2.89
  -7  -2  -8   29.40    4.01
  -7   2  -8   30.04    4.05
  -7   2  -8   31.57    3.25
  -7  -2  -9   14.63    3.26
  -7   2  -9   13.53    3.20
  -7   2  -9   17.02    2.55
  -7  -2 -10   -1.39    2.72
  -7   2 -10   -4.13    2.89
  -7   2 -10    1.67    1.59
  -7   2 -11   14.18    2.39
  -7   2 -12   12.61    2.28
  -7   2 -13   19.53    2.66
  -7   2 -14   25.59    2.99
  -7  -3  11    1.26    2.30
  -7   3  11    1.18    1.99
  -7  -3  10    3.52    1.54
  -7   3  10    2.68    1.99
  -7  -3  10    2.83    2.50
  -7   3  10    1.80    1.80
  -7  -3   9   29.26    4.12
  -7  -3   9   22.01    2.81
  -7   3   9   27.49    3.98
  -7   3   9   26.19    3.53
  -7  -3   8   18.95    2.68
  -7   3   8   20.73    3.21
   7  -3  -7   93.73    6.11
  -7  -3   7   72.36    4.94
   7  -3  -6    7.40    2.06
  -7  -3   6    8.49    2.17
   7  -3  -5  108.99    6.46
  -7  -3   5   88.14    5.72
  -7   3   5   97.75    6.28
   7  -3  -4   79.73    5.58
  -7   3   4   79.96    5.65
  -7  -3   3   37.67    1.63
   7  -3  -3   50.74    4.37
  -7   3   3   45.53    4.16
  -7   3   2    4.81    1.76
   7  -3  -2    6.89    1.96
   7  -3  -2    7.92    2.19
  -7  -3   2    4.58    0.94
  -7   3   1   41.06    3.95
  -7  -3   1   33.55    4.09
  -7   3   1   30.51    3.90
   7  -3  -1   36.51    3.36
   7  -3  -1   32.33    3.61
  -7   3   0    6.42    1.95
  -7  -3   0    1.13    2.64
  -7   3   0    2.24    2.67
   7  -3   0    3.58    2.19
   7   3   0    2.85    2.11
   7  -3   0    5.50    1.96
   7  -3   0    3.33    1.67
  -7   3  -1   26.07    3.23
  -7  -3  -1   20.79    3.50
  -7   3  -1   30.44    3.90
   7  -3   1   21.82    2.77
   7  -3   1   21.34    3.35
   7  -3   1   24.23    3.25
   7   3   1   20.70    3.49
  -7   3  -2   79.07    5.38
   7  -3   2   77.25    5.98
   7   3   2   80.53    5.99
   7  -3   2   80.53    4.86
  -7  -3  -2   72.79    5.44
  -7   3  -2   87.81    5.86
   7   3   3   22.79    3.49
  -7   3  -3   16.76    2.67
  -7  -3  -3   22.24    3.40
  -7   3  -3   19.35    3.14
   7  -3   3   19.59    2.72
   7  -3   3   21.84    3.40
  -7   3  -4   10.12    2.21
  -7  -3  -4   10.77    2.96
  -7   3  -4   11.79    2.87
   7  -3   4    9.80    2.75
   7  -3   4   11.26    2.34
   7   3   4   10.04    2.64
  -7   3  -5   31.15    3.37
  -7   3  -5   29.44    3.74
   7  -3   5   31.55    3.26
  -7  -3  -5   34.55    4.01
  -7   3  -6   24.35    3.00
  -7  -3  -6   17.87    3.39
  -7   3  -6   19.47    3.31
   7  -3   6   22.10    2.86
  -7   3  -7    8.77    2.14
  -7  -3  -7    9.71    2.89
  -7   3  -7    8.76    2.70
   7  -3   7    9.09    2.16
  -7   3  -8   35.99    3.50
  -7  -3  -8   36.43    4.41
  -7   3  -8   34.57    4.22
  -7   3  -9    5.00    1.78
  -7  -3  -9    8.30    2.56
  -7   3  -9    4.25    2.23
  -7   3 -10   23.76    2.86
  -7  -3 -10   21.26    3.60
  -7   3 -10   16.72    3.28
  -7   3 -11   11.08    2.08
  -7  -4   7   22.00    3.03
  -7  -4   6   30.75    3.55
  -7   4   5    9.61    2.54
  -7   4   4   49.70    4.76
  -7  -4   3   12.53    3.08
  -7   4   3   13.11    3.01
  -7  -4   3   13.31    1.67
  -7   4   3   19.85    3.09
  -7  -4   2   -5.25    3.15
  -7   4   2   -3.42    2.90
   7  -4  -2    1.58    1.90
   7  -4  -2   -1.13    2.29
  -7  -4   2   -1.43    1.25
  -7   4   2   -1.01    1.71
  -7  -4   1   17.84    3.45
  -7   4   1   17.97    3.40
   7  -4  -1   21.29    3.24
   7  -4  -1   17.78    3.17
  -7   4   1   23.31    3.41
   7  -4   0   93.97    6.01
   7  -4   0   87.70    6.19
  -7  -4   0   93.67    5.97
  -7   4   0   94.65    5.89
  -7   4   0   88.12    6.11
  -7  -4  -1   17.83    3.17
  -7   4  -1   19.41    3.03
   7  -4   1   10.74    2.87
   7  -4   1   15.81    2.97
  -7   4  -1   11.96    2.52
   7  -4   2   76.92    5.47
   7  -4   2   73.26    5.61
  -7  -4  -2   75.63    5.36
  -7   4  -2   79.03    5.29
   7  -4   2   75.23    6.00
  -7   4  -2   80.08    5.62
   7   4   2   75.28    6.03
   7  -4   3   66.95    5.78
   7   4   3   72.15    5.77
   7  -4   3   79.03    5.51
  -7  -4  -3   73.53    5.32
  -7   4  -3   77.11    5.31
  -7   4  -3   84.98    5.70
   7  -4   4    9.02    2.66
   7   4   4   19.72    3.24
  -7  -4  -4   14.65    3.16
  -7   4  -4   13.16    2.83
   7  -4   4   12.62    2.94
  -7   4  -4   11.58    2.51
  -7  -4  -5    2.61    2.36
  -7   4  -5    2.14    2.21
   7  -4   5    5.65    2.66
   7  -4   5    5.11    2.30
   7   4   5    4.84    2.39
  -7   4  -5    5.33    1.92
  -7  -4  -6   32.04    4.17
  -7   4  -6   30.70    3.94
   7  -4   6   31.99    4.63
   7  -4   6   29.57    3.75
  -7   4  -6   34.45    3.60
   7   4   6   31.13    4.15
   7  -4   7   38.59    5.55
  -7   4  -7   43.54    4.00
  -7  -4  -7   47.21    4.62
  -7   4  -7   42.07    4.24
  -7   4  -8    9.40    2.61
  -7   4  -8    8.97    2.07
  -7   4  -9   17.47    3.36
  -7   5   0    8.01    2.43
  -7   5  -1   14.25    2.96
  -7   5  -2   14.83    2.94
  -7   5  -3   15.32    2.94
  -7   5  -4   41.23    4.29
  -8   0  16    6.74    2.20
  -8   0  15   17.04    3.04
  -8   0  14   26.95    3.63
   8   0 -13   12.04    1.59
  -8   0  13    7.40    2.25
  -8   0  12    1.26    1.67
   8   0 -12    2.12    1.04
  -8   0  11   96.07    6.26
   8   0 -11   98.03    3.36
  -8   0  10   10.96    2.38
   8   0 -10   15.77    1.21
  -8   0  10   13.72    3.32
  -8   0   9   37.41    3.81
   8   0  -9   35.80    1.45
  -8   0   9   48.07    5.20
  -8   0   8  101.00    6.18
  -8   0   8   97.07    7.20
  -8   0   7   19.13    2.76
  -8   0   7   13.32    3.12
  -8   0   6   -0.84    1.33
  -8   0   5   -0.28    1.40
  -8   0   4   13.77    2.38
   8   0  -3    0.40    2.24
  -8   0   3    0.55    1.28
   8   0  -2    3.92    2.33
  -8   0   2    5.14    1.72
  -8   0   1    5.65    1.86
   8   0  -1    4.18    2.22
   8   0   0    0.75    1.90
  -8   0   0    1.36    1.52
  -8   0  -1   30.87    4.07
   8   0   1   36.10    4.25
  -8   0  -2   58.87    5.25
   8   0   2   62.76    5.53
  -8   0  -3   -0.31    2.21
  -8   0  -4    8.69    2.98
  -8   0  -4    3.71    1.24
  -8   0  -4    4.68    1.79
  -8   0  -5   78.67    3.95
  -8   0  -5   74.29    5.41
  -8   0  -5   87.45    6.10
  -8   0  -6    5.64    2.61
  -8   0  -6    3.98    1.47
  -8   0  -6    2.97    1.82
  -8   0  -7    9.12    2.97
  -8   0  -7    2.53    1.52
  -8   0  -8   38.48    3.19
  -8   0  -8   39.13    4.45
  -8   0  -9   -0.70    2.79
  -8   0  -9    0.18    1.74
  -8   0 -10   -0.94    1.83
  -8   0 -11   13.35    2.51
  -8   0 -12    2.72    2.00
  -8   1  14   26.48    3.77
  -8  -1  14   28.19    3.49
  -8  -1  13    3.23    1.80
  -8   1  13    2.46    1.86
  -8  -1  12   73.99    5.37
  -8   1  12   81.46    5.97
  -8  -1  11   41.06    3.99
   8  -1 -11   44.88    4.34
  -8   1  11   45.81    4.51
  -8  -1  10  122.34    6.83
  -8   1  10  125.79    8.54
  -8  -1  10  123.17    8.59
   8  -1 -10  141.74    7.62
  -8   1  10  120.03    7.12
  -8   1   9  123.11    7.22
  -8  -1   9  115.27    6.63
  -8   1   9  129.98    8.58
   8  -1  -9  142.53    7.53
  -8  -1   9  122.81    8.33
  -8   1   8  120.22    7.03
  -8  -1   8  112.41    6.51
   8  -1  -8  129.05    7.02
  -8   1   8  112.97    7.80
  -8  -1   8  127.93    8.24
  -8   1   7   74.31    5.28
  -8  -1   7   67.35    4.95
   8  -1  -7   58.87    4.84
  -8   1   6   10.48    2.23
  -8  -1   6    7.47    2.15
  -8   1   5   42.05    3.97
   8  -1  -5   40.76    2.22
  -8  -1   5   49.46    4.24
  -8   1   4    0.86    1.40
  -8  -1   4    2.46    1.55
   8  -1  -4    1.00    0.98
  -8   1   3  183.20    8.30
   8  -1  -3  168.23    5.07
  -8  -1   3  164.13    8.10
  -8   1   2  211.00    9.28
   8  -1  -2  212.62    6.04
  -8  -1   2  219.78    9.42
   8  -1  -2  221.64   10.82
   8   1  -2  241.61   11.37
   8  -1  -1   14.98    1.36
   8  -1  -1   10.74    2.96
   8   1  -1   10.49    2.97
  -8  -1   1   17.96    2.81
   8  -1   0  214.01   10.41
   8   1   0  211.89   10.40
  -8  -1   0  189.76    9.10
  -8   1  -1  177.03    8.22
   8  -1   1  184.50    9.64
   8   1   1  194.39    9.82
  -8  -1  -1  165.40    8.39
  -8  -1  -1  165.75    8.70
  -8   1  -1  186.13    9.05
  -8  -1  -2  138.69    4.23
  -8   1  -2  132.52    6.99
   8  -1   2  131.47    8.15
   8   1   2  135.15    8.19
  -8  -1  -2  124.40    7.42
  -8   1  -2  129.13    7.54
  -8  -1  -3  112.47    3.97
  -8   1  -3  111.88    6.37
  -8  -1  -3  108.33    6.80
  -8   1  -3  106.03    6.92
   8  -1   3  109.44    7.55
   8   1   3  105.19    7.32
  -8  -1  -4   12.31    3.12
  -8   1  -4   17.65    3.45
  -8   1  -4   16.57    2.58
  -8  -1  -4   14.88    1.68
  -8  -1  -5  102.51    4.13
  -8   1  -5   82.74    5.68
  -8  -1  -5  111.28    6.82
  -8   1  -5  109.77    6.92
  -8  -1  -6   69.39    3.48
  -8   1  -6   63.61    4.89
  -8  -1  -6   78.67    5.79
  -8   1  -6   70.96    5.70
  -8   1  -7   35.68    4.34
  -8  -1  -7   41.94    2.83
  -8   1  -7   29.58    3.44
  -8  -1  -7   36.62    4.26
  -8   1  -8  101.58    5.39
  -8  -1  -8  105.93    4.65
  -8   1  -8   95.32    5.99
  -8  -1  -8   95.98    6.72
  -8   1  -8  106.66    7.12
  -8  -1  -9   14.62    3.43
  -8   1  -9   13.12    3.57
  -8   1  -9   15.57    2.52
  -8   1  -9   16.48    2.76
  -8  -1  -9   16.45    2.20
  -8   1 -10   80.87    5.02
  -8  -1 -10   78.96    4.30
  -8   1 -10   63.74    4.98
  -8   1 -11   62.15    4.56
  -8  -1 -11   57.20    3.84
  -8   1 -11   46.45    4.32
  -8  -1 -12   57.81    3.98
  -8   1 -12   44.85    4.26
  -8   1 -13   32.67    3.64
  -8   1 -14   13.98    2.77
  -8   1 -15   11.01    2.50
  -8  -2  12  133.44    7.02
  -8  -2  11   43.42    4.02
  -8   2  11   42.30    4.56
  -8  -2  10   10.57    2.32
  -8   2  10   13.10    2.85
  -8  -2   9   13.36    2.42
  -8  -2   9   11.91    3.19
  -8   2   9   17.96    3.06
  -8   2   9   13.88    3.35
  -8  -2   8    0.83    1.49
  -8   2   8   -0.34    1.43
  -8  -2   7   60.28    4.73
  -8   2   7   69.67    5.38
  -8   2   6   28.37    3.50
  -8  -2   6   23.31    3.05
   8  -2  -6   34.06    3.72
  -8   2   5   51.78    4.61
  -8  -2   5   43.20    4.11
   8  -2  -5   43.64    4.20
   8  -2  -4   33.29    2.70
  -8  -2   4   34.95    3.90
   8  -2  -4   37.48    3.86
   8  -2  -3   33.59    2.70
  -8  -2   3   34.77    3.90
   8  -2  -3   43.55    4.13
   8  -2  -2   30.40    4.26
   8   2  -2   26.96    4.25
  -8   2   2   29.61    3.44
   8  -2  -2   25.17    2.36
  -8  -2   2   25.78    3.42
  -8   2   1   30.49    3.54
   8  -2  -1   28.34    4.30
   8   2  -1   23.11    3.82
   8  -2  -1   30.82    2.54
  -8  -2   0   10.32    3.17
  -8   2   0   10.10    2.97
  -8   2   0   13.46    2.41
   8  -2   0    7.17    1.67
   8  -2   0    6.66    2.68
   8   2   0    3.91    2.52
  -8  -2  -1   11.19    3.12
   8  -2   1   13.24    3.28
  -8   2  -1   15.22    3.31
   8   2   1   16.12    3.42
  -8   2  -1   20.49    2.88
  -8  -2  -1   15.17    1.06
   8  -2   1   16.43    2.02
  -8   2  -2  146.87    7.48
   8  -2   2  141.32    8.59
   8   2   2  136.33    8.25
   8  -2   2  127.61    5.35
  -8  -2  -2  134.32    4.02
  -8  -2  -2  145.21    8.01
  -8   2  -2  155.64    8.23
  -8  -2  -3   11.22    3.20
  -8   2  -3   14.94    3.39
  -8   2  -3   16.38    2.62
   8  -2   3   13.65    1.97
   8  -2   3   16.66    3.57
   8   2   3   13.87    3.13
  -8   2  -4   85.19    5.60
  -8  -2  -4   82.13    6.10
  -8   2  -4  102.30    6.65
   8  -2   4  101.43    7.49
  -8   2  -5   35.40    3.77
  -8  -2  -5   38.94    4.30
  -8   2  -5   43.48    4.60
  -8  -2  -6   27.47    3.88
  -8   2  -6   27.54    3.89
  -8   2  -6   22.35    3.08
  -8  -2  -7   11.15    3.10
  -8   2  -7    9.70    3.07
  -8   2  -7    9.45    2.27
  -8  -2  -8   27.97    4.22
  -8   2  -8   33.63    4.46
  -8   2  -8   29.65    3.43
  -8   2  -9    6.87    2.00
  -8   2 -10    7.91    2.18
  -8   2 -11   21.09    3.03
  -8   2 -12   45.37    4.11
  -8   2 -13   54.06    4.51
  -8  -3  10    0.51    1.50
  -8  -3   9    0.27    1.65
  -8  -3   8   12.50    2.39
  -8  -3   7   12.48    2.50
  -8  -3   6   28.52    3.47
  -8  -3   5   25.53    3.37
  -8   3   5   34.49    3.94
  -8  -3   4    4.26    1.94
  -8   3   4    8.25    2.30
  -8   3   3    6.05    2.20
   8  -3  -3    6.81    2.04
   8  -3  -3    8.29    2.43
  -8   3   2   17.79    3.00
   8  -3  -2   16.57    2.50
   8  -3  -2   12.61    2.62
  -8   3   1   13.79    2.68
  -8  -3   1    6.03    3.21
  -8   3   1    7.92    3.16
  -8  -3   1    9.41    0.70
   8  -3  -1   10.93    2.27
   8  -3  -1   13.63    2.70
  -8   3   0    2.26    1.98
  -8  -3   0   -2.60    3.06
  -8   3   0    0.96    2.86
   8  -3   0    0.83    2.36
   8   3   0    0.41    2.61
   8  -3   0    0.41    1.83
   8  -3   1   51.17    5.33
   8   3   1   48.76    5.25
  -8   3  -1   46.41    4.42
   8  -3   1   45.51    3.74
  -8  -3  -1   52.05    5.03
  -8   3  -1   53.30    5.23
  -8   3  -2   17.07    2.87
  -8  -3  -2   12.81    3.38
  -8   3  -2   15.01    3.41
   8  -3   2   12.02    2.35
   8  -3   2   16.32    3.36
   8   3   2   10.95    2.91
  -8   3  -3   -0.30    1.58
  -8  -3  -3   -0.62    2.36
  -8   3  -3    4.00    2.71
   8  -3   3   -0.42    2.07
   8   3   3   -0.39    1.93
   8  -3   3    2.13    1.74
  -8   3  -4    0.60    1.62
  -8  -3  -4    5.26    2.76
   8  -3   4    5.63    2.68
  -8   3  -4    6.83    2.75
   8   3   4    4.34    2.23
   8  -3   4    2.32    1.80
  -8   3  -5   -2.66    1.65
  -8  -3  -5   -1.59    2.59
  -8   3  -5   -0.95    2.72
   8  -3   5   -0.45    2.17
   8  -3   5    1.37    1.65
   8   3   5   -0.40    1.87
  -8   3  -6   15.39    2.69
  -8  -3  -6   17.57    3.42
  -8   3  -6   18.12    3.54
   8  -3   6   14.48    2.53
  -8   3  -7    0.29    1.51
  -8  -3  -7   -1.70    2.56
  -8   3  -7   -1.68    2.69
  -8   3  -8   15.17    2.65
  -8   3  -9    1.10    1.65
  -8   3 -10    2.14    1.79
  -8   3 -11    4.40    1.88
  -8  -4   6   17.50    3.02
  -8  -4   5    1.81    1.65
  -8   4   4   19.85    3.79
  -8  -4   3   -7.60    4.85
  -8   4   3   -4.09    4.08
   8  -4  -3    1.12    2.51
   8  -4  -2  149.91    7.75
  -8  -4   2  154.11    8.66
  -8   4   2  163.32    8.60
  -8   4   2  149.11    8.44
  -8  -4   1    6.17    3.96
  -8   4   1    8.02    3.50
   8  -4  -1   15.13    3.13
  -8   4   1   19.27    3.30
   8  -4   0  256.39   10.32
  -8  -4   0  230.27   10.49
  -8   4   0  255.00   10.73
  -8   4   0  264.33   11.30
   8  -4   1  149.78    7.72
  -8  -4  -1  148.51    8.18
  -8   4  -1  164.03    8.24
  -8   4  -1  162.88    8.60
   8  -4   2  272.96   10.79
   8  -4   2  283.14   12.96
  -8  -4  -2  280.41   11.25
  -8   4  -2  273.03   11.02
   8   4   2  241.90   12.05
  -8   4  -2  287.37   11.76
   8   4   3  135.08    8.74
   8  -4   3  150.82    7.67
  -8  -4  -3  170.19    8.45
  -8   4  -3  157.01    8.07
  -8   4  -3  154.86    8.24
   8  -4   3  144.47    9.27
   8  -4   4   48.58    5.57
   8   4   4   46.90    5.22
  -8  -4  -4   55.36    5.19
  -8   4  -4   59.73    5.22
  -8   4  -4   53.58    4.80
   8  -4   5   32.02    4.75
  -8   4  -5   22.39    3.59
   8   4   5   23.61    3.81
  -8   4  -5   28.02    3.55
   8   4   6   18.09    3.63
  -8   4  -6   16.54    3.43
   8  -4   6   19.37    3.94
  -8   4  -6   19.36    3.13
   8   4   7  146.95    9.21
  -8   4  -7  137.13    8.05
  -8   4  -7  145.75    7.73
   8   4   8   11.58    3.36
  -9   0  13   21.56    3.32
  -9   0  12    2.08    1.99
  -9   0  11    3.81    2.06
  -9   0  10    5.04    2.08
  -9   0   9   12.94    2.65
  -9   0   8   98.70    6.54
  -9   0   7   -0.32    1.50
  -9   0   6   94.47    6.26
  -9   0   5   19.42    2.98
  -9   0   4   -1.87    1.56
  -9   0   3    0.31    1.55
   9   0  -2   -2.71    2.75
  -9   0   2    0.62    1.59
  -9   0   1   30.86    3.56
   9   0  -1   29.32    4.45
  -9   0   0   14.19    2.62
   9   0   0   13.67    3.24
  -9   0  -1   14.59    3.68
   9   0   1   12.31    3.16
   9   0   2    3.85    2.46
  -9   0  -2   -0.69    2.81
   9   0   3   34.66    4.55
  -9   0  -3   33.18    3.80
  -9   0  -3   39.92    4.73
  -9   0  -4   68.86    5.46
  -9   0  -4   61.36    5.70
  -9   0  -5   13.83    3.40
  -9   0  -5    6.86    2.31
  -9   0  -6    0.69    2.48
  -9   0  -6    0.62    1.48
  -9   0  -6    3.97    1.94
  -9   0  -7   25.97    2.70
  -9   0  -7   23.55    3.40
  -9   0  -8    0.53    1.58
  -9   0  -8    0.66    1.62
  -9   0  -9   36.41    3.32
  -9   0  -9   26.31    3.64
  -9   0 -10   21.58    2.97
  -9   0 -10   23.03    3.39
  -9   0 -11   57.98    4.37
  -9  -1  13    5.27    2.23
  -9  -1  12    3.63    1.99
  -9  -1  11   61.88    5.15
  -9   1  11   56.32    5.18
  -9   1  10  243.18   10.92
  -9  -1  10  233.01   10.36
  -9   1   9   98.01    6.75
  -9  -1   9   95.57    6.35
  -9   1   8  149.33    8.32
  -9  -1   8  167.46    8.41
  -9   1   7   66.97    5.34
  -9  -1   7   63.25    5.11
   9  -1  -7   55.26    2.51
  -9   1   6    2.99    1.76
  -9  -1   6    2.21    1.70
   9  -1  -6    1.19    0.92
  -9   1   5   58.19    4.88
  -9  -1   5   52.76    4.75
   9  -1  -5   56.04    2.42
  -9   1   4   21.52    3.14
  -9  -1   4   22.54    3.15
   9  -1  -4   18.26    1.48
  -9   1   3  160.32    7.95
  -9  -1   3  140.30    7.67
   9  -1  -3  129.06    4.17
   9   1  -2   39.81    5.28
  -9  -1   2   50.60    4.58
   9  -1  -2   56.94    6.09
  -9  -1   1   83.76    5.96
   9  -1  -1   87.71    7.21
   9   1  -1   95.40    7.56
   9  -1   0  209.35   11.07
   9   1   0  206.94   10.95
  -9  -1   0  186.96    9.28
  -9  -1   0  201.78   10.17
  -9   1   0  215.97   10.32
   9  -1   1  216.93   11.17
   9   1   1  207.61   10.94
  -9   1  -1  191.27    9.14
  -9  -1  -1  210.22    9.80
  -9  -1  -1  193.76    9.99
  -9   1  -1  213.47   10.46
  -9   1  -2  301.50   11.85
   9  -1   2  299.42   13.68
   9   1   2  303.12   13.61
  -9  -1  -2  311.01   12.40
  -9  -1  -2  302.89   12.51
  -9   1  -2  291.68   12.50
  -9   1  -3   96.08    6.25
   9  -1   3   93.27    7.43
   9   1   3   91.20    7.20
  -9  -1  -3   88.70    6.68
  -9   1  -3  105.92    7.31
  -9  -1  -4   91.50    3.81
  -9   1  -4   81.38    5.78
  -9  -1  -4   92.33    6.78
  -9   1  -4   95.11    6.76
   9  -1   4   94.31    7.52
   9   1   4   93.17    7.31
  -9  -1  -5   39.38    2.69
  -9   1  -5   34.31    3.79
  -9  -1  -5   41.97    4.75
  -9   1  -5   41.23    4.94
  -9  -1  -6   32.31    4.40
  -9   1  -6   30.31    4.39
  -9  -1  -6   23.04    2.28
  -9   1  -6   21.04    3.17
  -9  -1  -7  111.55    4.88
  -9   1  -7  109.32    6.74
  -9   1  -8   13.98    2.66
  -9  -1  -8   15.36    2.16
  -9  -1  -9   37.22    3.06
  -9   1  -9   29.63    3.75
  -9   1 -10    0.94    1.74
  -9   1 -10    4.60    2.20
  -9  -1 -10    7.33    2.05
  -9   1 -11    4.37    2.03
  -9  -1 -11    5.48    1.98
  -9   1 -12    6.82    2.34
  -9   1 -13    7.72    2.38
  -9  -2  11   57.84    4.94
  -9  -2  10   33.61    3.86
  -9  -2   9   76.09    5.62
  -9   2   8   22.00    3.39
  -9  -2   8   25.53    3.43
  -9   2   7   85.62    6.25
  -9  -2   7   77.40    5.70
  -9   2   6   16.14    3.03
  -9  -2   6   19.59    3.18
   9  -2  -6   16.04    2.04
  -9   2   5    7.74    2.40
  -9  -2   5    5.73    2.05
   9  -2  -5    4.94    1.44
  -9  -2   4   23.04    3.30
   9  -2  -4   20.06    2.17
   9  -2  -3   62.98    3.53
  -9  -2   3   66.32    5.54
  -9   2   2   14.74    2.84
   9  -2  -2   14.23    1.93
  -9  -2   2   11.76    2.64
  -9   2   1   71.44    5.45
   9  -2  -1   68.33    3.60
  -9  -2   1   56.53    5.24
  -9   2   1   82.50    6.61
   9  -2  -1   71.31    6.55
   9   2  -1   77.25    6.83
  -9  -2   0   12.17    3.71
  -9   2   0   15.18    3.89
  -9   2   0   18.61    3.02
   9  -2   0   10.86    3.36
   9   2   0   14.31    3.60
   9  -2   0   15.89    2.00
  -9  -2  -1   -1.79    3.04
  -9   2  -1   -1.80    3.16
  -9   2  -1    0.65    1.68
   9  -2   1   -0.26    1.22
   9  -2   1   -1.78    2.44
   9   2   1   -1.30    2.80
  -9  -2  -2   12.37    3.51
  -9   2  -2   15.10    3.88
   9  -2   2   10.37    3.08
  -9   2  -2    8.60    2.25
   9   2   2    5.18    2.61
  -9  -2  -2    9.12    0.95
   9  -2   2    9.86    1.87
  -9  -2  -3    3.82    2.98
  -9   2  -3    3.91    3.11
  -9   2  -3    5.07    2.02
  -9  -2  -3    4.55    1.03
   9  -2   3    2.29    2.29
   9   2   3    3.02    2.37
  -9   2  -4   43.07    4.27
  -9  -2  -4   39.97    2.33
   9   2   4   42.86    5.12
   9  -2   4   41.24    5.31
  -9  -2  -4   47.95    5.18
  -9   2  -4   42.98    4.88
  -9   2  -5  137.17    7.55
  -9  -2  -5  130.30    4.71
  -9  -2  -5  152.91    8.43
  -9   2  -5  132.49    8.14
   9  -2   5  128.66    9.23
   9   2   5  146.29    9.14
  -9   2  -6    5.00    2.01
  -9  -2  -6    5.81    1.43
  -9   2  -7   13.62    2.71
  -9  -2  -7   17.70    2.06
  -9   2  -8   21.67    3.24
  -9   2  -9   25.97    3.49
  -9   2 -10   34.67    3.91
  -9   2 -11   40.03    4.12
  -9   2 -12  104.32    6.53
  -9  -3   9   13.64    2.77
  -9  -3   8   28.15    3.54
  -9  -3   7   12.12    2.62
  -9  -3   6   15.26    2.96
   9  -3  -5   33.81    3.24
  -9  -3   5   27.64    3.74
   9  -3  -4    3.46    1.77
  -9  -3   4    0.67    1.77
  -9   3   4    4.82    2.36
  -9   3   3    3.64    2.03
   9  -3  -3    4.02    1.83
  -9  -3   3    2.04    1.90
  -9   3   2   31.48    3.97
  -9  -3   2   25.16    4.51
  -9   3   2   29.02    4.49
   9  -3  -2   25.19    2.92
  -9   3   1    2.16    1.87
  -9  -3   1   -2.67    3.70
  -9   3   1    1.10    3.09
   9  -3  -1    1.95    1.80
  -9   3   0    2.48    1.91
  -9  -3   0   -1.83    3.69
  -9   3   0    3.95    3.23
   9  -3   0    1.90    2.74
   9   3   0    3.26    2.99
   9  -3   0    3.65    1.81
  -9   3  -1   72.30    5.69
   9  -3   1   61.81    4.19
  -9  -3  -1   76.43    6.41
  -9   3  -1   69.97    6.22
   9  -3   1   68.20    6.62
   9   3   1   57.23    6.03
  -9   3  -2    3.08    1.97
  -9  -3  -2    4.58    3.17
  -9   3  -2    5.27    2.97
   9  -3   2    3.32    2.69
   9  -3   2    7.44    2.08
   9   3   2    3.12    2.48
   9  -3   3    3.36    2.59
   9   3   3    9.26    3.05
  -9   3  -3    4.73    2.15
  -9  -3  -3    7.96    3.19
  -9   3  -3   10.70    3.43
   9  -3   3    6.34    2.06
  -9   3  -4    0.67    1.70
  -9  -3  -4    1.38    2.87
  -9   3  -4    1.73    2.64
   9  -3   4   -0.98    2.64
   9   3   4    2.20    2.23
   9  -3   4    1.51    1.80
  -9   3  -5    0.33    1.86
   9  -3   5    3.58    2.55
   9   3   5    3.58    2.81
   9  -3   6   28.80    4.87
  -9   3  -6   35.42    3.99
   9   3   6   31.36    4.74
  -9   3  -7    3.52    2.01
   9  -3   7    2.79    3.06
  -9   3  -8   21.75    3.28
  -9   3  -9    7.41    2.36
  -9   3 -10   12.96    2.70
   9  -4  -5   87.58    5.83
  -9  -4   5   68.12    5.59
   9  -4  -4   71.46    5.40
  -9   4   4   80.40    6.45
  -9   4   3    3.11    3.76
   9  -4  -3    8.28    2.77
   9  -4  -2   69.19    5.33
  -9   4   2   60.00    5.94
  -9   4   1    8.67    3.69
   9  -4  -1    8.61    2.76
  -9   4   0    7.88    3.62
   9  -4   0    8.53    2.69
  -9   4  -1   21.76    4.10
   9   4   2   39.02    5.56
  -9   4  -2   43.58    4.94
   9   4   3    7.19    3.52
   9   4   4   20.94    4.19
  -9   4  -4   28.67    3.85
  -9   4  -5   34.57    4.14
   9   4   5   35.99    4.94
   9   4   6    5.36    2.85
  -9   4  -6   11.34    2.74
 -10   0   9    4.77    2.21
 -10   0   8    1.46    1.86
 -10   0   7   44.07    4.65
 -10   0   6    4.93    2.06
 -10   0   5   31.66    3.92
 -10   0   4    3.12    1.87
 -10   0   3   81.32    6.15
  10   0  -2   49.04    6.12
 -10   0   2   59.20    5.18
  10   0  -1   43.21    5.79
 -10   0   1   44.84    4.61
 -10   0   0   57.34    5.10
  10   0   0   38.06    5.36
  10   0   1  100.12    8.01
  10   0   2   70.20    6.89
 -10   0  -3   95.88    6.71
  10   0   3   92.54    7.72
 -10   0  -4  194.52    9.91
  10   0   4  236.56   12.27
 -10   0  -5   40.83    4.57
  10   0   5   46.17    5.71
 -10   0  -6   15.56    3.03
 -10   0  -7   30.11    4.07
 -10  -1  11   55.69    5.17
 -10  -1  10    0.72    1.84
 -10  -1   9    7.85    2.57
 -10  -1   8   38.43    4.28
  10  -1  -8   40.68    1.76
 -10   1   7    1.85    1.92
 -10  -1   7    2.12    2.00
  10  -1  -7    3.36    0.77
 -10   1   6    8.79    2.39
 -10  -1   6    3.90    1.95
 -10   1   5   31.21    4.09
 -10  -1   5   39.38    4.43
 -10   1   4    9.28    2.45
 -10  -1   4   12.77    2.83
 -10   1   3   15.46    2.96
 -10  -1   3   14.77    2.92
  10  -1  -2   26.33    4.81
  10   1  -2   25.52    4.76
 -10  -1   2   26.12    3.70
  10  -1  -1   49.24    5.98
 -10  -1   1   45.33    4.70
  10   1  -1   58.29    6.40
 -10   1   0    5.18    2.05
  10  -1   0    3.97    2.99
  10   1   0    4.92    3.13
 -10  -1   0    6.52    2.33
 -10   1  -1   22.02    3.34
 -10  -1  -1   19.14    3.33
  10  -1   1   18.06    4.17
  10   1   1   19.69    4.34
  10  -1   2   18.14    3.89
  10   1   2   23.86    4.45
 -10   1  -2   27.21    3.61
 -10  -1  -2   19.16    3.36
 -10   1  -3   19.22    3.16
 -10  -1  -3   17.53    3.38
  10  -1   3   20.71    4.16
  10   1   3   20.94    3.95
 -10   1  -4   15.02    2.95
  10  -1   4   12.60    3.30
  10   1   4   16.41    3.75
  10  -1   5   21.97    4.24
  10   1   5   18.00    3.75
 -10   1  -5   15.59    2.93
 -10   1  -6    2.41    1.99
 -10   1  -7    5.15    2.13
 -10   1  -8   13.32    2.81
 -10  -2  10   58.67    5.23
 -10  -2   9   92.26    6.54
 -10  -2   8   90.51    6.45
  10  -2  -8   89.38    4.20
 -10  -2   7   37.19    4.37
  10  -2  -7   37.42    2.70
 -10  -2   6   13.88    2.91
  10  -2  -6   13.53    1.90
  10  -2  -5   60.97    3.37
 -10  -2   5   64.66    5.55
 -10  -2   4   -0.36    1.88
  10  -2  -4    0.70    1.39
  10  -2  -3   24.43    2.21
 -10  -2   3   27.51    3.91
 -10   2   2   42.71    4.63
  10  -2  -2   40.51    2.74
 -10  -2   2   45.80    4.96
  10  -2  -1   36.79    5.28
  10   2  -1   44.26    5.75
 -10   2   1   49.08    4.83
  10  -2  -1   38.70    2.78
 -10  -2   1   39.00    4.58
 -10   2   0   14.82    2.96
  10  -2   0   13.94    3.84
  10   2   0   11.59    3.60
  10  -2   0   16.04    1.96
 -10  -2   0    9.78    2.83
 -10   2  -1    4.66    2.10
  10  -2   1    1.54    2.96
  10   2   1    0.99    2.71
 -10  -2  -1    5.66    2.27
 -10   2  -2   24.86    3.62
  10  -2   2   25.60    4.66
  10   2   2   33.44    4.96
 -10   2  -3    0.35    1.99
  10  -2   3    0.52    2.53
  10   2   3    0.48    2.50
 -10   2  -4    9.11    2.60
  10  -2   4    6.83    3.08
  10   2   4    8.68    3.22
 -10   2  -5   13.65    3.01
 -10   2  -6   25.07    3.65
 -10   2  -7   17.93    3.18
 -10   2  -8    6.50    2.31
  10  -3  -7    8.89    2.16
  10  -3  -6   12.39    2.37
  10  -3  -5   11.84    2.27
  10  -3  -4   11.65    2.28
  10  -3  -3   10.64    2.30
  10  -3  -2   73.64    4.50
  10  -3  -1   52.20    3.88
  10  -3   0   24.53    4.70
  10   3   0   32.40    5.05
  10  -3   0   26.04    2.96
  10  -3   1    7.60    3.32
  10   3   1    2.55    2.85
  10  -3   1    5.43    1.96
  10  -3   2   43.30    5.85
  10   3   2   36.10    5.25
  10  -3   2   32.79    3.30
  10  -3   3   12.97    2.45
  10  -3   3   10.89    4.04
  11  -3   0   16.61    2.52
  11  -3   1    9.69    2.29
   0   0   0    0.00    0.00


TITL Neta1R_1_auto in P2(1)/m
REM P2(1)/m (#11 in standard setting)
CELL 0.71073   9.080784   4.716211  15.348190  90.0000  92.3687  90.0000
ZERR    2.00   0.000464   0.000238   0.000691   0.0000   0.0043   0.0000
LATT  1
SYMM -x, y+1/2,-z
SFAC C H O
UNIT 30.00 36.00 14.00
TREF
HKLF 4
END
_computing_structure_solution     'SHELXT 2018/2 (Sheldrick, 2018)'
;
_shelx_hkl_checksum   59694
