# Supplementary material for: Crystal structures of fisetin dihydrate and luteolin monohydrate: crystallization from ethanol–water mixtures
Source: Acta Crystallogr E Crystallogr Commun. 2026 Jun 26;82(Pt 7):866–70. doi: 10.1107/S2056989026006353 (PMC13330811; doi:10.1107/S2056989026006353)
Supplement: Supplementary file 9 [file e-82-00866-sup10.txt]

data_neta2r
_audit_creation_date               2025-07-07
_audit_creation_method
;
Olex2 1.5
(compiled 2025.05.31 svn.r86d253d1 for OlexSys, GUI svn.r7254)
;
_shelx_SHELXL_version_number       '2018/3'
_audit_contact_author_address      ?
_audit_contact_author_email        ?
_audit_contact_author_name         ''
_audit_contact_author_phone        ?
_publ_contact_author_id_orcid      ?
_publ_section_references
;
Bourhis, L.J., Dolomanov, O.V., Gildea, R.J., Howard, J.A.K., Puschmann, H.
 (2015). Acta Cryst. A71, 59-75.

Dolomanov, O.V., Bourhis, L.J., Gildea, R.J, Howard, J.A.K. & Puschmann, H.
 (2009), J. Appl. Cryst. 42, 339-341.

Sheldrick, G.M. (2015). Acta Cryst. C71, 3-8.
;
_chemical_name_common              ?
_chemical_name_systematic          ?
_chemical_formula_moiety           'C15 H10 O3, H2 O0.5, 0.5(O)'
_chemical_formula_sum              'C15 H12 O4'
_chemical_formula_weight           256.25
_chemical_melting_point            ?
loop_
  _atom_type_symbol
  _atom_type_description
  _atom_type_scat_dispersion_real
  _atom_type_scat_dispersion_imag
  _atom_type_scat_source
 'C' 'C' 0.0181 0.0091 'International Tables Vol C Tables 4.2.6.8 and 6.1.1.4'
 'H' 'H' 0.0000 0.0000 'International Tables Vol C Tables 4.2.6.8 and 6.1.1.4'
 'O' 'O' 0.0492 0.0322 'International Tables Vol C Tables 4.2.6.8 and 6.1.1.4'

_shelx_space_group_comment
;
The symmetry employed for this shelxl refinement is uniquely defined
by the following loop, which should always be used as a source of
symmetry information in preference to the above space-group names.
They are only intended as comments.
;
_space_group_crystal_system        'monoclinic'
_space_group_IT_number             14
_space_group_name_H-M_alt          'P 1 21/n 1'
_space_group_name_Hall             '-P 2yn'
loop_
  _space_group_symop_operation_xyz
 'x, y, z'
 '-x+1/2, y+1/2, -z+1/2'
 '-x, -y, -z'
 'x-1/2, -y-1/2, z-1/2'

_cell_length_a                     3.7557(3)
_cell_length_b                     19.6025(18)
_cell_length_c                     15.9794(17)
_cell_angle_alpha                  90
_cell_angle_beta                   93.517(9)
_cell_angle_gamma                  90
_cell_volume                       1174.20(19)
_cell_formula_units_Z              4
_cell_measurement_reflns_used      ?
_cell_measurement_temperature      293(2)
_cell_measurement_theta_max        ?
_cell_measurement_theta_min        ?
_shelx_estimated_absorpt_T_max     ?
_shelx_estimated_absorpt_T_min     ?
_exptl_absorpt_coefficient_mu      0.876
_exptl_absorpt_correction_T_max    ?
_exptl_absorpt_correction_T_min    ?
_exptl_absorpt_correction_type     ?
_exptl_absorpt_process_details     ?
_exptl_absorpt_special_details     ?
_exptl_crystal_colour              ?
_exptl_crystal_density_diffrn      1.450
_exptl_crystal_density_meas        ?
_exptl_crystal_density_method      ?
_exptl_crystal_description         ?
_exptl_crystal_F_000               536
_exptl_crystal_size_max            ?
_exptl_crystal_size_mid            ?
_exptl_crystal_size_min            ?
_exptl_transmission_factor_max     ?
_exptl_transmission_factor_min     ?
_diffrn_reflns_av_R_equivalents    0.0177
_diffrn_reflns_av_unetI/netI       0.0324
_diffrn_reflns_Laue_measured_fraction_full  0.444
_diffrn_reflns_Laue_measured_fraction_max  0.443
_diffrn_reflns_limit_h_max         4
_diffrn_reflns_limit_h_min         -1
_diffrn_reflns_limit_k_max         20
_diffrn_reflns_limit_k_min         -19
_diffrn_reflns_limit_l_max         16
_diffrn_reflns_limit_l_min         -14
_diffrn_reflns_number              1345
_diffrn_reflns_point_group_measured_fraction_full  0.444
_diffrn_reflns_point_group_measured_fraction_max  0.443
_diffrn_reflns_theta_full          67.684
_diffrn_reflns_theta_max           67.758
_diffrn_reflns_theta_min           3.573
_diffrn_ambient_temperature        293(2)
_diffrn_detector_area_resol_mean   ?
_diffrn_measured_fraction_theta_full  0.444
_diffrn_measured_fraction_theta_max  0.443
_diffrn_measurement_device_type    ?
_diffrn_measurement_method         ?
_diffrn_radiation_type             CuK\a
_diffrn_radiation_wavelength       1.54184
_diffrn_source                     ?
_reflns_Friedel_coverage           0.000
_reflns_Friedel_fraction_full      .
_reflns_Friedel_fraction_max       .
_reflns_number_gt                  752
_reflns_number_total               946
_reflns_special_details
;
 Reflections were merged by SHELXL according to the crystal
 class for the calculation of statistics and refinement.
 
 _reflns_Friedel_fraction is defined as the number of unique
 Friedel pairs measured divided by the number that would be
 possible theoretically, ignoring centric projections and
 systematic absences.
;
_reflns_threshold_expression       'I > 2\s(I)'
_computing_cell_refinement         ?
_computing_data_collection         ?
_computing_data_reduction          ?
_computing_molecular_graphics      'Olex2 1.5 (Dolomanov et al., 2009)'
_computing_publication_material    'Olex2 1.5 (Dolomanov et al., 2009)'
_computing_structure_refinement    'SHELXL 2018/3 (Sheldrick, 2015)'
_computing_structure_solution      'olex2.solve 1.5 (Bourhis et al., 2015)'
_refine_diff_density_max           0.362
_refine_diff_density_min           -0.264
_refine_diff_density_rms           0.080
_refine_ls_extinction_coef         .
_refine_ls_extinction_method       none
_refine_ls_goodness_of_fit_ref     1.031
_refine_ls_hydrogen_treatment      constr
_refine_ls_matrix_type             full
_refine_ls_number_parameters       185
_refine_ls_number_reflns           946
_refine_ls_number_restraints       174
_refine_ls_R_factor_all            0.0913
_refine_ls_R_factor_gt             0.0809
_refine_ls_restrained_S_all        0.936
_refine_ls_shift/su_max            0.000
_refine_ls_shift/su_mean           0.000
_refine_ls_structure_factor_coef   Fsqd
_refine_ls_weighting_details      
 'w=1/[\s^2^(Fo^2^)+(0.1978P)^2^] where P=(Fo^2^+2Fc^2^)/3'
_refine_ls_weighting_scheme        calc
_refine_ls_wR_factor_gt            0.2219
_refine_ls_wR_factor_ref           0.2348
_refine_special_details            ?
_olex2_refinement_description
;
1. Fixed Uiso
 At 1.2 times of:
  All C(H) groups
 At 1.5 times of:
  All O(H) groups, All O(H,H) groups
2. Rigid bond restraints
 All non-hydrogen atoms
 with sigma for 1-2 distances of 0.01 and sigma for 1-3 distances of 0.01
3. Uiso/Uaniso restraints and constraints
All non-hydrogen atoms have similar U: within 2A with sigma of 0.04 and sigma
for terminal atoms of 0.08 within 2A
4. Others
 Fixed Sof: O2(0.5) O3(0.5)
5.a Free rotating group:
 O2(H2A,H2B)
5.b Aromatic/amide H refined with riding coordinates:
 C005(H005), C009(H009), C00B(H00B), C00C(H00C), C00D(H00D), C00E(H00E),
 C00G(H00G), C00H(H00H), C00I(H00I)
5.c Idealised tetrahedral OH refined as rotating group:
 O001(H001)
;
_atom_sites_solution_hydrogens     mixed
_atom_sites_solution_primary       iterative
_atom_sites_solution_secondary     ?
loop_
  _atom_site_label
  _atom_site_type_symbol
  _atom_site_fract_x
  _atom_site_fract_y
  _atom_site_fract_z
  _atom_site_U_iso_or_equiv
  _atom_site_adp_type
  _atom_site_occupancy
  _atom_site_site_symmetry_order
  _atom_site_calc_flag
  _atom_site_refinement_flags_posn
  _atom_site_refinement_flags_adp
  _atom_site_refinement_flags_occupancy
  _atom_site_disorder_assembly
  _atom_site_disorder_group
 O001 O 0.6564(12) 0.83550(18) 0.4364(2) 0.0395(12) Uani 1 1 d . U . . .
 H001 H 0.592885 0.808968 0.398671 0.059 Uiso 1 1 calc R U . . .
 O002 O 0.4549(9) 0.64129(17) 0.6053(2) 0.0295(10) Uani 1 1 d . U . . .
 O003 O 0.8882(10) 0.73879(18) 0.8145(2) 0.0366(11) Uani 1 1 d . U . . .
 C004 C 0.3220(13) 0.5407(3) 0.6777(3) 0.0303(13) Uani 1 1 d . U . . .
 C005 C 0.5596(13) 0.7359(3) 0.5202(3) 0.0297(13) Uani 1 1 d . U . . .
 H005 H 0.461985 0.711709 0.474295 0.036 Uiso 1 1 calc R U . . .
 C006 C 0.5838(13) 0.7067(2) 0.5990(3) 0.0262(13) Uani 1 1 d . U . . .
 C007 C 0.7345(12) 0.7415(2) 0.6688(3) 0.0245(12) Uani 1 1 d . U . . .
 C008 C 0.4666(13) 0.6104(3) 0.6822(3) 0.0289(13) Uani 1 1 d . U . . .
 C009 C 0.2834(14) 0.5055(3) 0.6022(4) 0.0356(14) Uani 1 1 d . U . . .
 H009 H 0.342221 0.526888 0.553042 0.043 Uiso 1 1 calc R U . . .
 C00A C 0.6822(14) 0.8016(3) 0.5106(3) 0.0296(13) Uani 1 1 d . U . . .
 C00B C 0.6108(14) 0.6416(3) 0.7517(3) 0.0314(13) Uani 1 1 d . U . . .
 H00B H 0.617575 0.618126 0.802358 0.038 Uiso 1 1 calc R U . . .
 C00C C 0.8659(13) 0.8076(2) 0.6567(3) 0.0294(13) Uani 1 1 d . U . . .
 H00C H 0.971432 0.831341 0.702123 0.035 Uiso 1 1 calc R U . . .
 C00D C 0.0631(15) 0.4067(3) 0.6715(4) 0.0453(15) Uani 1 1 d . U . . .
 H00D H -0.022011 0.362144 0.669557 0.054 Uiso 1 1 calc R U . . .
 C00E C 0.2264(14) 0.5076(3) 0.7500(4) 0.0378(15) Uani 1 1 d . U . . .
 H00E H 0.250470 0.530135 0.801289 0.045 Uiso 1 1 calc R U . . .
 C00F C 0.7532(13) 0.7092(3) 0.7506(3) 0.0299(13) Uani 1 1 d . U . . .
 C00G C 0.8416(14) 0.8374(3) 0.5799(3) 0.0305(13) Uani 1 1 d . U . . .
 H00G H 0.929512 0.881251 0.572919 0.037 Uiso 1 1 calc R U . . .
 C00H C 0.0964(15) 0.4418(3) 0.7467(4) 0.0423(15) Uani 1 1 d . U . . .
 H00H H 0.030302 0.420756 0.795575 0.051 Uiso 1 1 calc R U . . .
 C00I C 0.1591(15) 0.4392(3) 0.5991(4) 0.0406(15) Uani 1 1 d . U . . .
 H00I H 0.139661 0.416138 0.548115 0.049 Uiso 1 1 calc R U . . .
 O2 O -0.01(3) 0.9739(13) 0.4512(14) 0.28(3) Uani 0.5 1 d G U P A 1
 H2A H 0.068417 0.935580 0.436914 0.413 Uiso 1 1 d G U . A 1
 H2B H 0.065418 1.002111 0.416519 0.413 Uiso 1 1 d G U . A 1
 O3 O 0.46(3) 0.9837(13) 0.4730(15) 0.24(3) Uani 0.5 1 d . U P B 2

loop_
  _atom_site_aniso_label
  _atom_site_aniso_U_11
  _atom_site_aniso_U_22
  _atom_site_aniso_U_33
  _atom_site_aniso_U_23
  _atom_site_aniso_U_13
  _atom_site_aniso_U_12
 O001 0.058(3) 0.042(3) 0.019(3) -0.0032(16) 0.007(2) -0.0090(15)
 O002 0.031(2) 0.034(2) 0.024(2) 0.0028(15) 0.0025(18) -0.0006(11)
 O003 0.047(3) 0.044(3) 0.019(2) -0.0053(16) 0.001(2) 0.0028(13)
 C004 0.024(3) 0.037(3) 0.031(3) 0.006(2) 0.008(3) 0.0061(15)
 C005 0.032(3) 0.039(3) 0.018(3) -0.002(2) 0.005(3) -0.0010(16)
 C006 0.030(3) 0.027(3) 0.022(3) 0.000(2) 0.009(3) 0.0032(15)
 C007 0.022(3) 0.038(3) 0.014(3) 0.001(2) 0.009(2) 0.0038(14)
 C008 0.025(3) 0.038(3) 0.024(3) 0.004(2) 0.007(3) 0.0041(16)
 C009 0.030(3) 0.037(3) 0.040(4) 0.004(2) 0.007(3) 0.0041(16)
 C00A 0.031(3) 0.044(3) 0.014(3) 0.003(2) 0.006(3) 0.0010(17)
 C00B 0.034(3) 0.039(4) 0.023(3) 0.006(2) 0.009(3) 0.0037(17)
 C00C 0.028(3) 0.037(3) 0.023(3) -0.005(2) 0.005(3) -0.0006(16)
 C00D 0.028(3) 0.041(4) 0.066(5) 0.011(3) -0.002(3) -0.0038(17)
 C00E 0.032(3) 0.044(4) 0.038(4) 0.008(3) 0.011(3) 0.0015(17)
 C00F 0.028(3) 0.043(3) 0.020(3) -0.002(2) 0.007(3) 0.0052(16)
 C00G 0.036(3) 0.035(3) 0.022(3) -0.003(2) 0.010(3) -0.0054(16)
 C00H 0.035(4) 0.044(4) 0.048(4) 0.018(3) 0.009(3) 0.0009(18)
 C00I 0.034(3) 0.037(4) 0.051(4) -0.001(3) 0.005(3) 0.0002(17)
 O2 0.68(11) 0.087(14) 0.046(12) 0.011(9) -0.06(3) -0.03(4)
 O3 0.54(10) 0.093(17) 0.063(18) 0.005(11) -0.11(3) 0.01(3)

_geom_special_details
;
 All esds (except the esd in the dihedral angle between two l.s. planes)
 are estimated using the full covariance matrix.  The cell esds are taken
 into account individually in the estimation of esds in distances, angles
 and torsion angles; correlations between esds in cell parameters are only
 used when they are defined by crystal symmetry.  An approximate (isotropic)
 treatment of cell esds is used for estimating esds involving l.s. planes.
;
loop_
  _geom_bond_atom_site_label_1
  _geom_bond_atom_site_label_2
  _geom_bond_distance
  _geom_bond_site_symmetry_2
  _geom_bond_publ_flag
 O001 H001 0.8200 . ?
 O001 C00A 1.359(6) . ?
 O002 C006 1.376(6) . ?
 O002 C008 1.368(6) . ?
 O003 C00F 1.254(6) . ?
 C004 C008 1.470(7) . ?
 C004 C009 1.390(8) . ?
 C004 C00E 1.392(7) . ?
 C005 H005 0.9300 . ?
 C005 C006 1.381(8) . ?
 C005 C00A 1.379(7) . ?
 C006 C007 1.398(7) . ?
 C007 C00C 1.403(6) . ?
 C007 C00F 1.450(8) . ?
 C008 C00B 1.352(8) . ?
 C009 H009 0.9300 . ?
 C009 C00I 1.381(7) . ?
 C00A C00G 1.412(8) . ?
 C00B H00B 0.9300 . ?
 C00B C00F 1.430(7) . ?
 C00C H00C 0.9300 . ?
 C00C C00G 1.358(8) . ?
 C00D H00D 0.9300 . ?
 C00D C00H 1.383(8) . ?
 C00D C00I 1.388(8) . ?
 C00E H00E 0.9300 . ?
 C00E C00H 1.379(7) . ?
 C00G H00G 0.9300 . ?
 C00H H00H 0.9300 . ?
 C00I H00I 0.9300 . ?
 O2 H2A 0.8500 . ?
 O2 H2B 0.8500 . ?
 O3 O3 1.10(7) 3_676 ?

loop_
  _geom_angle_atom_site_label_1
  _geom_angle_atom_site_label_2
  _geom_angle_atom_site_label_3
  _geom_angle
  _geom_angle_site_symmetry_1
  _geom_angle_site_symmetry_3
  _geom_angle_publ_flag
 C00A O001 H001 109.5 . . ?
 C008 O002 C006 119.1(4) . . ?
 C009 C004 C008 121.5(4) . . ?
 C009 C004 C00E 118.0(5) . . ?
 C00E C004 C008 120.5(5) . . ?
 C006 C005 H005 120.5 . . ?
 C00A C005 H005 120.5 . . ?
 C00A C005 C006 119.0(5) . . ?
 O002 C006 C005 116.7(4) . . ?
 O002 C006 C007 121.6(4) . . ?
 C005 C006 C007 121.7(5) . . ?
 C006 C007 C00C 118.1(5) . . ?
 C006 C007 C00F 120.0(5) . . ?
 C00C C007 C00F 121.9(5) . . ?
 O002 C008 C004 112.1(5) . . ?
 C00B C008 O002 121.8(5) . . ?
 C00B C008 C004 126.0(5) . . ?
 C004 C009 H009 119.4 . . ?
 C00I C009 C004 121.1(5) . . ?
 C00I C009 H009 119.4 . . ?
 O001 C00A C005 123.2(5) . . ?
 O001 C00A C00G 116.5(5) . . ?
 C005 C00A C00G 120.4(5) . . ?
 C008 C00B H00B 118.7 . . ?
 C008 C00B C00F 122.7(5) . . ?
 C00F C00B H00B 118.7 . . ?
 C007 C00C H00C 119.4 . . ?
 C00G C00C C007 121.1(5) . . ?
 C00G C00C H00C 119.4 . . ?
 C00H C00D H00D 120.6 . . ?
 C00H C00D C00I 118.8(5) . . ?
 C00I C00D H00D 120.6 . . ?
 C004 C00E H00E 119.6 . . ?
 C00H C00E C004 120.9(6) . . ?
 C00H C00E H00E 119.6 . . ?
 O003 C00F C007 121.8(5) . . ?
 O003 C00F C00B 123.4(5) . . ?
 C00B C00F C007 114.8(5) . . ?
 C00A C00G H00G 120.1 . . ?
 C00C C00G C00A 119.8(5) . . ?
 C00C C00G H00G 120.1 . . ?
 C00D C00H H00H 119.6 . . ?
 C00E C00H C00D 120.8(5) . . ?
 C00E C00H H00H 119.6 . . ?
 C009 C00I C00D 120.4(6) . . ?
 C009 C00I H00I 119.8 . . ?
 C00D C00I H00I 119.8 . . ?
 H2A O2 H2B 104.5 . . ?

loop_
  _geom_torsion_atom_site_label_1
  _geom_torsion_atom_site_label_2
  _geom_torsion_atom_site_label_3
  _geom_torsion_atom_site_label_4
  _geom_torsion
  _geom_torsion_site_symmetry_1
  _geom_torsion_site_symmetry_2
  _geom_torsion_site_symmetry_3
  _geom_torsion_site_symmetry_4
  _geom_torsion_publ_flag
 O001 C00A C00G C00C 177.9(4) . . . . ?
 O002 C006 C007 C00C 178.8(4) . . . . ?
 O002 C006 C007 C00F -0.9(7) . . . . ?
 O002 C008 C00B C00F 1.5(8) . . . . ?
 C004 C008 C00B C00F 178.6(4) . . . . ?
 C004 C009 C00I C00D 1.3(8) . . . . ?
 C004 C00E C00H C00D 1.0(8) . . . . ?
 C005 C006 C007 C00C -0.7(7) . . . . ?
 C005 C006 C007 C00F 179.6(4) . . . . ?
 C005 C00A C00G C00C -1.7(8) . . . . ?
 C006 O002 C008 C004 -179.5(4) . . . . ?
 C006 O002 C008 C00B -2.0(7) . . . . ?
 C006 C005 C00A O001 -177.3(5) . . . . ?
 C006 C005 C00A C00G 2.2(7) . . . . ?
 C006 C007 C00C C00G 1.2(7) . . . . ?
 C006 C007 C00F O003 179.6(4) . . . . ?
 C006 C007 C00F C00B 0.3(6) . . . . ?
 C007 C00C C00G C00A -0.1(7) . . . . ?
 C008 O002 C006 C005 -178.8(4) . . . . ?
 C008 O002 C006 C007 1.7(6) . . . . ?
 C008 C004 C009 C00I 177.7(5) . . . . ?
 C008 C004 C00E C00H -178.8(5) . . . . ?
 C008 C00B C00F O003 -179.9(5) . . . . ?
 C008 C00B C00F C007 -0.6(7) . . . . ?
 C009 C004 C008 O002 17.9(6) . . . . ?
 C009 C004 C008 C00B -159.5(5) . . . . ?
 C009 C004 C00E C00H -0.2(8) . . . . ?
 C00A C005 C006 O002 179.5(4) . . . . ?
 C00A C005 C006 C007 -1.0(7) . . . . ?
 C00C C007 C00F O003 -0.1(7) . . . . ?
 C00C C007 C00F C00B -179.4(4) . . . . ?
 C00E C004 C008 O002 -163.5(4) . . . . ?
 C00E C004 C008 C00B 19.1(8) . . . . ?
 C00E C004 C009 C00I -1.0(8) . . . . ?
 C00F C007 C00C C00G -179.1(4) . . . . ?
 C00H C00D C00I C009 -0.4(8) . . . . ?
 C00I C00D C00H C00E -0.7(8) . . . . ?

_shelx_res_file
;
TITL exp_211_auto_a.res in P2(1)/n
    neta2r.res
    created by SHELXL-2018/3 at 15:26:24 on 07-Jul-2025
REM Old TITL exp_211_auto in P21/n #14
REM SHELXT solution in P2(1)/n: R1 0.192, Rweak 0.016, Alpha 0.090
REM <I/s> 0.661 for 6 systematic absences, Orientation as input
REM Formula found by SHELXT: C15 O3
CELL 1.54184 3.755702 19.60245 15.979362 90 93.5172 90
ZERR 4 0.000304 0.001772 0.001674 0 0.0087 0
LATT 1
SYMM 0.5-X,0.5+Y,0.5-Z
SFAC C H O
UNIT 60 48 16
DELU
SIMU

L.S. 10
PLAN  5
CONF
BOND
list 4
MORE -1
BOND $H
fmap 2
ACTA
REM <olex2.extras>
REM <HklSrc "%.\\Neta2R.hkl">
REM </olex2.extras>

WGHT    0.197800
FVAR       3.39866
O001  3    0.656383    0.835505    0.436353    11.00000    0.05835    0.04202 =
         0.01862   -0.00325    0.00691   -0.00900
AFIX 147
H001  2    0.592885    0.808968    0.398671    11.00000   -1.50000
AFIX   0
O002  3    0.454940    0.641291    0.605324    11.00000    0.03095    0.03401 =
         0.02379    0.00279    0.00251   -0.00056
O003  3    0.888157    0.738792    0.814479    11.00000    0.04726    0.04387 =
         0.01862   -0.00525    0.00101    0.00279
C004  1    0.322000    0.540730    0.677735    11.00000    0.02404    0.03699 =
         0.03056    0.00555    0.00751    0.00606
C005  1    0.559577    0.735937    0.520196    11.00000    0.03208    0.03894 =
         0.01843   -0.00238    0.00482   -0.00098
AFIX  43
H005  2    0.461985    0.711709    0.474295    11.00000   -1.20000
AFIX   0
C006  1    0.583849    0.706681    0.598987    11.00000    0.03036    0.02715 =
         0.02184    0.00021    0.00880    0.00319
C007  1    0.734525    0.741541    0.668775    11.00000    0.02233    0.03805 =
         0.01420    0.00076    0.00876    0.00378
C008  1    0.466568    0.610393    0.682184    11.00000    0.02494    0.03802 =
         0.02431    0.00416    0.00724    0.00411
C009  1    0.283368    0.505459    0.602250    11.00000    0.03012    0.03749 =
         0.03979    0.00383    0.00719    0.00411
AFIX  43
H009  2    0.342221    0.526888    0.553042    11.00000   -1.20000
AFIX   0
C00A  1    0.682247    0.801611    0.510636    11.00000    0.03146    0.04379 =
         0.01421    0.00320    0.00642    0.00102
C00B  1    0.610762    0.641599    0.751708    11.00000    0.03399    0.03850 =
         0.02258    0.00565    0.00904    0.00372
AFIX  43
H00B  2    0.617575    0.618126    0.802358    11.00000   -1.20000
AFIX   0
C00C  1    0.865901    0.807586    0.656725    11.00000    0.02771    0.03739 =
         0.02344   -0.00533    0.00505   -0.00059
AFIX  43
H00C  2    0.971432    0.831341    0.702123    11.00000   -1.20000
AFIX   0
C00D  1    0.063147    0.406700    0.671525    11.00000    0.02795    0.04137 =
         0.06609    0.01130   -0.00214   -0.00382
AFIX  43
H00D  2   -0.022011    0.362144    0.669557    11.00000   -1.20000
AFIX   0
C00E  1    0.226386    0.507599    0.750039    11.00000    0.03195    0.04408 =
         0.03844    0.00825    0.01073    0.00152
AFIX  43
H00E  2    0.250470    0.530135    0.801289    11.00000   -1.20000
AFIX   0
C00F  1    0.753183    0.709198    0.750553    11.00000    0.02790    0.04279 =
         0.01983   -0.00246    0.00711    0.00516
C00G  1    0.841560    0.837402    0.579902    11.00000    0.03560    0.03546 =
         0.02160   -0.00337    0.01029   -0.00539
AFIX  43
H00G  2    0.929512    0.881251    0.572919    11.00000   -1.20000
AFIX   0
C00H  1    0.096376    0.441785    0.746713    11.00000    0.03536    0.04409 =
         0.04817    0.01835    0.00888    0.00093
AFIX  43
H00H  2    0.030302    0.420756    0.795575    11.00000   -1.20000
AFIX   0
C00I  1    0.159135    0.439166    0.599075    11.00000    0.03365    0.03736 =
         0.05113   -0.00146    0.00488    0.00021
AFIX  43
H00I  2    0.139661    0.416138    0.548115    11.00000   -1.20000
AFIX   6

PART 1
O2    3   -0.014323    0.973927    0.451206    10.50000    0.68338    0.08742 =
         0.04563    0.01115   -0.06246   -0.02680
H2A   2    0.068417    0.935580    0.436914    11.00000   -1.50000
H2B   2    0.065418    1.002111    0.416519    11.00000   -1.50000
AFIX   0

PART 2
O3    3    0.460811    0.983697    0.473027    10.50000    0.54318    0.09346 =
         0.06325    0.00520   -0.11174    0.01123
HKLF 4


REM  exp_211_auto_a.res in P2(1)/n
REM wR2 = 0.2348, GooF = S = 1.031, Restrained GooF = 0.936 for all data
REM R1 = 0.0809 for 752 Fo > 4sig(Fo) and 0.0913 for all 946 data
REM 185 parameters refined using 174 restraints

END

WGHT      0.1978      0.0000

REM Highest difference peak  0.362,  deepest hole -0.264,  1-sigma level  0.080
Q1    1   0.1221  0.5634  0.6957  11.00000  0.05    0.36
Q2    1   0.9239  0.7583  0.6450  11.00000  0.05    0.33
Q3    1   0.1093  0.6791  0.6436  11.00000  0.05    0.30
Q4    1  -0.1364  0.4620  0.7740  11.00000  0.05    0.27
Q5    1   0.2927  0.6521  0.6358  11.00000  0.05    0.27
;
_shelx_res_checksum                18732
_shelx_hkl_file
;
   0   0  -1 1.90455 13.0444   9
   0   0  -2 20057.2 323.083   9
   0   0  -3-22.7715 35.9480   9
   0   0  -4 1697.45 134.807   9
   0   0  -5-2.38578 26.6002   8
   0   0  -6 9309.39 188.959   8
   0   0  -7-7.30487 30.1230   8
   0   0  -8 2301.97 114.806   8
   0   0  -9-20.8158 36.5226   8
   0   0 -10 192.922 51.8290   8
   0   0 -11 27.6403 38.1570   8
   0   0 -12 34188.5 590.195   8
   0   0 -13-8.45386 51.7883   8
   0   0 -14 18326.8 465.947   8
   0  -1   0 17.4125 21.4741  11
   0  -1  -1 4791.90 112.298  10
   0   1  -2 43015.7 600.863   9
   0   1  -3 96970.0 1059.76   9
   0   1  -4 1177.11 126.625   9
   0  -1  -5 7552.19 147.818   8
   0   1  -5 7326.27 320.690   9
   0  -1  -6 12919.9 217.367   8
   0   1  -6 13088.3 234.727   8
   0  -1  -7 1170.60 75.3575   8
   0   1  -7 1094.31 77.7180   8
   0  -1  -8 263.072 45.5038   8
   0   1  -8 234.650 47.7199   8
   0   1  -9 5167.79 183.196   8
   0  -1  -9 5097.67 181.485   8
   0   1 -10 1874.24 121.616   8
   0  -1 -10 1966.40 127.515   8
   0   1 -11 10754.4 302.227   8
   0  -1 -11 11284.3 319.864   8
   0  -1 -12 5468.50 240.673   8
   0   1 -12 5333.59 224.864   8
   0  -1 -13 2229.15 167.282   8
   0   1 -13 2346.09 158.613   8
   0   1 -14 8073.11 294.544   8
   0  -1 -14 8025.95 318.992   8
   0  -2   0 18163.4 336.519  11
   0  -2  -1 18648.1 293.377  10
   0  -2  -2 5554.10 173.492  10
   0   2  -3 260.784 71.3306   9
   0   2  -4 252.850 84.6214   9
   0   2  -5 9593.87 381.358   9
   0   2   5 9480.30 373.189   9
   0  -2  -5 9624.08 171.329   8
   0  -2  -6 21116.2 284.028   8
   0  -2  -7 2490.42 105.664   8
   0   2  -7 2671.61 117.091   8
   0   2  -8 807.965 72.6160   8
   0  -2  -8 820.587 72.5599   8
   0   2  -9 472.513 64.4572   8
   0  -2  -9 564.086 66.6860   8
   0   2 -10 1200.24 96.4515   8
   0  -2 -10 1164.42 101.850   8
   0   2 -11 122.216 45.1464   8
   0  -2 -11 60.3701 47.6532   8
   0   2 -12 2886.27 163.616   8
   0  -2 -12 2559.70 178.281   8
   0  -2 -13 428.565 87.0487   8
   0   2 -13 538.915 82.5676   8
   0   2 -14 471.935 80.3062   8
   0  -2 -14 413.958 93.6610   8
   0  -3   0 60.3151 73.0275  11
   0  -3  -1 16827.0 333.948  11
   0  -3  -2 7534.17 233.661  10
   0  -3  -3 1263.86 112.761  10
   0  -3  -4 17463.2 418.771  10
   0  -3  -4 17714.0 249.520   8
   0   3  -4 17646.2 529.926   9
   0   3  -4 17611.3 270.584   7
   0  -3  -5 310.768 45.1813   8
   0   3  -5 303.113 44.5329   7
   0   3   5 250.930 78.3835   9
   0  -3  -6 298.900 43.3413   8
   0  -3  -7 4226.52 140.712   8
   0   3  -8 4827.59 163.097   8
   0  -3  -8 4738.91 161.139   8
   0   3  -9 4315.43 166.514   8
   0  -3  -9 4362.29 171.155   8
   0  -3 -10 3272.65 168.080   8
   0   3 -10 3506.06 158.800   8
   0   3 -11 529.721 74.2260   8
   0  -3 -11 510.122 86.7832   8
   0   3 -12 544.693 78.6281   8
   0  -3 -12 458.373 89.5920   8
   0   3 -13 6011.58 238.984   8
   0  -3 -13 5264.32 279.180   8
   0  -4   0 32537.5 677.203  11
   0  -4  -1 25129.3 508.061  11
   0   4  -2 99.8400 134.850  11
   0  -4  -3 24.7349 59.2267  10
   0  -4  -4 19203.9 478.672  10
   0  -4  -4 18723.4 298.466   8
   0   4  -4 18902.1 302.999   7
   0  -4  -5 19170.5 306.937   8
   0   4  -5 19247.7 305.405   7
   0   4  -6 16355.3 282.584   7
   0  -4  -6 16634.2 287.948   8
   0  -4  -7 35563.6 466.198   8
   0  -4  -8 961.771 82.2233   8
   0  -4  -9 11.3716 39.4264   8
   0   4  -9 15.2068 29.5610   8
   0  -4 -10-13.7869 38.0649   8
   0   4 -10 22.8259 31.5106   8
   0   4 -11 367.273 62.1279   8
   0  -4 -11 485.320 81.4570   8
   0   4 -12 274.010 57.4586   8
   0  -4 -12 277.481 81.0339   8
   0   4 -13 899.237 100.650   8
   0   5   0-35.6556 70.9362  11
   0  -5   0-44.1956 113.932  11
   0  -5  -1 25165.4 602.985  11
   0   5  -1 27046.7 706.022  11
   0   5   1 25669.5 499.951  10
   0  -5  -2 12205.5 388.247  11
   0   5   2 12305.0 337.708  10
   0   5  -2 11487.5 538.225  11
   0   5   3 3470.53 132.464   3
   0   5  -4 951.373 79.3133   7
   0   5   4 846.785 73.2366   3
   0   5  -5 23291.9 367.183   7
   0   5  -6 2678.08 120.864   7
   0  -5  -7 475.458 65.3156   8
   0   5  -7 513.684 59.1024   7
   0  -5  -8 10506.8 276.255   8
   0  -5  -9 5716.16 217.484   8
   0   5 -10 142.064 44.4164   8
   0  -5 -10 134.506 51.8200   8
   0   5 -11 164.183 48.7636   8
   0   5 -12 3088.52 169.663   8
   0   5  13 696.538 137.028   3
   0   5 -13 444.823 74.3246   8
   0   6   0 7077.39 169.520   4
   0   6   0 7289.05 172.500   2
   0  -6  -1 60.9366 122.353  11
   0   6   1 195.094 37.6371   4
   0   6  -1 156.484 116.181  11
   0   6   1 222.425 77.0846  10
   0   6   1 201.081 35.9107   2
   0   6   2 29045.4 560.721  10
   0   6  -2 27079.7 854.223  11
   0   6   2 27835.8 392.575   3
   0  -6  -2 28024.8 690.371  11
   0   6   3 204.410 48.6110   3
   0   6   4 93.9290 43.7533   3
   0   6   5 442.197 63.7462   3
   0   6  -5 377.278 60.0070   7
   0   6  -6 74038.8 757.781   7
   0   6   6 75008.2 799.336   3
   0   6   7 8454.16 260.198   3
   0   6  -7 8313.91 229.555   7
   0   6   8 5239.72 216.092   3
   0   6   9 692.426 90.2529   3
   0   6 -10 1961.82 128.694   8
   0   6  10 1990.93 157.424   3
   0   6 -11 186.251 53.8783   8
   0   6  11 253.278 72.5462   3
   0   6 -12-58.9561 42.9779   8
   0   6  12 13.1650 58.7826   3
   0   6  13-63.1185 72.4995   3
   0   6 -13 46.7569 43.8509   8
   0   7   0 22.5312 28.4664   2
   0   7   0-3.56522 28.8924   4
   0   7   1 3758.41 130.587   4
   0   7   1 3689.67 126.319   2
   0   7   2 993.930 73.3476   4
   0   7   3 5599.16 189.898   3
   0   7   4 22361.6 398.478   3
   0   7   5 5.79968 37.1570   3
   0   7  -5-11.5942 38.6995   7
   0   7  -6 2604.64 141.038   7
   0   7   6 2166.65 135.442   3
   0   7   7 5251.46 216.787   3
   0   7  -7 5698.45 201.383   7
   0   7  -8 183.191 43.7728   7
   0   7   8 147.105 53.0341   3
   0   7   9 3313.24 192.644   3
   0   7  10 1035.98 120.513   3
   0   7 -11 449.255 76.5265   8
   0   7  11 735.314 112.698   3
   0   7 -12 830.423 95.2294   8
   0   7  12 806.645 128.642   3
   0   8   0 4209.67 148.999   4
   0   8   0 4118.47 150.340   2
   0   8   1 1189.36 81.2827   4
   0   8   1 1115.73 76.3425   2
   0   8   2 3066.34 129.185   2
   0   8   2 3401.11 137.220   4
   0   8   3 4870.74 171.378   4
   0   8   4 5.99465 37.2926   3
   0   8   5 1956.10 131.949   3
   0   8  -5 2101.49 132.774   7
   0   8   6 2654.09 158.743   3
   0   8  -6 2814.15 151.652   7
   0   8   7 1120.12 110.070   3
   0   8  -7 1057.15 96.9903   7
   0   8  -8 620.724 74.5923   7
   0   8   8 413.256 76.9240   3
   0   8   9 1297.59 131.656   3
   0   8  10 834.837 113.635   3
   0   8 -11 262.469 64.9741   8
   0   8  11 109.504 60.3867   3
   0   8 -12 116.145 48.1727   8
   0   8  12 139.718 65.9551   3
   0   9   0-34.7274 35.2303   2
   0   9   1 9155.98 224.272   2
   0   9   1 9629.22 239.320   4
   0   9   2 1687.38 104.112   4
   0   9   2 1698.59 100.570   2
   0   9   3 20.6989 32.6761   4
   0   9   3 21.0614 31.7476   2
   0   9   4 140.320 40.7799   4
   0   9   5 2475.05 154.881   3
   0   9   6 3531.45 190.019   3
   0   9  -6 3398.83 170.215   7
   0   9  -7 2188.80 137.994   7
   0   9   7 1882.64 147.840   3
   0   9  -8 970.985 96.0428   7
   0   9   8 950.303 118.612   3
   0   9   9 959.908 120.980   3
   0   9  10 11.6665 52.0914   3
   0   9 -11 53.2338 44.3512   8
   0   9  11 130.133 66.1010   3
   0   9  12 453.685 113.205   3
   0   9 -12 485.640 79.2275   8
   0  10   1 40442.9 536.848   2
   0  10   1 42432.9 554.749   4
   0  10   2 124.629 39.3676   4
   0  10   2 96.9877 35.4001   2
   0  10   3 22.5874 31.1814   2
   0  10   3 11.4890 27.1166   4
   0  10   4 458.196 65.4267   2
   0  10   4 600.746 75.6236   4
   0  10   5 81.3401 38.1443   4
   0  10   6 1952.64 150.216   3
   0  10   6 1903.85 137.105   4
   0  10  -6 1950.13 131.251   7
   0  10  -7 69.8801 40.0455   7
   0  10   7 96.6849 56.3857   3
   0  10   8 3827.57 228.549   3
   0  10  -8 3643.35 180.642   7
   0  10  -9 55.5694 35.2828   7
   0  10   9-11.5463 46.7856   3
   0  10  10 37.8854 62.6706   3
   0  10  11 69.3596 63.7353   3
   0  11   1 7614.77 234.397   2
   0  11   2 4728.80 191.306   4
   0  11   2 4219.91 172.231   2
   0  11   3 488.714 66.5251   2
   0  11   3 468.933 68.5517   4
   0  11   4 395.791 65.7042   4
   0  11   4 312.287 57.9128   2
   0  11   5 428.312 70.8049   2
   0  11   5 542.877 78.1145   4
   0  11   6-8.17351 35.4055   4
   0  11  -6-6.74351 32.6590   7
   0  11  -7 657.974 82.7324   7
   0  11   7 450.042 79.8287   4
   0  11   8 876.064 122.364   3
   0  11  -8 691.590 82.9517   7
   0  11   8 791.385 106.653   4
   0  11   9 357.137 80.3585   4
   0  11   9 201.414 79.5008   3
   0  11  -9 278.281 56.8960   7
   0  11  10 1351.00 163.358   3
   0  12   2 755.040 81.7827   2
   0  12   2 830.999 87.8780   4
   0  12   3-7.11344 29.8351   4
   0  12   3 6.60440 25.7874   2
   0  12   4 327.815 62.6269   2
   0  12   4 181.723 49.8901   4
   0  12   5 2731.27 168.673   2
   0  12   5 2659.17 165.725   4
   0  12  -6 6.74447 37.2423   7
   0  12   6 27.3027 35.5352   2
   0  12   6-8.85204 31.7937   4
   0  12   7 1232.12 130.461   2
   0  12   7 1037.40 118.468   4
   0  12  -7 1406.50 114.682   7
   0  12  -8 4502.41 196.636   7
   0  12   8 4106.67 234.419   4
   0  12  -9 177.172 48.4005   7
   0  12   9 285.808 76.3248   4
   0  12  10 147.341 67.8037   4
   0  13   2 1751.97 126.959   2
   0  13   3 932.577 97.9367   2
   0  13   3 902.350 97.9764   4
   0  13   4 540.178 82.5152   4
   0  13   4 435.879 72.5461   2
   0  13   5 282.930 65.6521   4
   0  13   5 216.084 57.7120   2
   0  13  -6 440.530 66.4902   7
   0  13   6 475.845 81.8258   2
   0  13   6 317.063 71.3583   4
   0  13  -7 3717.34 179.397   7
   0  13   7 3699.52 223.784   2
   0  13   7 3659.10 219.536   4
   0  13   8 46.3964 46.9992   2
   0  13  -8 6.68496 30.7141   7
   0  13   8-22.3573 48.4230   4
   0  13  -9 3261.28 166.208   7
   0  13   9 2955.02 214.505   4
   0  13   9 3082.81 223.909   2
   0  14   3 427.933 72.1325   2
   0  14   4 188.760 52.5706   2
   0  14   4 242.613 63.8175   4
   0  14   5 1320.09 125.553   2
   0  14  -5 1382.26 111.445   7
   0  14   5 1252.66 127.958   4
   0  14   6 18969.5 496.174   4
   0  14  -6 18586.7 403.128   7
   0  14   7 1507.26 150.107   4
   0  14   7 1438.98 144.797   2
   0  14  -7 1875.07 128.380   7
   0  14   8 13849.5 453.329   4
   0  14  -8 14222.6 342.692   7
   0  15  -5 11977.0 329.513   7
   0  15   5 12522.8 403.207   4
   0  15   6 2345.66 182.403   4
   0  15  -6 2104.35 136.469   7
   0  15  -7 8326.86 264.190   7
   0  15   7 8645.61 355.443   4
   0  16  -5 3448.72 178.671   7
   1   0 -13 419.671 73.9682   8
   1   0 -12 6.78552 40.9134   8
   1   0 -11 4301.11 183.949   8
   1   0 -10-10.9317 32.9565   8
   1   0  -9 11041.6 259.565   8
   1   0  -8 4.11174 27.8074   8
   1   0  -7 5355.15 154.361   8
   1   0  -6-11.3890 28.0911   8
   1   0  -5 201.592 32.0755   8
  -1   0   5 328.111 96.9115   9
  -1   0   4-51.5993 52.4190   9
   1   0  -4-5.82690 40.4049  10
   1   0  -3 6929.29 200.083  10
  -1   0   3 6939.73 248.370   9
  -1   0   2-8.47707 28.6649   9
   1   0  -1 42327.0 562.566  11
  -1   0   1 42306.8 393.371   9
  -1   0   0 17.4084 14.2511  10
  -1   0  -1 39363.1 335.880   9
  -1   0  -1 39068.9 669.208  11
  -1   0  -2 5.94125 18.1981   9
  -1   0  -3 11221.6 254.186   9
  -1   0  -4 6.10380 28.0439   9
   1  -1 -13 119.615 56.6292   8
   1   1 -13 63.2817 42.3973   8
   1   1 -12 1993.95 131.531   8
   1  -1 -12 2496.62 155.574   8
   1   1 -11 1843.72 119.742   8
   1  -1 -11 2055.32 133.548   8
   1  -1 -10 3175.31 156.086   8
   1   1 -10 3392.29 149.717   8
   1  -1  -9 6687.15 207.069   8
   1   1  -9 6667.81 197.864   8
   1  -1  -8 175.084 40.8484   8
   1   1  -8 124.414 35.8464   8
   1  -1  -7 10175.8 217.652   8
   1   1  -7 10233.6 213.317   8
   1   1  -6 703.299 56.3177   8
   1  -1  -6 720.557 56.3879   8
   1   1  -5 3781.69 107.272   8
   1  -1  -5 3697.63 106.755   8
   1  -1  -5 3238.73 189.736  10
  -1  -1   5 3612.29 275.600   9
   1  -1  -4 3416.54 178.763  10
  -1  -1   4 3701.56 236.444   9
   1  -1  -4 3684.65 96.8757   8
  -1   1   4 3908.29 229.305   9
  -1   1   3 1157.55 113.736   9
   1  -1  -3 941.089 92.2212  10
  -1  -1   3 1023.31 112.193   9
   1   1  -2 32897.3 336.902  10
   1  -1  -2 33253.3 477.057  11
   1  -1  -1 17781.7 423.360  11
  -1   1   1 18253.0 260.896  10
  -1   1  -1 87491.8 1088.01  11
  -1   1  -2 46128.6 688.555   9
  -1   1  -3 4743.57 218.330   9
  -1   1  -4 9409.16 326.941   9
  -1   1  -5 173.676 61.6046   9
   1  -2 -13 8901.30 316.091   8
   1   2 -13 8739.50 277.437   8
   1  -2 -12 1670.92 136.688   8
   1   2 -12 1639.70 119.273   8
   1  -2 -11 87.5343 46.7355   8
   1   2 -11 74.0205 37.5088   8
   1   2 -10 2062.10 118.437   8
   1  -2 -10 2201.46 135.712   8
   1   2  -9 2695.84 124.989   8
   1  -2  -9 2988.20 143.596   8
   1  -2  -8 14833.4 294.356   8
   1   2  -8 14632.6 274.178   8
   1  -2  -7 715.104 63.0441   8
   1   2  -7 778.125 62.3323   8
   1   2  -6 815.969 59.1035   8
   1  -2  -6 940.484 65.6138   8
   1   2  -5 584.899 46.6200   8
   1  -2  -5 534.922 48.8255   8
  -1   2   4 3746.55 222.571   9
   1   2  -4 3721.95 98.4559   8
   1  -2  -4 3822.54 109.324   8
   1  -2  -2 195395. 1616.83  11
  -1   2   1 301167. 1890.54  10
   1  -2  -1 302688. 2455.61  11
  -1   2   0 3677.74 156.771  11
  -1   2  -1 64438.7 977.671  11
  -1   2  -2 29057.1 991.266  11
  -1  -2  -2 28833.3 388.339  10
   1   2   3 5870.43 236.108   9
   1   2   3 5558.33 161.571   3
  -1   2  -4 5785.75 307.266   9
   1   2   4 6239.84 181.739   3
   1   2   4 5895.15 287.942   9
   1   2  13 31632.7 924.362   3
   1   3 -13 1963.84 135.458   8
   1  -3 -13 1784.67 159.724   8
   1  -3 -12 1096.49 120.913   8
   1   3 -12 1202.77 102.136   8
   1   3 -11 238.313 51.7867   8
   1  -3 -11 188.172 62.6575   8
   1  -3 -10 49.2698 42.4394   8
   1   3 -10 30.4210 29.0543   8
   1  -3  -9 4283.72 180.674   8
   1   3  -9 4607.14 161.378   8
   1   3  -8 2140.32 104.984   8
   1  -3  -8 2298.55 122.842   8
   1   3  -7 9864.76 208.945   8
   1  -3  -7 10049.0 234.619   8
   1   3  -6 6725.61 159.242   8
   1  -3  -6 6634.92 177.792   8
   1   3  -5 705.325 53.2909   7
   1  -3  -5 535.902 57.4663   8
   1   3  -4 1253.95 67.0618   7
   1   3  -4 1360.55 120.913   9
   1  -3  -4 1429.65 81.4609   8
   1   3  -3 8041.12 159.479   7
   1   3  -3 8663.18 264.002   9
   1  -3  -2 10.5233 72.9702  11
  -1   3   2 16.9699 39.6996  10
   1   3  -2 69.0785 76.5408  11
   1   3  -2 28.1723 26.9064   9
  -1   3   1 102163. 979.129  10
   1   3  -1 102262. 810.810   9
   1   3  -1 104164. 656.824  10
   1  -3  -1 101297. 1406.99  11
  -1   3   0 31862.2 540.227  11
   1   3   1 42619.9 377.997   9
  -1  -3  -1 42025.9 506.685  11
  -1   3  -1 43037.7 834.921  11
   1   3   2 13359.1 256.439   9
  -1   3  -2 12884.0 666.915  11
  -1  -3  -2 13657.0 280.716  10
   1   3   2 13870.5 272.937   3
  -1  -3  -3 6759.84 228.397  10
   1   3   3 6548.03 187.785   3
   1   3   3 6915.11 236.108   9
   1   3   4 10140.6 246.666   3
  -1   3  -4 9996.71 431.484   9
   1   3   4 10681.4 360.570   9
  -1  -3  -4 9812.19 303.374  10
   1   3   5 15418.4 328.830   3
   1   3   6 8668.83 273.102   3
   1   3  11 4324.27 332.675   3
   1   3  12 702.294 161.338   3
   1   3  13 166.724 108.239   3
   1   4 -13 218.869 56.9031   8
   1   4 -12 12.6867 32.9446   8
   1   4 -11 766.324 79.2535   8
   1  -4 -11 716.929 101.721   8
   1  -4 -10 15.7267 43.4208   8
   1   4 -10 10.2496 29.8868   8
   1  -4  -9 978.014 101.693   8
   1   4  -9 1161.80 83.9304   8
   1   4  -8 2170.28 106.197   8
   1  -4  -8 2234.82 130.766   8
   1   4  -7 19252.5 301.521   8
   1  -4  -7 18879.1 352.485   8
   1   4  -6 1810.05 89.3527   7
   1  -4  -6 1694.34 103.361   8
   1   4  -5 1248.47 73.3382   7
   1   4  -4 1084.74 67.4478   7
   1   4  -4 1095.14 118.139   9
   1   4  -3 1467.59 77.5140   7
   1   4  -3 1244.07 205.723  11
   1  -4  -3 1385.72 162.388  11
   1   4  -3 1747.55 138.073   9
   1  -4  -2 58637.9 1044.20  11
   1   4  -2 59595.7 821.474  11
  -1   4   2 59975.0 764.002  10
   1   4  -2 59364.1 757.884   9
  -1   4   1 6822.98 252.174  10
   1  -4  -1 6374.34 404.758  11
   1   4   0 9648.91 247.801   2
  -1   4   0 8735.02 314.060  11
   1   4   1 2292.49 120.438   2
  -1  -4  -1 2817.13 188.130  11
  -1   4  -1 2719.34 235.425  11
   1   4   2 7187.79 217.316   3
  -1   4  -2 7635.38 508.999  11
   1   4   3 839.149 80.2832   3
   1   4   3 836.278 87.9532   9
   1   4   4 13850.7 305.624   3
   1   4   4 13423.8 393.327   9
   1   4   5 39700.3 567.670   3
   1   4   6 20.9173 43.3755   3
   1   4   7 12861.5 376.449   3
   1   4   8 799.897 117.705   3
   1   4   9 93.9706 71.2214   3
   1   4  10 613.312 136.542   3
   1   4  11 353.031 120.741   3
   1   4  12 602.881 156.959   3
   1   5 -13 131.650 48.0504   8
   1   5 -12 19.5242 33.0573   8
   1   5 -11 653.326 76.1673   8
   1   5 -10 422.053 58.7512   8
   1   5  -9 2129.64 114.727   8
   1   5  -8 16.9698 25.5801   8
   1   5  -6 247.285 43.5004   7
   1   5  -5 8802.12 206.657   7
   1   5  -4 1088.08 184.756  11
   1   5  -4 1193.68 136.235   9
   1   5  -4 1531.40 88.2197   7
   1   5  -3 4166.77 228.183   9
   1   5  -3 4236.16 316.147  11
  -1   5   2-8.41222 51.5332  10
   1   5  -2-8.74151 56.0044  11
   1  -5  -1 825.414 202.169  11
  -1   5   1 887.106 110.985  10
   1   5   0 2555.88 144.598   2
   1   5   0 2348.77 122.238   4
   1   5   0 2853.68 124.028  10
  -1   5   0 2435.05 193.231  11
   1   5   1 2782.71 146.444   2
   1   5   1 2693.08 125.544   4
  -1   5  -1 2957.25 259.747  11
   1   5   2 354.023 54.7162   4
   1   5   3 3632.76 168.178   3
   1   5   4 6753.65 225.807   3
   1   5   5 3536.14 172.172   3
   1   5   6 540.046 81.2681   3
   1   5   7 10144.5 342.154   3
   1   5   8 1062.15 133.204   3
   1   5   9 7978.51 369.628   3
   1   5  10 62.9343 78.0804   3
   1   5  11 2964.31 269.955   3
   1   5  12 943.675 176.909   3
   1   6 -12-6.65685 32.2393   8
   1   6 -11 171.675 47.8869   8
   1   6 -10 67.2805 35.9220   8
   1   6  -9 1611.23 103.346   8
   1   6  -7 1835.80 106.773   7
   1   6  -6 11916.0 266.287   7
   1   6  -5 14614.4 298.500   7
   1   6  -4 139.535 43.0406   7
   1   6  -3 173.331 61.3101   9
   1   6   0 254.730 57.1983   4
   1   6   0 389.961 63.9161  10
   1   6   0 325.656 73.0367   2
   1   6   1 11609.7 320.698   2
   1   6   1 10809.0 277.983   4
   1   6   2 10.7207 33.8483   4
   1   6   2 19.7537 39.0563   2
   1   6   3 1574.58 105.877   4
   1   6   3 1763.71 130.706   3
   1   6   4 1182.13 107.543   3
   1   6   5 8990.35 288.759   3
   1   6   6 10476.5 330.800   3
   1   6   7 494.725 91.0241   3
   1   6   8 586.583 101.512   3
   1   6   9 80.0297 76.4339   3
   1   6  10 155.037 82.2547   3
   1   6  11 560.282 134.101   3
   1   6  12 133.394 94.5712   3
   1   7 -12-6.71782 32.5346   8
   1   7 -11 113.678 43.2583   8
   1   7 -10 134.487 42.0078   8
   1   7  -9 282.905 51.3961   8
   1   7  -7 5.42747 26.9345   7
   1   7  -6 168.151 43.1730   7
   1   7  -5 2339.64 129.877   7
   1   7  -4 2578.51 133.756   7
   1   7   0 19049.4 470.265   2
   1   7   1 1055.23 117.288   2
   1   7   1 868.504 93.3232   4
   1   7   2 5386.64 232.212   2
   1   7   2 5816.93 216.257   4
   1   7   3 143.422 47.5608   4
   1   7   4 627.006 87.2926   3
   1   7   5 670.862 91.5865   3
   1   7   6 11894.9 368.354   3
   1   7   7 12092.2 392.946   3
   1   7   8 363.387 89.7792   3
   1   7   9 27.0434 60.3752   3
   1   7  10 1706.20 192.143   3
   1   7  11 443.788 119.811   3
   1   8 -12 99.5808 43.1384   8
   1   8 -11 506.123 70.4541   8
   1   8 -10 35.9270 31.0987   8
   1   8  -8 11099.9 296.065   7
   1   8  -7 6408.49 222.055   7
   1   8  -6 4837.95 194.226   7
   1   8  -5 6.01130 31.8916   7
   1   8   0 56598.5 912.597   2
   1   8   1 3151.47 184.314   4
   1   8   1 3992.90 226.497   2
   1   8   2 298.316 65.1299   4
   1   8   2 303.041 72.2444   2
   1   8   3 2735.37 172.317   2
   1   8   3 2547.52 150.873   4
   1   8   4 13177.7 334.848   4
   1   8   5 1407.98 114.242   4
   1   8   5 1619.97 139.434   3
   1   8   6 413.001 85.7936   3
   1   8   7 4301.39 245.083   3
   1   8   8 414.106 96.0427   3
   1   8   9 2427.25 211.385   3
   1   8  10 243.610 91.8107   3
   1   8  11 1739.48 201.553   3
   1   9 -11 717.442 83.4327   8
   1   9 -10 30.1018 32.5985   8
   1   9  -8 6.67737 33.1373   7
   1   9  -7 842.417 90.6677   7
   1   9  -6 3772.93 179.706   7
   1   9  -5 433.437 65.1529   7
   1   9   0 6924.04 345.494   2
   1   9   1 4962.67 247.210   4
   1   9   1 5018.70 282.184   2
   1   9   2 519.280 89.9357   4
   1   9   2 588.203 99.3619   2
   1   9   3 3682.64 209.548   2
   1   9   3 3698.82 195.247   4
   1   9   4 434.690 71.6983   4
   1   9   4 252.552 64.6751   2
   1   9   5 7.61622 34.0068   4
   1   9   6 275.836 62.7560   4
   1   9   7 3292.52 222.373   3
   1   9   8 189.639 74.9948   3
   1   9   9 485.493 107.301   3
   1   9  10-60.1337 76.3615   3
   1   9  11 1263.92 172.496   3
   1  10 -11 104.860 43.8053   8
   1  10 -10 924.845 87.9983   8
   1  10  -8 1211.42 108.199   7
   1  10  -7 776.395 87.7613   7
   1  10  -6 20.8374 36.0737   7
   1  10  -5 106.222 43.7346   7
   1  10   2 1753.86 153.985   4
   1  10   3 340.166 70.5931   4
   1  10   4 301.801 68.5572   4
   1  10   5 1213.83 117.646   4
   1  10   6 26.4894 43.8192   4
   1  10   7 37.9032 45.8920   4
   1  10   8 286.173 73.4300   4
   1  10   9 229.351 68.9727   4
   1  10  10 149.749 61.1166   4
   1  10  16 33.4134 52.5750   5
   1  11  -8 1849.31 134.133   7
   1  11  -7 7.23771 33.2537   7
   1  11  -6 898.421 96.6854   7
   1  11  -5 2656.81 153.591   7
   1  11   2 885.131 120.189   4
   1  11   3 1304.06 134.515   4
   1  11   4 9.39566 40.6996   4
   1  11   5 609.440 93.8511   4
   1  11   6 28.6053 38.6361   4
   1  11   7 6357.02 285.285   4
   1  11   8 64.0561 47.6699   4
   1  11   9 1105.36 131.451   4
   1  11  15 101.487 63.1367   5
   1  12  -8 2971.41 168.395   7
   1  12  -7 4487.71 205.534   7
   1  12  -6 240.146 56.9002   7
   1  12  -5 2937.82 166.546   7
   1  12   2 239.168 85.6648   2
   1  12   3 1278.44 138.810   4
   1  12   3 1298.97 152.206   2
   1  12   4 5866.66 294.475   2
   1  12   4 5451.24 268.364   4
   1  12   5 7622.79 329.772   2
   1  12   5 7916.41 318.511   4
   1  12   6 144.304 58.0033   4
   1  12   6 80.3467 54.1838   2
   1  12   7 3129.33 220.387   2
   1  12   7 3414.29 215.774   4
   1  12   7 3447.34 211.760   5
   1  12   8 88.2122 50.6627   4
   1  12   8 48.9559 47.7894   2
   1  12   8 100.393 53.2624   5
   1  12   9 349.432 81.9061   4
   1  12   9 363.343 82.5518   2
   1  12   9 432.181 86.4103   5
   1  12  12 2843.83 191.122   5
   1  12  13-9.39236 41.9374   5
   1  12  14 466.919 85.2416   5
   1  12  15 85.9003 54.6947   5
   1  13  -8 17832.7 414.033   7
   1  13  -7 7831.19 276.890   7
   1  13  -6 142.123 48.3740   7
   1  13  -5 2518.59 159.534   7
   1  13   2 3649.34 278.387   2
   1  13   3 1333.00 161.921   2
   1  13   4 2477.74 191.895   4
   1  13   4 2082.88 186.757   2
   1  13   5 1025.62 127.588   4
   1  13   5 806.595 118.136   2
   1  13   6 2834.54 210.310   2
   1  13   6 2903.15 204.626   4
   1  13   6 2631.64 194.115   5
   1  13   7 2924.10 214.807   2
   1  13   7 2693.34 200.151   4
   1  13   7 2878.22 199.217   5
   1  13   8 11.3224 44.2092   4
   1  13   8 12.2110 41.8169   2
   1  13   8 20.3816 45.5026   5
   1  13   9 537.035 90.1438   5
   1  13  10 241.034 67.6748   5
   1  13  11 307.406 74.1451   5
   1  13  12 54.1692 46.8893   5
   1  13  13 62.0552 54.3080   5
   1  13  14-8.94452 47.4531   5
   1  14  -7 327.558 67.5909   7
   1  14  -6 7173.29 275.415   7
   1  14  -5 1738.62 141.428   7
   1  14   3 1656.62 186.629   2
   1  14   4 159.781 72.9036   5
   1  14   4 28.0147 47.9698   2
   1  14   5 6094.75 301.790   4
   1  14   5 6512.02 327.894   2
   1  14   5 6337.78 309.670   5
   1  14   6 24944.4 633.269   2
   1  14   6 23891.8 597.833   4
   1  14   6 24523.2 598.343   5
   1  14   7 32.9225 50.4211   5
   1  14   8 84.2479 55.8712   5
   1  14   9 190.755 66.1403   5
   1  14  10 57.3272 48.5321   5
   1  14  11 146.071 58.4940   5
   1  14  12 61.6896 46.7552   5
   1  14  13 43.5565 47.1693   5
   1  15  -6 209.637 62.0368   7
   1  15  -5 1004.43 112.689   7
   1  15   3 372.032 98.7025   5
   1  15   4 101.389 64.3776   5
   1  15   4 164.256 75.8502   2
   1  15   5 12.5517 57.6687   5
   1  15   5-14.0793 52.8172   2
   1  15   6 499.025 99.5411   5
   1  15   7 1577.64 160.562   5
   1  15   8 76.6724 59.3090   5
   1  15   9 236.787 69.6341   5
   1  15  10 338.612 76.2907   5
   2   0 -11 108.056 81.0395   6
   2   0 -10 19756.0 458.872   6
   2   1 -12 1359.19 130.909   6
   2   1 -11 4347.34 217.025   6
   2   1 -10 2919.06 191.509   6
   2  -1 -10 3109.68 188.431   6
   2   2 -12 3541.89 194.233   6
   2   2 -11 5113.82 243.299   6
   2   2 -10 4747.32 249.849   6
   2   3 -12 1940.49 149.235   6
   2   3 -11 189.790 83.5649   6
   2   3 -10-10.1488 94.5441   6
   2   4 -12 436.818 86.7501   6
   2   4 -11 369.395 94.7844   6
   2   4 -10 234.805 94.6140   6
   2   5 -12 55.4515 60.0509   6
   2   5 -11 2728.72 189.139   6
   2   5 -10-54.0083 103.310   6
   2   5  -9 434.891 117.758   6
   2   6 -11 1120.89 125.673   6
   2   6 -10 3282.49 221.943   6
   2   6  -9 140.019 83.8201   6
   2   6  15 586.859 110.017   5
   2   7 -11 2402.88 163.838   6
   2   7 -10 1359.00 148.299   6
   2   7  -9 284.623 82.1447   6
   2   7   2 8.89581 36.0455   2
   2   7   3 581.964 91.0082   2
   2   7   4-10.6238 36.3816   2
   2   7   5 4387.37 246.824   2
   2   7   6 52.9403 42.9032   2
   2   7   7 2568.97 188.705   2
   2   7  15 134.118 69.5319   5
   2   8 -10 154.008 77.8728   6
   2   8  -9 101.401 63.0832   6
   2   8  -8 3626.69 214.144   6
   2   8   2 1100.50 127.102   2
   2   8   3 353.220 82.8340   2
   2   8   4 3256.84 214.698   2
   2   8   5 169.493 59.9524   2
   2   8   6 297.018 74.4102   2
   2   8   7 388.181 83.2332   2
   2   8   8 2745.53 207.955   2
   2   8  13 649.962 164.265   5
   2   8  14 172.665 91.5441   5
   2   8  15 30.6512 49.4818   5
   2   9  -9 714.278 108.246   6
   2   9  -8 624.965 97.1465   6
   2   9  -7 1851.37 145.456   6
   2   9   2 1383.96 150.963   2
   2   9   3 243.279 75.6806   2
   2   9   4 2334.22 189.962   2
   2   9   5 6103.26 304.652   2
   2   9   6 11.6760 35.7637   2
   2   9   6 11.8425 55.9013   5
   2   9   7-11.8184 38.3958   2
   2   9   7-37.3910 61.8526   5
   2   9   8 89.0131 55.0855   2
   2   9   8 149.634 77.9524   5
   2   9   9 741.147 134.857   5
   2   9  10 973.280 166.831   5
   2   9  11 62.3372 87.1517   5
   2   9  12 827.949 176.614   5
   2   9  13 95.2017 89.8791   5
   2   9  14 97.3618 76.8046   5
   2   9  15 121.970 60.9655   5
   2  10  -8 16949.1 433.457   6
   2  10  -7 866.938 99.9842   6
   2  10  -6 4123.35 197.427   6
   2  10   3 887.066 131.477   2
   2  10   4 8426.00 371.071   2
   2 -10   4 8387.04 225.407   1
   2  10   4 8517.71 366.927   5
   2 -10   5 124.995 37.5215   1
   2  10   5 111.671 60.0949   2
   2  10   5 161.230 77.1570   5
   2  10   6 2983.72 218.168   2
   2  10   6 3709.75 245.400   5
   2  10   7 12.6126 43.1922   2
   2  10   7-13.3053 57.6350   5
   2  10   8 3952.57 273.923   5
   2  10   9 64.3185 77.8747   5
   2  11  -7 2505.84 165.230   6
   2  11  -6 1864.03 134.679   6
   2  11  -5 27.4477 33.2328   6
   2  11  -4 742.091 85.4316   6
   2  11   2 91.7027 79.3774   5
   2 -11   2-5.10447 34.5211   1
   2 -11   3 1751.72 107.926   1
   2  11   3 1434.99 169.434   5
   2  11   4 1897.09 188.687   2
   2 -11   4 1744.91 105.748   1
   2  11   5 8244.49 373.526   2
   2 -11   5 9108.80 233.961   1
   2  11   6 588.646 106.987   2
   2  11  11 314.353 120.159   5
   2  11  12 34.8712 80.1079   5
   2  11  13 566.855 123.968   5
   2  11  14 153.530 74.1688   5
   2  12  -6 3008.10 171.702   6
   2  12  -5 1132.23 105.287   6
   2  12  -4 1428.66 117.336   6
   2  12  -3 522.228 75.4464   6
   2  12  -2 168.153 51.9236   6
   2  12  -1 120.617 50.0271   6
   2  12   0 921.456 114.714   6
   2 -12   0 768.019 79.9494   1
   2 -12   1 262.946 51.3912   1
   2 -12   2 73.2315 37.5765   1
   2 -12   3 1387.87 98.9027   1
   2 -12   4 14211.3 301.197   1
   2  12   4 14763.0 521.477   2
   2  12   5 4868.75 299.146   2
   2  12   5 4585.27 289.937   5
   2  12   6 667.287 125.715   5
   2  12   7 959.468 152.367   5
   2  12   8 1022.98 155.350   5
   2  12   9 231.486 101.298   5
   2  12  10-17.0744 80.5980   5
   2  12  11 1528.37 195.183   5
   2  12  12 379.714 105.336   5
   2  12  13 25.0279 63.5637   5
   2  13  -5 1064.39 103.914   6
   2  13  -4 84.7512 44.5989   6
   2  13  -3 310.663 64.5346   6
   2  13  -2 3507.87 186.592   6
   2  13  -1 16.9670 44.0597   6
   2  13   0 164.336 62.8148   6
   2 -13   0 128.827 44.3950   1
   2 -13   1 39.1897 33.7578   1
   2  13   1 162.006 68.2004   6
   2  13   2 972.709 157.096   5
   2 -13   2 957.175 87.7514   1
   2  13   3 342.547 106.656   5
   2 -13   3 354.418 57.2939   1
   2  13   4 60.6464 67.6974   5
   2 -13   4 19.8377 30.8527   1
   2  13   5 2871.53 238.567   5
   2  13   6 197.356 85.4314   5
   2  13   7 417.029 110.969   5
   2  13   8 898.842 151.844   5
   2  13   9 63.8401 71.2630   5
   2  13  10 62.7796 81.5131   5
   2  13  11-29.4043 65.6461   5
   2  13  12 1155.49 150.491   5
   2  14  -4 672.607 85.9987   6
   2  14  -3 683.325 88.3072   6
   2  14  -2 1202.61 115.788   6
   2  14  -1 1778.56 147.382   6
   2 -14  -1 1883.38 126.595   1
   2  14   0 9.60955 48.8109   6
   2 -14   0 29.6087 36.2768   1
   2  14   1 334.807 84.7977   6
   2 -14   1 220.408 51.2191   1
   2 -14   2 48.5200 34.0432   1
   2  14   3-45.9467 76.0055   5
   2 -14   3 5.15905 30.6008   1
   2  14   4 1044.61 157.383   5
   2 -14   4 1447.72 100.816   1
   2  14   5 1690.78 188.001   5
   2  14   6 90.8314 75.1283   5
   2  14   7-45.5119 65.7155   5
   2  14   8 195.401 86.1372   5
   2  14   9 1311.93 169.402   5
   2  14  10 354.976 100.293   5
   2  14  11 940.040 134.252   5
   2  14  12 10.3233 60.2032   5
   2  15  -4 161.708 52.7562   6
   2  15  -3 3351.93 177.741   6
   2  15  -2 1368.27 120.989   6
   2 -15  -1 1013.74 95.4862   1
   2  15  -1 864.139 103.087   6
   2  15   0 1209.49 125.073   6
   2 -15   0 1065.67 96.1048   1
   2  15   1 2179.70 170.143   6
   2 -15   1 2242.12 129.837   1
   2  15   2 1090.03 125.445   6
   2 -15   2 949.970 86.3397   1
   2 -15   3 1226.02 93.3891   1
   2  15   4 14.2733 57.8349   5
   2  15   5 527.393 117.584   5
   2  15   6 155.617 75.0572   5
   2  15   7 761.588 129.047   5
   2  15   8-13.2432 64.1373   5
   2  15   9 49.1782 62.4496   5
   2  15  10 99.0355 65.2713   5
   2  15  11 282.623 72.1521   5
   2  16  -3 1912.52 131.991   6
   2  16  -2 28.4555 42.8937   6
   2 -16  -2 47.5540 37.5356   1
   2 -16  -1 58.0535 36.6589   1
   2  16  -1 38.2074 46.0750   6
   2  16   0 206.066 62.4943   6
   2 -16   0 268.923 53.2522   1
   2  16   1 216.916 66.4526   6
   2 -16   1 282.844 54.2283   1
   2 -16   2 207.804 49.1041   1
   2  16   2 243.750 64.6391   6
   2  16   3 240.767 66.0827   6
   2 -16   3 304.564 51.0346   1
   2  16   7 34.7702 53.2509   5
   2  16   8 117.542 64.4319   5
   2  16   9 1283.92 133.237   5
   2  16  10-8.13895 43.1793   5
   2  16  10 39.9176 81.5117   6
   2 -17  -3 1356.62 101.250   1
   2 -17  -2 203.464 46.3939   1
   2  17  -2 130.784 46.7329   6
   2  17  -1 901.323 95.4734   6
   2 -17  -1 930.560 84.2656   1
   2 -17   0 5.12291 30.3864   1
   2  17   0-14.3207 41.7575   6
   2  17   1 287.178 61.2586   6
   2 -17   1 274.468 48.9527   1
   2  17   2 215.847 59.0374   6
   2 -17   2 180.418 40.0886   1
   2  17   3 175.012 57.6882   6
   2  17   4 785.844 93.0121   6
   2  17   5 81.1463 44.4811   6
   2  17   6 46.4648 46.6939   6
   2  17   8 21.0833 58.2100   6
   2  17   9 2932.99 218.927   6
   2 -18  -5 2313.29 110.316   1
   2 -18  -4 4.25216 27.2424   1
   2 -18  -3-8.91320 29.7507   1
   2 -18  -2 155.242 41.6707   1
   2  18  -1 126.770 41.7884   6
   2 -18  -1 182.253 43.3036   1
   2  18   0 338.584 59.3257   6
   2 -18   0 298.361 48.7277   1
   2  18   1 120.470 46.0647   6
   2  18   2 59.7074 40.6418   6
   2  18   3 1078.90 103.529   6
   2  18   4 998.917 99.3694   6
   2  18   5 2664.77 158.035   6
   2  18   6 6664.48 255.265   6
   2  18   7 2186.31 159.819   6
   2 -19  -7 424.861 40.9373   1
   2 -19  -6 54.1815 23.1111   1
   2 -19  -5 622.190 52.9237   1
   2 -19  -4 30.1344 22.6445   1
   2 -19  -3 14.1436 23.9131   1
   2  19   0 4.63127 29.6712   6
   2  19   1 301.346 53.3102   6
   2  19   2 26.9087 30.8395   6
   2  19   3 1825.34 118.133   6
   2  19   4 2511.39 140.233   6
   2  19   5 43.6765 38.2238   6
   2  19   6 4678.28 199.578   6
   2  20   1 75.7293 29.7435   6
   2  20   2-3.91542 24.7241   6
   2  20   3 100.334 34.4823   6
   2  20   4 493.588 58.9390   6
   3   0 -10 67.9063 53.5375   6
   3   0  -9 573.528 93.9193   6
   3   0  -8 24.2398 59.9872   6
   3   0  -7 355.165 96.1702   6
   3   0  -6-48.1301 84.6881   6
   3   0  -5 1586.61 168.650   6
   3   1 -10 767.009 101.285   6
   3  -1 -10 811.092 101.244   6
   3   1  -9 2556.83 170.493   6
   3  -1  -9 2856.48 166.944   6
   3   1  -8 44.5289 64.6973   6
   3  -1  -8 96.0115 62.4673   6
   3   1  -7 224.515 90.3279   6
   3  -1  -7 281.084 80.1919   6
   3  -1  -6 1451.42 145.295   6
   3   1  -6 1235.38 155.416   6
   3   1  -5 349.822 98.4278   6
   3  -1  -5 545.443 104.378   6
   3   1  -4 2958.40 200.280   6
   3   2 -11 933.846 102.035   6
   3  -2  -9 879.068 103.309   6
   3   2  -9 803.416 112.726   6
   3   2  -8 67.9910 73.6329   6
   3  -2  -8 213.866 72.4377   6
   3   2  -7 2029.60 185.387   6
   3  -2  -7 2082.49 160.700   6
   3   2  -6-63.3794 81.6929   6
   3  -2  -6 23.5677 68.0595   6
   3   2  -5 459.902 92.5324   6
   3   2  -4 5177.15 250.924   6
   3   2  -3 24.1840 45.3620   6
   3   3 -11 86.0264 62.0627   6
   3   3 -10 4036.78 207.900   6
   3  -3  -8 543.158 93.8567   6
   3   3  -8 174.479 82.4440   6
   3  -3  -7 151.400 70.7048   6
   3   3  -6 2227.53 179.834   6
   3   3  -5 2234.06 173.438   6
   3   3  -4 223.259 66.4178   6
   3   3  -3 1474.64 124.447   6
   3   3  -2 66.0443 41.0872   6
   3   4 -12 5723.07 202.142   6
   3   4 -11 38.8690 49.1084   6
   3   4 -10 47.1725 59.5992   6
   3   4  -7 167.954 84.3091   6
   3   4  -6 537.118 98.6769   6
   3   4  -5 112.222 58.3830   6
   3   4  -4 7.53853 46.1811   6
   3   4  -3 6737.65 240.194   6
   3   4  -2 2316.33 137.979   6
   3   4  -1 17.6536 32.4939   6
   3   5 -12 1520.35 107.668   6
   3   5 -11 511.385 78.9849   6
   3   5 -10 7.63140 60.1651   6
   3   5  -9-72.5994 76.1246   6
   3   5  -7 58.9805 59.2714   6
   3   5  -6-8.96632 46.5672   6
   3   5  -5 1032.44 111.391   6
   3   5  -4 5039.06 211.016   6
   3   5  -3 6195.04 222.727   6
   3   5  -2 2798.91 147.279   6
   3   5  -1 2701.22 141.964   6
   3   5   0 252.797 52.4403   6
   3  -5   1 366.755 43.4819   1
   3  -5   2 496.058 50.8108   1
   3   6 -12 181.715 51.8389   6
   3   6 -11 2739.53 147.195   6
   3   6 -10 760.555 98.3521   6
   3   6  -9-59.6491 74.3991   6
   3   6  -8-27.6205 80.3840   6
   3   6  -6 440.222 78.9912   6
   3   6  -5 21.6948 42.1732   6
   3   6  -4 3327.19 167.530   6
   3   6  -3 2809.12 147.924   6
   3  -6  -2 6408.76 182.013   1
   3   6  -2 6313.98 215.418   6
   3   6  -1 1016.96 89.3486   6
   3  -6  -1 1014.63 72.9599   1
   3   6   0 966.923 89.2535   6
   3  -6   0 899.339 67.7090   1
   3   6   1 3764.70 171.243   6
   3  -6   1 3586.77 129.028   1
   3  -6   2 792.534 64.6321   1
   3   7 -12 1423.56 93.3826   6
   3   7 -11 4838.52 183.703   6
   3   7 -10 2907.91 161.702   6
   3   7  -9 1421.58 128.740   6
   3   7  -8-50.1941 73.5999   6
   3   7  -7 219.307 61.5818   6
   3   7  -5 356.104 63.8708   6
   3   7  -4 2057.27 130.275   6
   3  -7  -3 4155.21 154.761   1
   3   7  -3 4185.51 177.583   6
   3  -7  -2 258.223 41.4683   1
   3   7  -2 233.770 52.7691   6
   3   7  -1 953.377 88.2039   6
   3  -7  -1 965.637 71.5751   1
   3  -7   0 124.053 30.7409   1
   3   7   0 128.533 43.8383   6
   3   7   1 54.8975 39.6343   6
   3  -7   1 49.8223 26.8983   1
   3  -7   2 357.696 46.9828   1
   3   7   2 365.316 63.6041   6
   3   8 -12 575.931 61.3426   6
   3   8 -11 56.5978 41.4956   6
   3   8 -10 7272.48 237.968   6
   3   8  -9 2233.80 148.701   6
   3   8  -8 780.937 98.9405   6
   3   8  -7 865.749 97.9017   6
   3   8  -6 117.019 48.8844   6
   3   8  -4 1691.01 116.676   6
   3   8  -3 333.997 58.5212   6
   3  -8  -3 286.094 46.4954   1
   3  -8  -2 204.422 38.0946   1
   3   8  -2 310.866 57.5295   6
   3   8  -1 674.993 77.4133   6
   3  -8  -1 598.504 57.5781   1
   3  -8   0 53.7609 24.9529   1
   3   8   0 79.8938 39.3747   6
   3  -8   1 374.821 50.0132   1
   3   8   1 298.172 60.6985   6
   3   8   2 4405.33 194.460   6
   3  -8   2 4442.72 154.925   1
   3   8   3 4358.55 198.098   6
   3   8   4 900.670 161.206   5
   3   8   5 719.046 132.049   5
   3   8   6 1626.57 165.938   5
   3   8   7 1120.25 131.048   5
   3   8   8 32.1124 49.1804   5
   3   8   9 768.398 125.957   5
   3   9 -12 1002.05 70.4490   6
   3   9 -11 3778.36 145.930   6
   3   9 -10 1430.65 106.265   6
   3   9  -9 102.996 51.2292   6
   3   9  -8 1709.86 128.363   6
   3   9  -7 430.426 68.2445   6
   3   9  -6 226.626 53.8714   6
   3   9  -5 276.269 55.6407   6
   3  -9  -4 3071.40 135.261   1
   3  -9  -3 947.545 73.6512   1
   3   9  -3 1249.08 102.122   6
   3  -9  -2 344.649 46.3875   1
   3   9  -2 240.980 54.3804   6
   3   9  -1 160.387 47.6342   6
   3  -9  -1 120.632 31.3637   1
   3  -9   0 116.179 31.6682   1
   3   9   0 152.165 48.0651   6
   3   9   1 966.965 96.0590   6
   3  -9   1 1136.65 80.3081   1
   3   9   2 336.008 64.3049   6
   3  -9   2 497.469 58.9190   1
   3   9   3 5919.75 226.540   6
   3   9   4 668.373 139.018   5
   3   9   4 538.878 77.5973   6
   3   9   5 758.892 136.172   5
   3   9   6 1779.69 172.781   5
   3   9   7 141.736 66.7939   5
   3   9   8 189.456 73.4166   5
   3   9   9-13.3322 72.1897   5
   3   9  10 1350.56 216.195   5
   3  10 -11 92.2593 39.3627   6
   3  10 -10 149.854 46.2391   6
   3  10  -9 5576.35 208.140   6
   3  10  -8 229.961 57.4722   6
   3  10  -7 2375.67 142.736   6
   3  10  -6 6.19127 34.8388   6
   3  10  -5 1059.03 94.7892   6
   3  10  -4 440.632 65.4039   6
   3 -10  -4 478.371 56.6781   1
   3 -10  -3 23.6783 25.6423   1
   3 -10  -2 82.5154 29.0103   1
   3  10  -2 132.024 49.0109   6
   3  10  -1 76.7707 41.4000   6
   3 -10  -1 130.603 32.8332   1
   3 -10   0 50.2205 28.3749   1
   3  10   0 50.3968 41.2566   6
   3  10   1 851.260 93.0490   6
   3 -10   1 846.791 70.9967   1
   3  10   2 951.007 96.5499   6
   3 -10   2 958.445 77.4495   1
   3  10   3 5080.12 208.602   6
   3  10   4 958.637 95.7521   6
   3  10   5 1423.53 120.298   6
   3  10   5 1337.84 165.168   5
   3  10   6 46.2878 53.1677   5
   3  10   7 1555.78 156.235   5
   3  10   8 23.1825 56.1367   5
   3  10   9 2314.70 219.911   5
   3  10  10 89.3666 128.026   5
   3  11 -11 769.863 63.2542   6
   3  11 -10 374.020 57.3313   6
   3  11  -9 339.906 62.4983   6
   3  11  -8 1703.28 121.876   6
   3  11  -7 36.4155 37.7571   6
   3  11  -6 11.9725 33.6852   6
   3  11  -5 47.5476 34.0588   6
   3 -11  -4 1086.38 81.3329   1
   3  11  -4 1179.31 102.011   6
   3  11  -3 77.8225 42.1389   6
   3 -11  -3 30.9738 27.4950   1
   3 -11  -2 3.69509 22.6361   1
   3  11  -1 52.7277 43.9281   6
   3 -11  -1 11.0952 22.6566   1
   3  11   0 247.572 62.1395   6
   3 -11   0 134.310 31.9294   1
   3 -11   1 369.687 51.1503   1
   3  11   1 427.436 73.5603   6
   3  11   2 445.479 71.1465   6
   3 -11   2 472.213 59.0287   1
   3  11   3 3278.75 167.023   6
   3  11   4 381.716 65.7270   6
   3  11   5 1305.46 111.019   6
   3  11   6 431.976 94.4800   5
   3  11   6 582.015 87.3691   6
   3  11   7 21.8241 50.1356   5
   3  11   8 371.064 92.5878   5
   3  11   9 15.2864 81.0984   5
   3  12 -10 1784.76 96.3196   6
   3  12  -9 1102.38 88.6685   6
   3  12  -8-71.3044 51.4417   6
   3  12  -7 311.213 56.8793   6
   3  12  -6 463.561 65.2501   6
   3 -12  -5 2140.77 117.489   1
   3  12  -5 2142.99 129.266   6
   3 -12  -4 699.178 66.3953   1
   3  12  -4 562.756 72.3257   6
   3 -12  -3-3.82297 25.5208   1
   3  12  -3 6.61062 35.7943   6
   3 -12  -2 22.0150 23.8410   1
   3 -12  -1 58.6872 28.3682   1
   3  12   0 79.5811 45.6035   6
   3 -12   0 45.4947 28.4459   1
   3  12   1 143.044 53.4647   6
   3 -12   1 79.9350 32.1022   1
   3  12   2 475.139 72.0570   6
   3  12   3 1097.99 96.1762   6
   3  12   4 1359.09 104.381   6
   3  12   5 303.386 56.5440   6
   3  12   6 92.5306 49.9558   6
   3 -13 -10 65.1089 19.4532   1
   3 -13  -9 182.032 36.5687   1
   3  13  -9 177.420 45.7950   6
   3  13  -8-44.2718 50.2554   6
   3 -13  -8-4.78214 31.9240   1
   3  13  -7-5.39174 31.9810   6
   3 -13  -7-26.9113 36.8636   1
   3  13  -6 55.4103 38.4239   6
   3 -13  -6 87.4711 40.1823   1
   3 -13  -5 541.544 62.5309   1
   3  13  -5 606.201 71.6009   6
   3 -13  -4 16.3756 26.6007   1
   3  13  -4 23.8501 31.6329   6
   3 -13  -3 49.1063 28.9269   1
   3  13  -3 77.6580 41.4621   6
   3  13  -2 362.422 66.6609   6
   3 -13  -2 261.807 42.6163   1
   3 -13  -1 207.253 40.3602   1
   3  13   0 91.3024 45.8779   6
   3  13   1 741.999 88.6577   6
   3  13   2 25.1783 32.6916   6
   3  13   3 237.207 48.9425   6
   3  13   4 342.568 56.2234   6
   3  13   5 133.616 42.2084   6
   3  13   6 19.6505 42.5604   6
   3 -14  -9-8.19383 16.9913   1
   3  14  -8 241.482 50.1606   6
   3 -14  -8 257.096 41.9721   1
   3  14  -7 106.232 40.1676   6
   3 -14  -7 48.9639 31.2418   1
   3 -14  -6 1471.46 97.7707   1
   3  14  -6 1479.41 102.061   6
   3 -14  -5 177.888 41.5435   1
   3  14  -5 191.172 45.2898   6
   3 -14  -4 466.004 54.2002   1
   3  14  -4 628.509 74.0578   6
   3  14  -3 77.7843 37.7838   6
   3 -14  -3 58.9659 30.6572   1
   3  14  -2 25.8944 32.8823   6
   3  14  -1 434.859 69.8369   6
   3 -14   1-14.9001 25.5130   1
   3  14   1-6.20515 32.2269   6
   3  14   2 177.762 46.6058   6
   3  14   3 80.4493 34.0067   6
   3  14   4 221.862 44.3320   6
   3  14   5 20.2735 31.5304   6
   3  14   6 89.8629 42.0473   6
   3 -15  -8 25.1276 20.2827   1
   3 -15  -7 10.3145 22.9520   1
   3  15  -7-27.5950 40.5001   6
   3 -15  -6 67.2431 30.2765   1
   3  15  -6 98.7152 35.7096   6
   3 -15  -5 7.46977 27.1322   1
   3  15  -5-14.2131 29.4732   6
   3  15  -4 444.597 59.6092   6
   3  15  -3 719.098 74.3019   6
   3  15  -2 665.169 73.7141   6
   3 -15  -2 734.992 61.6089   1
   3 -15  -1 24.1566 23.9298   1
   3  15  -1 39.5633 35.1606   6
   3  15   0 182.510 44.8282   6
   3 -15   0 181.411 37.7900   1
   3 -15   1 242.334 39.9067   1
   3  15   2 164.419 41.0224   6
   3  15   3 60.9394 29.0594   6
   3  15   4 132.466 36.1473   6
   3  15   5 337.596 51.6051   6
   3  15   6 32.2112 38.5645   6
   3  16  -5 27.6148 27.6870   6
   3 -16  -4 254.961 37.6673   1
   3  16  -4 211.841 41.7301   6
   3  16  -3 353.030 51.3046   6
   3 -16  -3 262.654 38.0328   1
   3  16  -2 608.847 63.1865   6
   3 -16  -2 618.614 54.0726   1
   3 -16  -1 437.026 47.6518   1
   3  16  -1 318.559 48.6223   6
   3 -16   0 19.1438 20.7315   1
   3  16   0-4.38594 24.2188   6
   3  16   1 62.2391 30.4771   6
   3  16   3 304.240 43.8548   6
   3  16   4-3.73264 23.9140   6
   3 -17  -4 309.980 35.4051   1
   3  17  -3 424.024 48.7504   6
   3 -17  -3 431.960 41.5813   1
   3  17  -2 672.442 59.1371   6
   3 -17  -2 613.457 48.9785   1
   3  17  -1 87.3735 27.2955   6
   3 -17  -1 81.8320 24.0014   1
   3  17   0 445.479 48.5737   6
   3  17   1 66.1341 24.2892   6
   3  17   2 44.5796 22.6133   6
   4   2  -7 98.5639 38.0343   6
   4   3  -8 171.467 36.8233   6
   4   3  -7 79.1983 34.5993   6
   4   3  -6 334.501 49.5129   6
   4   4  -8 189.239 36.9034   6
   4   4  -7 24.1837 27.7782   6
   4   4  -6 1459.15 86.6090   6
   4   4  -5 1349.76 89.7371   6
   4   5  -8 108.642 31.8202   6
   4   5  -7-6.00544 26.6167   6
   4   5  -6 75.6974 34.9563   6
   4   5  -5-7.78966 37.9606   6
   4   5  -4-4.38613 46.5392   6
   4   6  -8 48.4399 28.0211   6
   4   6  -7 648.688 56.9904   6
   4   6  -6 884.478 69.7814   6
   4   6  -5 510.748 60.8855   6
   4   6  -4 329.840 53.0341   6
   4   6  -3 148.090 50.1211   6
   4   7  -7 247.784 40.6546   6
   4   7  -6 714.160 65.0255   6
   4   7  -5 2653.68 117.979   6
   4   7  -4 6230.36 183.795   6
   4   7  -3 17.3455 45.0426   6
   4   8  -6-24.0765 37.0609   6
   4   8  -5 1126.25 80.7133   6
   4   8  -4-28.1017 38.6413   6
   4   8  -3 3298.43 135.457   6
   4   9  -5 782.602 69.0084   6
   4   9  -4 2372.85 113.238   6
   4   9  -3 828.242 72.5560   6
   4   9  -2 887.804 69.8559   6
   4  10  -3-14.4655 36.5289   6
   4  10  -2 75.5212 29.5088   6
   0   0   0    0.00    0.00   0

TITL exp_211_auto in P2(1)/n
REM P2(1)/n (#14 in standard setting)
CELL 1.54184   3.755702  19.602450  15.979362  90.0000  93.5172  90.0000
ZERR    3.00   0.000304   0.001772   0.001674   0.0000   0.0087   0.0000
LATT  1
SYMM -x+1/2, y+1/2,-z+1/2
SFAC C H O
UNIT 60.00 90.00 12.00
TREF
HKLF 4
END
;
_shelx_hkl_checksum                22365
_olex2_submission_special_instructions  'No special instructions were received'
